# Supplementary material for: A Proteomic Approach to Analyze the Aspirin-mediated Lysine Acetylome
Source: Mol Cell Proteomics. 2016 Dec 5;16(2):310–26. doi: 10.1074/mcp.O116.065219 (PMC5294217; doi:10.1074/mcp.O116.065219)
Supplement: Supplemental Data [file 10.1074_O116.065219_mcp.O116.065219-2.xlsx]

## Sheet: Sheet details
Sheet title	Description	Additional information
ProteinGroups.txt	Raw MaxQuant protein groups file reported from the same search as the modified peptides	All data included
D0_Acetyl (K)sites.txt	The raw unfiltered MaxQuant output file for AcK(D0) peptides	All data included
D3_Acetyl (K)sites.txt	The raw unfiltered MaxQuant output file for AcK(D3) peptides	All data included
Common D0&D3	Details of the 9800 acetylated peptides common to both AcK(D0) and AcK(D3) sets (after filtering)	Black columns derived from D0 dataset, red from D3
D0_sites_DMSO	1472 unlabelled acetylation sites identified from DMSO treated cells	Data abridged to limit column numbers
D0_sites_D0	12027 unlabelled acetylation sites identified from unlabelled aspirin treated cells	Data abridged to limit column numbers
D0_sites_D3	162 unlabelled acetylation sites identified from aspirin-d3 treated cells	Data abridged to limit column numbers
D3_sites_DMSO	19 D3 acetylation sites identified from DMSO treated cells	Data abridged to limit column numbers
D3_sites_D0	95 D3 acetylation sites identified from unlabelled aspirin treated cells	Data abridged to limit column numbers
D3_sites_D3	12069 D3 acetylation sites identified from aspirin-d3 treated cells	Data abridged to limit column numbers
D0_DMSO_sites_per_protein	Breakdown by number of sites per protein for non-labelled acetylation sites identified from cells treated with DMSO
D3_D3_sites_per_protein	Breakdown by number of sites per protein for d3-labelled acetylation sites identified from cells treated with aspirin-d3
	Highlighted sheet is referred to in the text as the Aspirin mediated lysine acetylome

## Sheet: ProteinGroups.txt
Protein IDs	Majority protein IDs	Peptide counts (all)	Peptide counts (razor+unique)	Peptide counts (unique)	Protein names	Gene names	Fasta headers	Proteins	Peptides	Razor + unique peptides	Unique peptides	Peptides Crude_D0	Peptides Crude_D3	Peptides Crude_DMSO	Peptides IP_D0	Peptides IP_D3	Peptides IP_DMSO	Razor + unique peptides Crude_D0	Razor + unique peptides Crude_D3	Razor + unique peptides Crude_DMSO	Razor + unique peptides IP_D0	Razor + unique peptides IP_D3	Razor + unique peptides IP_DMSO	Unique peptides Crude_D0	Unique peptides Crude_D3	Unique peptides Crude_DMSO	Unique peptides IP_D0	Unique peptides IP_D3	Unique peptides IP_DMSO	Sequence coverage [%]	Unique + razor sequence coverage [%]	Unique sequence coverage [%]	Mol. weight [kDa]	Sequence length	Sequence lengths	Experiment Crude_D0	Experiment Crude_D3	Experiment Crude_DMSO	Experiment IP_D0	Experiment IP_D3	Experiment IP_DMSO	PEP	Sequence coverage Crude_D0 [%]	Sequence coverage Crude_D3 [%]	Sequence coverage Crude_DMSO [%]	Sequence coverage IP_D0 [%]	Sequence coverage IP_D3 [%]	Sequence coverage IP_DMSO [%]	Intensity
A0AVT1;A0AVT1-2;H0Y8S8;A0AVT1-3;A0AVT1-4	A0AVT1;A0AVT1-2	13;10;6;3;3	13;10;6;3;3	13;10;6;3;3	Ubiquitin-like modifier-activating enzyme 6	UBA6	>sp|A0AVT1|UBA6_HUMAN Ubiquitin-like modifier-activating enzyme 6 OS=Homo sapiens GN=UBA6 PE=1 SV=1;>sp|A0AVT1-2|UBA6_HUMAN Isoform 2 of Ubiquitin-like modifier-activating enzyme 6 OS=Homo sapiens GN=UBA6	5	13	13	13	2	6	2	2	5	0	2	6	2	2	5	0	2	6	2	2	5	0	14.9	14.9	14.9	117.97	1052	1052;578;271;389;340	2	7	2	3	6		3.6839e-32	2.2	6.8	1.7	3.4	7.4	0	71897000
A0FGR8-6;A0FGR8;A0FGR8-2;H7BXI1;A0FGR8-4;C9JGI7;A0FGR8-5;F2Z3K9;A6NFV7	A0FGR8-6;A0FGR8;A0FGR8-2;H7BXI1;A0FGR8-4;C9JGI7;A0FGR8-5;F2Z3K9	11;11;11;11;7;7;7;7;5	11;11;11;11;7;7;7;7;5	11;11;11;11;7;7;7;7;5	Extended synaptotagmin-2	ESYT2	>sp|A0FGR8-6|ESYT2_HUMAN Isoform 6 of Extended synaptotagmin-2 OS=Homo sapiens GN=ESYT2;>sp|A0FGR8|ESYT2_HUMAN Extended synaptotagmin-2 OS=Homo sapiens GN=ESYT2 PE=1 SV=1;>sp|A0FGR8-2|ESYT2_HUMAN Isoform 2 of Extended synaptotagmin-2 OS=Homo sapiens GN=ESY	9	11	11	11	4	6	4	3	4	0	4	6	4	3	4	0	4	6	4	3	4	0	15.9	15.9	15.9	104.71	942	942;921;893;884;527;527;328;328;223	4	8	4	4	5		5.408e-56	7.4	10	4.8	3.5	4.6	0	215420000
E9PHQ3;F5GZL3;Q9HAU0-4;Q9HAU0-2;Q9HAU0;E7EME8;F5H0I0;Q9HAU0-5;B4DJX4;A0JP02;Q9HAU0-3;C9J4X3	E9PHQ3;F5GZL3;Q9HAU0-4;Q9HAU0-2;Q9HAU0;E7EME8;F5H0I0;Q9HAU0-5;B4DJX4;A0JP02;Q9HAU0-3;C9J4X3	1;1;1;1;1;1;1;1;1;1;1;1	1;1;1;1;1;1;1;1;1;1;1;1	1;1;1;1;1;1;1;1;1;1;1;1	Pleckstrin homology domain-containing family A member 5	PLEKHA5	>tr|E9PHQ3|E9PHQ3_HUMAN Pleckstrin homology domain-containing family A member 5 OS=Homo sapiens GN=PLEKHA5 PE=2 SV=2;>tr|F5GZL3|F5GZL3_HUMAN Pleckstrin homology domain-containing family A member 5 OS=Homo sapiens GN=PLEKHA5 PE=4 SV=1;>sp|Q9HAU0-4|PKHA5_HUM	12	1	1	1	0	0	0	1	1	0	0	0	0	1	1	0	0	0	0	1	1	0	0.9	0.9	0.9	146.89	1282	1282;1184;1179;1174;1116;1105;1098;1060;977;874;650;320				1	1		0.0015979	0	0	0	0.9	0.9	0	0
A0MZ66-3;A0MZ66;A0MZ66-6;A0MZ66-5;A0MZ66-4;B7Z7Z9;A0MZ66-2;A0MZ66-7	A0MZ66-3;A0MZ66;A0MZ66-6;A0MZ66-5;A0MZ66-4;B7Z7Z9;A0MZ66-2	9;9;9;9;9;9;7;3	9;9;9;9;9;9;7;3	9;9;9;9;9;9;7;3	Shootin-1	KIAA1598	>sp|A0MZ66-3|SHOT1_HUMAN Isoform 3 of Shootin-1 OS=Homo sapiens GN=KIAA1598;>sp|A0MZ66|SHOT1_HUMAN Shootin-1 OS=Homo sapiens GN=KIAA1598 PE=1 SV=4;>sp|A0MZ66-6|SHOT1_HUMAN Isoform 6 of Shootin-1 OS=Homo sapiens GN=KIAA1598;>sp|A0MZ66-5|SHOT1_HUMAN Isoform	8	9	9	9	5	3	4	3	2	0	5	3	4	3	2	0	5	3	4	3	2	0	15.9	15.9	15.9	73.608	649	649;631;601;571;558;498;456;219	5	6	7	6	3		5.5948e-32	9.2	6.3	9.4	3.5	3.2	0	379780000
A0PJW6	A0PJW6	1	1	1	Transmembrane protein 223	TMEM223	>sp|A0PJW6|TM223_HUMAN Transmembrane protein 223 OS=Homo sapiens GN=TMEM223 PE=1 SV=1	1	1	1	1	0	0	0	1	1	0	0	0	0	1	1	0	0	0	0	1	1	0	8.9	8.9	8.9	22.049	202	202				5	5		3.1925e-09	0	0	0	8.9	8.9	0	0
A1A4S6	A1A4S6	1	1	1	Rho GTPase-activating protein 10	ARHGAP10	>sp|A1A4S6|RHG10_HUMAN Rho GTPase-activating protein 10 OS=Homo sapiens GN=ARHGAP10 PE=1 SV=1	1	1	1	1	0	0	0	1	1	0	0	0	0	1	1	0	0	0	0	1	1	0	1.3	1.3	1.3	89.374	786	786				2	2		0.00083306	0	0	0	1.3	1.3	0	0
A1A4T8-2	A1A4T8-2	1	1	1			>sp|A1A4T8-2|CN182_HUMAN Isoform 2 of Uncharacterized protein C14orf182 OS=Homo sapiens GN=C14orf182	1	1	1	1	0	0	0	1	0	0	0	0	0	1	0	0	0	0	0	1	0	0	8.4	8.4	8.4	12.225	107	107				2			0.00089155	0	0	0	8.4	0	0	333220000
O43264;A1A528;F5H3C1	O43264;A1A528;F5H3C1	3;3;2	3;3;2	3;3;2	Centromere/kinetochore protein zw10 homolog	ZW10	>sp|O43264|ZW10_HUMAN Centromere/kinetochore protein zw10 homolog OS=Homo sapiens GN=ZW10 PE=1 SV=3;>tr|A1A528|A1A528_HUMAN Centromere/kinetochore protein zw10 homolog OS=Homo sapiens GN=ZW10 PE=2 SV=1;>tr|F5H3C1|F5H3C1_HUMAN Centromere/kinetochore protein	3	3	3	3	0	0	0	2	2	0	0	0	0	2	2	0	0	0	0	2	2	0	5.6	5.6	5.6	88.828	779	779;672;135				2	2		9.3913e-08	0	0	0	2.8	4.2	0	0
A1IGU5	A1IGU5	1	1	1	Rho guanine nucleotide exchange factor 37	ARHGEF37	>sp|A1IGU5|ARH37_HUMAN Rho guanine nucleotide exchange factor 37 OS=Homo sapiens GN=ARHGEF37 PE=2 SV=2	1	1	1	1	0	0	1	0	0	0	0	0	1	0	0	0	0	0	1	0	0	0	1.3	1.3	1.3	76.277	675	675			1				0.028095	0	0	1.3	0	0	0	0
A1L0T0;E9PJS0;C9JNI8;E9PL44	A1L0T0	9;3;1;1	9;3;1;1	9;3;1;1	Acetolactate synthase-like protein	ILVBL	>sp|A1L0T0|ILVBL_HUMAN Acetolactate synthase-like protein OS=Homo sapiens GN=ILVBL PE=1 SV=2	4	9	9	9	2	4	4	3	1	1	2	4	4	3	1	1	2	4	4	3	1	1	25.9	25.9	25.9	67.867	632	632;262;225;166	2	5	4	5	6	1	1.1663e-80	6.6	12.7	14.9	12.7	4.6	2.1	169640000
A1X283;G3V144	A1X283;G3V144	1;1	1;1	1;1	SH3 and PX domain-containing protein 2B	SH3PXD2B	>sp|A1X283|SPD2B_HUMAN SH3 and PX domain-containing protein 2B OS=Homo sapiens GN=SH3PXD2B PE=1 SV=3;>tr|G3V144|G3V144_HUMAN SH3 and PX domain-containing protein 2B OS=Homo sapiens GN=SH3PXD2B PE=4 SV=1	2	1	1	1	0	0	0	1	1	0	0	0	0	1	1	0	0	0	0	1	1	0	0.8	0.8	0.8	101.58	911	911;430				2	3		0.016276	0	0	0	0.8	0.8	0	0
A2A274;Q99798;F5H2A5;B4DEC3;B4DW08	A2A274;Q99798;F5H2A5;B4DEC3;B4DW08	32;32;31;22;20	32;32;31;22;20	32;32;31;22;20	Aconitate hydratase, mitochondrial	ACO2	>tr|A2A274|A2A274_HUMAN Aconitase 2, mitochondrial OS=Homo sapiens GN=ACO2 PE=4 SV=1;>sp|Q99798|ACON_HUMAN Aconitate hydratase, mitochondrial OS=Homo sapiens GN=ACO2 PE=1 SV=2;>tr|F5H2A5|F5H2A5_HUMAN Aconitate hydratase, mitochondrial OS=Homo sapiens GN=AC	5	32	32	32	16	16	15	10	11	1	16	16	15	10	11	1	16	16	15	10	11	1	47.2	47.2	47.2	87.819	805	805;780;761;501;491	35	34	26	24	34	2	5.0768e-185	30.4	26.2	25.7	17.6	18.4	2	2184100000
Q86X10;A2A2E9;Q86X10-3;A2A2F0;Q86X10-2;Q86X10-4	Q86X10;A2A2E9;Q86X10-3;A2A2F0;Q86X10-2;Q86X10-4	2;2;2;2;2;1	2;2;2;2;2;1	2;2;2;2;2;1	Ral GTPase-activating protein subunit beta	RALGAPB;RP5-1100H13.1	>sp|Q86X10|RLGPB_HUMAN Ral GTPase-activating protein subunit beta OS=Homo sapiens GN=RALGAPB PE=1 SV=1;>tr|A2A2E9|A2A2E9_HUMAN OTTHUMP00000030968 OS=Homo sapiens GN=RP5-1100H13.1 PE=4 SV=1;>sp|Q86X10-3|RLGPB_HUMAN Isoform 3 of Ral GTPase-activating protein	6	2	2	2	1	0	1	0	0	1	1	0	1	0	0	1	1	0	1	0	0	1	1.8	1.8	1.8	166.8	1494	1494;1491;1490;1323;1273;963	1		1			1	2.0524e-06	0.5	0	0.5	0	0	1.3	10599000
A8MSH5;Q9BY42;A2A2L5;A2A2L6	A8MSH5;Q9BY42;A2A2L5;A2A2L6	4;4;4;2	4;4;4;2	4;4;4;2	UPF0549 protein C20orf43	C20orf43	>tr|A8MSH5|A8MSH5_HUMAN UPF0549 protein C20orf43 OS=Homo sapiens GN=C20orf43 PE=4 SV=2;>sp|Q9BY42|CT043_HUMAN UPF0549 protein C20orf43 OS=Homo sapiens GN=C20orf43 PE=1 SV=3;>tr|A2A2L5|A2A2L5_HUMAN Chromosome 20 open reading frame 43 (Fragment) OS=Homo sapi	4	4	4	4	1	2	2	1	1	0	1	2	2	1	1	0	1	2	2	1	1	0	15.2	15.2	15.2	37.531	336	336;306;277;230	1	2	2	3	3		2.1857e-12	3.6	9.2	6.8	2.7	2.7	0	138050000
P35611-3;P35611;E7ENY0;A2A3N8;E7EV99;P35611-2;Q86XM2;Q96D30;H0Y9H2	P35611-3;P35611;E7ENY0;A2A3N8;E7EV99;P35611-2;Q86XM2;Q96D30	3;3;3;3;3;3;2;2;1	3;3;3;3;3;3;2;2;1	3;3;3;3;3;3;2;2;1	Alpha-adducin	ADD1	>sp|P35611-3|ADDA_HUMAN Isoform 3 of Alpha-adducin OS=Homo sapiens GN=ADD1;>sp|P35611|ADDA_HUMAN Alpha-adducin OS=Homo sapiens GN=ADD1 PE=1 SV=2;>tr|E7ENY0|E7ENY0_HUMAN Alpha-adducin OS=Homo sapiens GN=ADD1 PE=4 SV=1;>tr|A2A3N8|A2A3N8_HUMAN Adducin 1 (Alph	9	3	3	3	0	1	0	1	1	1	0	1	0	1	1	1	0	1	0	1	1	1	5.5	5.5	5.5	84.302	768	768;737;663;662;632;631;662;400;444		1		4	4	2	6.194e-18	0	1.6	0	1.6	1.6	2.3	42952000
O15533-3;A2AB90;A2ABB9;A8MUD0;D3YTI9;O15533;G5E9H8;O15533-2;G3V0I4;C9JA35;Q6P1N7;E9PGM2;F8VS90	O15533-3;A2AB90;A2ABB9;A8MUD0;D3YTI9;O15533;G5E9H8;O15533-2;G3V0I4;C9JA35;Q6P1N7	5;5;5;5;5;5;5;5;4;4;4;1;1	5;5;5;5;5;5;5;5;4;4;4;1;1	5;5;5;5;5;5;5;5;4;4;4;1;1	Tapasin	TAPBP	>sp|O15533-3|TPSN_HUMAN Isoform 3 of Tapasin OS=Homo sapiens GN=TAPBP;>tr|A2AB90|A2AB90_HUMAN TAP binding protein (Tapasin) OS=Homo sapiens GN=TAPBP PE=4 SV=1;>tr|A2ABB9|A2ABB9_HUMAN TAP binding protein (Tapasin) OS=Homo sapiens GN=TAPBP PE=4 SV=1;>tr|A8MU	13	5	5	5	3	3	3	1	0	0	3	3	3	1	0	0	3	3	3	1	0	0	8.5	8.5	8.5	53.943	504	504;466;466;448;448;448;412;412;299;192;156;361;361	6	6	5	1			3.0001e-14	6.5	6.5	6.7	4.4	0	0	740750000
P28065;P28065-2;A2ACR1;B0V0T3;A2ACR0;B0V0T2	P28065;P28065-2;A2ACR1;B0V0T3	4;4;4;4;1;1	4;4;4;4;1;1	4;4;4;4;1;1	Proteasome subunit beta type-9;Proteasome subunit beta type	PSMB9	>sp|P28065|PSB9_HUMAN Proteasome subunit beta type-9 OS=Homo sapiens GN=PSMB9 PE=1 SV=2;>sp|P28065-2|PSB9_HUMAN Isoform LMP2.S of Proteasome subunit beta type-9 OS=Homo sapiens GN=PSMB9;>tr|A2ACR1|A2ACR1_HUMAN Proteasome subunit beta type OS=Homo sapiens G	6	4	4	4	1	3	1	0	0	1	1	3	1	0	0	1	1	3	1	0	0	1	23.7	23.7	23.7	23.264	219	219;209;196;196;131;131	1	3	1			1	1.1342e-09	4.6	14.2	4.1	0	0	9.6	53686000
F5GXA6;A2AEA4;A2AEA2;P10321;F8VZB9;A2ABE7;A2ABE6;A2ABE5;O19617	F5GXA6;A2AEA4;A2AEA2;P10321;F8VZB9;A2ABE7;A2ABE6;A2ABE5;O19617	10;10;10;10;9;9;9;9;9	1;1;1;1;1;1;1;1;1	1;1;1;1;1;1;1;1;1	HLA class I histocompatibility antigen, Cw-7 alpha chain	HLA-C	>tr|F5GXA6|F5GXA6_HUMAN HLA class I histocompatibility antigen, Cw-4 alpha chain OS=Homo sapiens GN=HLA-C PE=3 SV=1;>tr|A2AEA4|A2AEA4_HUMAN HLA class I histocompatibility antigen, Cw-4 alpha chain OS=Homo sapiens GN=HLA-C PE=3 SV=1;>tr|A2AEA2|A2AEA2_HUMAN	9	10	1	1	9	8	7	2	3	2	1	1	0	0	0	0	1	1	0	0	0	0	31.8	4	4	44.32	403	403;397;372;366;403;397;372;368;366	2	3					2.3874e-222	29.3	27	23.1	3.2	8.2	3.2	592760000
A2BFH1	A2BFH1	2	1	1	Peptidyl-prolyl cis-trans isomerase A-like 4G	PPIAL4G	>sp|A2BFH1|PAL4G_HUMAN Peptidyl-prolyl cis-trans isomerase A-like 4G OS=Homo sapiens GN=PPIAL4G PE=2 SV=1	1	2	1	1	1	1	1	2	1	1	0	0	0	1	0	0	0	0	0	1	0	0	26.2	22	22	18.166	164	164				1			5.8233e-17	4.3	4.3	4.3	26.2	4.3	4.3	0
A2BHY4;B0UZ83;B0V2C8;P0C0L4;P0C0L5;Q5JNX2;Q6U2E9;A6H8M8;F5GXS0;F8VNV9;F8VSI2;F8VW91;F8VX64;F8VZD8;F8VWK3;B4DDH0	A2BHY4;B0UZ83;B0V2C8;P0C0L4;P0C0L5;Q5JNX2;Q6U2E9;A6H8M8;F5GXS0;F8VNV9;F8VSI2;F8VW91;F8VX64;F8VZD8;F8VWK3;B4DDH0	2;2;2;2;2;2;2;1;1;1;1;1;1;1;1;1	2;2;2;2;2;2;2;1;1;1;1;1;1;1;1;1	2;2;2;2;2;2;2;1;1;1;1;1;1;1;1;1	Complement C4-A;Complement C4 beta chain;Complement C4-A alpha chain;C4a anaphylatoxin;C4b-A;C4d-A;Complement C4 gamma chain;Complement C4-B;Complement C4 beta chain;Complement C4-B alpha chain;C4a anaphylatoxin;C4b-B;C4d-B;Complement C4 gamma chain	C4B-1;C4A;C4B	>tr|A2BHY4|A2BHY4_HUMAN Complement component C4B (Childo blood group) OS=Homo sapiens GN=C4B-1 PE=4 SV=1;>tr|B0UZ83|B0UZ83_HUMAN Complement C4 gamma chain OS=Homo sapiens GN=C4A PE=4 SV=1;>tr|B0V2C8|B0V2C8_HUMAN Complement C4 gamma chain OS=Homo sapiens GN	16	2	2	2	0	0	0	0	1	1	0	0	0	0	1	1	0	0	0	0	1	1	0.9	0.9	0.9	192.8	1744	1744;1744;1744;1744;1744;1744;1744;1698;1698;1698;1698;1698;1698;1698;650;511					1	1	0.00020743	0	0	0	0	0.4	0.5	2158900
Q9UBC2-2;Q9UBC2;A2RRF3	Q9UBC2-2;Q9UBC2;A2RRF3	2;2;2	2;2;2	2;2;2	Epidermal growth factor receptor substrate 15-like 1	EPS15L1	>sp|Q9UBC2-2|EP15R_HUMAN Isoform 2 of Epidermal growth factor receptor substrate 15-like 1 OS=Homo sapiens GN=EPS15L1;>sp|Q9UBC2|EP15R_HUMAN Epidermal growth factor receptor substrate 15-like 1 OS=Homo sapiens GN=EPS15L1 PE=1 SV=1;>tr|A2RRF3|A2RRF3_HUMAN E	3	2	2	2	0	0	0	2	0	0	0	0	0	2	0	0	0	0	0	2	0	0	2.7	2.7	2.7	99.605	910	910;864;754				2			4.1656e-05	0	0	0	2.7	0	0	0
A2RRP1;A2RRP1-2;H0Y5G7;C9JCM7;H7BZU5;H7C007	A2RRP1;A2RRP1-2;H0Y5G7;C9JCM7;H7BZU5;H7C007	2;2;2;1;1;1	2;2;2;1;1;1	2;2;2;1;1;1	Neuroblastoma-amplified sequence	NBAS	>sp|A2RRP1|NBAS_HUMAN Neuroblastoma-amplified sequence OS=Homo sapiens GN=NBAS PE=1 SV=2;>sp|A2RRP1-2|NBAS_HUMAN Isoform 2 of Neuroblastoma-amplified sequence OS=Homo sapiens GN=NBAS;>tr|H0Y5G7|H0Y5G7_HUMAN Neuroblastoma-amplified sequence (Fragment) OS=Ho	6	2	2	2	0	0	0	2	2	0	0	0	0	2	2	0	0	0	0	2	2	0	1.2	1.2	1.2	268.57	2371	2371;2251;1419;281;204;171				2	3		8.6357e-10	0	0	0	1.2	1.2	0	0
A2RRQ7	A2RRQ7	12	1	1		SNRNP200	>tr|A2RRQ7|A2RRQ7_HUMAN SNRNP200 protein OS=Homo sapiens GN=SNRNP200 PE=2 SV=1	1	12	1	1	7	4	7	4	4	2	1	0	1	0	0	0	1	0	1	0	0	0	24.7	1.7	1.7	67.912	595	595	1		1				7.3806e-296	16.5	11.3	16.5	6.4	8.9	4.4	0
O95865;Q5SRR8;Q5SSV3;A3KGN5	O95865;Q5SRR8;Q5SSV3;A3KGN5	1;1;1;1	1;1;1;1	1;1;1;1	N(G),N(G)-dimethylarginine dimethylaminohydrolase 2	DDAH2	>sp|O95865|DDAH2_HUMAN N(G),N(G)-dimethylarginine dimethylaminohydrolase 2 OS=Homo sapiens GN=DDAH2 PE=1 SV=1;>tr|Q5SRR8|Q5SRR8_HUMAN Dimethylarginine dimethylaminohydrolase 2 (Fragment) OS=Homo sapiens GN=DDAH2 PE=4 SV=2;>tr|Q5SSV3|Q5SSV3_HUMAN Dimethylar	4	1	1	1	0	0	0	0	1	0	0	0	0	0	1	0	0	0	0	0	1	0	4.6	4.6	4.6	29.644	285	285;236;226;225					2		0.0039197	0	0	0	0	4.6	0	0
A3KMH1;A3KMH1-3;E2QRD0;A3KMH1-2;A8MYW7	A3KMH1;A3KMH1-3;E2QRD0;A3KMH1-2	3;3;3;3;1	3;3;3;3;1	3;3;3;3;1	Uncharacterized protein KIAA0564	KIAA0564	>sp|A3KMH1|K0564_HUMAN Uncharacterized protein KIAA0564 OS=Homo sapiens GN=KIAA0564 PE=1 SV=2;>sp|A3KMH1-3|K0564_HUMAN Isoform 3 of Uncharacterized protein KIAA0564 OS=Homo sapiens GN=KIAA0564;>tr|E2QRD0|E2QRD0_HUMAN Uncharacterized protein KIAA0564 OS=Hom	5	3	3	3	0	0	1	1	2	0	0	0	1	1	2	0	0	0	1	1	2	0	1.9	1.9	1.9	214.82	1905	1905;1872;1809;1039;481			1	2	3		9.5053e-09	0	0	0.6	0.6	1.3	0	6750200
A3KN83;A3KN83-2;A3KN83-3	A3KN83;A3KN83-2;A3KN83-3	6;6;6	6;6;6	3;3;3	Protein strawberry notch homolog 1	SBNO1	>sp|A3KN83|SBNO1_HUMAN Protein strawberry notch homolog 1 OS=Homo sapiens GN=SBNO1 PE=1 SV=1;>sp|A3KN83-2|SBNO1_HUMAN Isoform 2 of Protein strawberry notch homolog 1 OS=Homo sapiens GN=SBNO1;>sp|A3KN83-3|SBNO1_HUMAN Isoform 3 of Protein strawberry notch ho	3	6	6	3	0	0	0	3	5	0	0	0	0	3	5	0	0	0	0	2	2	0	5.5	5.5	2	154.31	1393	1393;1392;1391				6	8		8.5427e-15	0	0	0	2.2	4.7	0	0
Q12948;A3KPE3	Q12948;A3KPE3	1;1	1;1	1;1	Forkhead box protein C1	FOXC1	>sp|Q12948|FOXC1_HUMAN Forkhead box protein C1 OS=Homo sapiens GN=FOXC1 PE=1 SV=3;>tr|A3KPE3|A3KPE3_HUMAN FOXC1 protein OS=Homo sapiens GN=FOXC1 PE=2 SV=1	2	1	1	1	0	0	1	0	0	0	0	0	1	0	0	0	0	0	1	0	0	0	2.2	2.2	2.2	56.788	553	553;212			1				0.0018475	0	0	2.2	0	0	0	0
A4D1E9;C9JNI1;C9J8R7;A4D1E9-2;C9JEQ8	A4D1E9;C9JNI1;C9J8R7;A4D1E9-2	6;5;5;3;1	6;5;5;3;1	6;5;5;3;1	GTP-binding protein 10	GTPBP10	>sp|A4D1E9|GTPBA_HUMAN GTP-binding protein 10 OS=Homo sapiens GN=GTPBP10 PE=1 SV=1;>tr|C9JNI1|C9JNI1_HUMAN GTP-binding protein 10 (Fragment) OS=Homo sapiens GN=GTPBP10 PE=4 SV=1;>tr|C9J8R7|C9J8R7_HUMAN GTP-binding protein 10 (Fragment) OS=Homo sapiens GN=G	5	6	6	6	0	1	0	4	4	0	0	1	0	4	4	0	0	1	0	4	4	0	16.5	16.5	16.5	42.932	387	387;236;210;308;243		1		9	9		5.6782e-36	0	3.9	0	11.6	12.7	0	28919000
A4D212;Q8N201	A4D212;Q8N201	3;3	3;3	3;3	Integrator complex subunit 1	DKFZP586J0619;INTS1	>tr|A4D212|A4D212_HUMAN DKFZP586J0619 protein OS=Homo sapiens GN=DKFZP586J0619 PE=4 SV=1;>sp|Q8N201|INT1_HUMAN Integrator complex subunit 1 OS=Homo sapiens GN=INTS1 PE=1 SV=2	2	3	3	3	0	0	0	1	2	1	0	0	0	1	2	1	0	0	0	1	2	1	1.6	1.6	1.6	265.75	2394	2394;2190				1	2	1	9.1226e-06	0	0	0	0.5	1.2	0.4	7161600
A4D2Q0;E9PHI4;O94901;E9PF23;H0Y742;O94901-5;E9PDU4;H0Y6N5;E7EP45	A4D2Q0;E9PHI4;O94901;E9PF23;H0Y742;O94901-5;E9PDU4;H0Y6N5;E7EP45	2;2;2;2;2;2;2;2;2	2;2;2;2;2;2;2;2;2	2;2;2;2;2;2;2;2;2	SUN domain-containing protein 1	UNC84A;SUN1	>tr|A4D2Q0|A4D2Q0_HUMAN SUN domain-containing protein 1 OS=Homo sapiens GN=UNC84A PE=4 SV=1;>tr|E9PHI4|E9PHI4_HUMAN SUN domain-containing protein 1 OS=Homo sapiens GN=SUN1 PE=4 SV=1;>sp|O94901|SUN1_HUMAN SUN domain-containing protein 1 OS=Homo sapiens GN=S	9	2	2	2	0	0	1	1	1	0	0	0	1	1	1	0	0	0	1	1	1	0	2.2	2.2	2.2	108.45	974	974;822;812;785;710;702;682;634;583			1	2	2		2.634e-05	0	0	0.9	1.2	1.2	0	13656000
O15027-5;O15027;O15027-3;O15027-4;O15027-2;A4QN19;C9JVR0;H0Y5S1;Q8N9G1;F6VLX6	O15027-5;O15027;O15027-3;O15027-4;O15027-2;A4QN19	11;11;11;11;11;11;5;5;4;1	11;11;11;11;11;11;5;5;4;1	11;11;11;11;11;11;5;5;4;1	Protein transport protein Sec16A	SEC16A	>sp|O15027-5|SC16A_HUMAN Isoform 5 of Protein transport protein Sec16A OS=Homo sapiens GN=SEC16A;>sp|O15027|SC16A_HUMAN Protein transport protein Sec16A OS=Homo sapiens GN=SEC16A PE=1 SV=3;>sp|O15027-3|SC16A_HUMAN Isoform 3 of Protein transport protein Sec	10	11	11	11	5	6	6	1	4	1	5	6	6	1	4	1	5	6	6	1	4	1	5.9	5.9	5.9	235.75	2201	2201;2179;2159;2154;2134;1727;734;506;385;200	6	8	7	2	4	1	2.1998e-88	3.3	3.9	3.1	0.4	2.1	1.1	313640000
A5YKK6;A5YKK6-2;A5YKK6-3;F8WA87;A5YKK6-4;B3KPW6;B5MDN3;H3BMH0;H3BMZ2;F5H1F4;H3BVC9;H3BR89	A5YKK6;A5YKK6-2;A5YKK6-3;F8WA87;A5YKK6-4;B3KPW6	12;11;10;10;9;6;3;3;1;1;1;1	12;11;10;10;9;6;3;3;1;1;1;1	12;11;10;10;9;6;3;3;1;1;1;1	CCR4-NOT transcription complex subunit 1	CNOT1	>sp|A5YKK6|CNOT1_HUMAN CCR4-NOT transcription complex subunit 1 OS=Homo sapiens GN=CNOT1 PE=1 SV=2;>sp|A5YKK6-2|CNOT1_HUMAN Isoform 2 of CCR4-NOT transcription complex subunit 1 OS=Homo sapiens GN=CNOT1;>sp|A5YKK6-3|CNOT1_HUMAN Isoform 3 of CCR4-NOT transc	12	12	12	12	3	4	4	4	5	0	3	4	4	4	5	0	3	4	4	4	5	0	6.1	6.1	6.1	266.94	2376	2376;2371;2150;2150;1551;1070;1227;277;439;316;241;193	4	6	5	11	10		4.5865e-94	1.3	2	2.4	2	2.1	0	108070000
Q6UWP7;A6H8Z7;Q6UWP7-2;C9K0C3	Q6UWP7;A6H8Z7;Q6UWP7-2;C9K0C3	3;3;2;2	3;3;2;2	3;3;2;2	Lysocardiolipin acyltransferase 1	LCLAT1	>sp|Q6UWP7|LCLT1_HUMAN Lysocardiolipin acyltransferase 1 OS=Homo sapiens GN=LCLAT1 PE=1 SV=1;>tr|A6H8Z7|A6H8Z7_HUMAN Lysocardiolipin acyltransferase 1 OS=Homo sapiens GN=LCLAT1 PE=2 SV=1;>sp|Q6UWP7-2|LCLT1_HUMAN Isoform 2 of Lysocardiolipin acyltransferase	4	3	3	3	1	1	0	2	0	0	1	1	0	2	0	0	1	1	0	2	0	0	5.6	5.6	5.6	48.92	414	414;376;308;157	1	1		2			9.6599e-07	1.9	1.9	0	5.6	0	0	15820000
I3L0D1;A6NC62	I3L0D1;A6NC62	1;1	1;1	1;1	Putative uncharacterized protein LOC389458		>tr|I3L0D1|I3L0D1_HUMAN HCG1647537, isoform CRA_b OS=Homo sapiens GN=RBAK PE=4 SV=1;>sp|A6NC62|YG007_HUMAN Putative uncharacterized protein LOC389458 OS=Homo sapiens PE=5 SV=2	2	1	1	1	0	0	0	1	0	0	0	0	0	1	0	0	0	0	0	1	0	0	4.1	4.1	4.1	27.466	243	243;111				1			0.015186	0	0	0	4.1	0	0	0
A6NCD9;Q5T6N4;O14639;A6NKJ2;F8W8M4;O14639-2;F8WAB0;Q5T6N2;H0Y3K7;Q5JVV3;O14639-5;O14639-3;O14639-4;F8WAB1;F6XFR5;H0Y7N6	A6NCD9;Q5T6N4;O14639;A6NKJ2;F8W8M4;O14639-2;F8WAB0;Q5T6N2;H0Y3K7;Q5JVV3;O14639-5;O14639-3;O14639-4;F8WAB1	4;4;4;4;4;4;4;4;4;4;4;4;4;2;1;1	4;4;4;4;4;4;4;4;4;4;4;4;4;2;1;1	4;4;4;4;4;4;4;4;4;4;4;4;4;2;1;1	Actin-binding LIM protein 1	ABLIM1	>tr|A6NCD9|A6NCD9_HUMAN Actin-binding LIM protein 1 OS=Homo sapiens GN=ABLIM1 PE=4 SV=2;>tr|Q5T6N4|Q5T6N4_HUMAN Actin binding LIM protein 1 OS=Homo sapiens GN=ABLIM1 PE=2 SV=1;>sp|O14639|ABLM1_HUMAN Actin-binding LIM protein 1 OS=Homo sapiens GN=ABLIM1 PE=	16	4	4	4	0	1	2	1	0	1	0	1	2	1	0	1	0	1	2	1	0	1	5.4	5.4	5.4	95.54	846	846;846;778;746;718;718;702;702;652;530;455;427;401;655;173;172		2	2	1		1	3.539e-09	0	1.7	3.3	1.2	0	0.9	20102000
A6NCE7;Q9GZQ8;H3BTL1;Q9H492-2;Q9H492	A6NCE7;Q9GZQ8;H3BTL1	4;4;4;1;1	4;4;4;1;1	4;4;4;1;1	Microtubule-associated proteins 1A/1B light chain 3 beta 2;Microtubule-associated proteins 1A/1B light chain 3B	MAP1LC3B2;MAP1LC3B	>sp|A6NCE7|MP3B2_HUMAN Microtubule-associated proteins 1A/1B light chain 3 beta 2 OS=Homo sapiens GN=MAP1LC3B2 PE=2 SV=1;>sp|Q9GZQ8|MLP3B_HUMAN Microtubule-associated proteins 1A/1B light chain 3B OS=Homo sapiens GN=MAP1LC3B PE=1 SV=3;>tr|H3BTL1|H3BTL1_HUM	5	4	4	4	1	1	1	2	3	0	1	1	1	2	3	0	1	1	1	2	3	0	20.8	20.8	20.8	14.628	125	125;125;75;125;121	2	2	2	3	4		6.6545e-12	11.2	11.2	11.2	15.2	20.8	0	130160000
A6NCI0;Q9Y6G3	A6NCI0;Q9Y6G3	2;2	2;2	2;2	39S ribosomal protein L42, mitochondrial	MRPL42	>tr|A6NCI0|A6NCI0_HUMAN 39S ribosomal protein L42, mitochondrial OS=Homo sapiens GN=MRPL42 PE=4 SV=1;>sp|Q9Y6G3|RM42_HUMAN 39S ribosomal protein L42, mitochondrial OS=Homo sapiens GN=MRPL42 PE=1 SV=1	2	2	2	2	0	1	1	1	1	0	0	1	1	1	1	0	0	1	1	1	1	0	14.8	14.8	14.8	16.602	142	142;142		1	1	5	3		9.0565e-28	0	10.6	10.6	14.8	14.8	0	27388000
A6NCK0;Q13564;A8MU28;H3BMR3;H3BQW6;H3BM81;H3BRF8;H3BSD7;H3BSS8;H3BS69;H3BQ16;H3BMN8	A6NCK0;Q13564;A8MU28	13;13;12;3;1;1;1;1;1;1;1;1	13;13;12;3;1;1;1;1;1;1;1;1	1;1;0;1;1;1;1;1;1;1;1;1	NEDD8-activating enzyme E1 regulatory subunit	NAE1	>tr|A6NCK0|A6NCK0_HUMAN NEDD8-activating enzyme E1 regulatory subunit OS=Homo sapiens GN=NAE1 PE=4 SV=2;>sp|Q13564|ULA1_HUMAN NEDD8-activating enzyme E1 regulatory subunit OS=Homo sapiens GN=NAE1 PE=1 SV=1;>tr|A8MU28|A8MU28_HUMAN NEDD8-activating enzyme E1	12	13	13	1	4	2	4	8	6	3	4	2	4	8	6	3	0	0	0	1	1	1	29.2	29.2	1.5	60.516	537	537;534;445;91;167;124;117;86;85;64;25;23	5	3	4	17	17	6	1.1496e-78	10.8	4.7	9.7	20.1	14.9	4.8	203730000
A6NCZ6;Q9BWM7	A6NCZ6;Q9BWM7	10;10	9;9	9;9	Sideroflexin-3	SFXN3	>tr|A6NCZ6|A6NCZ6_HUMAN Sideroflexin 3 OS=Homo sapiens GN=SFXN3 PE=4 SV=1;>sp|Q9BWM7|SFXN3_HUMAN Sideroflexin-3 OS=Homo sapiens GN=SFXN3 PE=2 SV=2	2	10	9	9	10	8	6	0	0	1	9	7	5	0	0	0	9	7	5	0	0	0	40.6	34.8	34.8	35.978	325	325;325	12	11	8				6.1895e-47	40.6	33.8	26.8	0	0	5.8	799850000
A6NDG6;H3BV17	A6NDG6	10;2	10;2	10;2	Phosphoglycolate phosphatase	PGP	>sp|A6NDG6|PGP_HUMAN Phosphoglycolate phosphatase OS=Homo sapiens GN=PGP PE=1 SV=1	2	10	10	10	6	8	6	1	1	0	6	8	6	1	1	0	6	8	6	1	1	0	42.4	42.4	42.4	34.006	321	321;57	11	12	10	2	1		1.253e-37	29	32.1	25.5	2.8	2.8	0	900480000
O14734;A6NDT2;E9PJN0;E9PIS4;G5E995;E9PMC4;Q9BR14;H0Y698;H7C5A7	O14734;A6NDT2;E9PJN0;E9PIS4;G5E995;E9PMC4;Q9BR14;H0Y698	4;4;4;3;3;3;3;3;1	4;4;4;3;3;3;3;3;1	4;4;4;3;3;3;3;3;1	Acyl-coenzyme A thioesterase 8	ACOT8	>sp|O14734|ACOT8_HUMAN Acyl-coenzyme A thioesterase 8 OS=Homo sapiens GN=ACOT8 PE=1 SV=1;>tr|A6NDT2|A6NDT2_HUMAN Acyl-CoA thioesterase 8, isoform CRA_c OS=Homo sapiens GN=ACOT8 PE=4 SV=1;>tr|E9PJN0|E9PJN0_HUMAN Acyl-coenzyme A thioesterase 8 OS=Homo sapien	9	4	4	4	0	0	0	2	2	3	0	0	0	2	2	3	0	0	0	2	2	3	7.5	7.5	7.5	35.914	319	319;254;226;132;113;94;92;74;209				7	7	7	4.1878e-10	0	0	0	3.1	6.9	6.9	1671800
A6NDU8	A6NDU8	5	5	5	UPF0600 protein C5orf51	C5orf51	>sp|A6NDU8|CE051_HUMAN UPF0600 protein C5orf51 OS=Homo sapiens GN=C5orf51 PE=1 SV=1	1	5	5	5	3	1	2	1	0	0	3	1	2	1	0	0	3	1	2	1	0	0	25.9	25.9	25.9	33.62	294	294	4	2	2	1			3.7716e-15	12.9	4.8	14.6	3.1	0	0	105290000
A6NDY9;F8WE98	A6NDY9	182;45	2;2	2;2		FLNA	>tr|A6NDY9|A6NDY9_HUMAN Filamin A OS=Homo sapiens GN=FLNA PE=2 SV=4	2	182	2	2	105	106	106	92	90	49	0	0	0	2	2	0	0	0	0	2	2	0	71.7	0.6	0.6	245.86	2315	2315;591				7	12		0	60.5	59.2	61.9	41.5	39.7	28.4	0
A6NEM2;P51610;P51610-2;P51610-3;H7C1C4;Q9Y5Z7	A6NEM2;P51610;P51610-2	25;25;25;10;9;2	25;25;25;10;9;2	25;25;25;10;9;2	Host cell factor 1;HCF N-terminal chain 1;HCF N-terminal chain 2;HCF N-terminal chain 3;HCF N-terminal chain 4;HCF N-terminal chain 5;HCF N-terminal chain 6;HCF C-terminal chain 1;HCF C-terminal chain 2;HCF C-terminal chain 3;HCF C-terminal chain 4;HCF C-terminal chain 5;HCF C-terminal chain 6	HCFC1	>tr|A6NEM2|A6NEM2_HUMAN HCF C-terminal chain 6 OS=Homo sapiens GN=HCFC1 PE=4 SV=2;>sp|P51610|HCFC1_HUMAN Host cell factor 1 OS=Homo sapiens GN=HCFC1 PE=1 SV=2;>sp|P51610-2|HCFC1_HUMAN Isoform 2 of Host cell factor 1 OS=Homo sapiens GN=HCFC1	6	25	25	25	15	12	17	4	4	2	15	12	17	4	4	2	15	12	17	4	4	2	14	14	14	213.47	2080	2080;2035;1966;428;611;792	27	21	28	21	13	3	9.0153e-236	8.8	7.2	10.6	2.9	2.4	1.2	1571900000
O75665;O75665-3;A6NF31;O75665-2;F5H2Z4	O75665;O75665-3;A6NF31;O75665-2;F5H2Z4	1;1;1;1;1	1;1;1;1;1	1;1;1;1;1	Oral-facial-digital syndrome 1 protein	OFD1	>sp|O75665|OFD1_HUMAN Oral-facial-digital syndrome 1 protein OS=Homo sapiens GN=OFD1 PE=1 SV=1;>sp|O75665-3|OFD1_HUMAN Isoform 3 of Oral-facial-digital syndrome 1 protein OS=Homo sapiens GN=OFD1;>tr|A6NF31|A6NF31_HUMAN Oral-facial-digital syndrome 1 protei	5	1	1	1	0	0	0	0	1	0	0	0	0	0	1	0	0	0	0	0	1	0	0.9	0.9	0.9	116.67	1012	1012;972;872;367;338					1		0.016623	0	0	0	0	0.9	0	0
Q9Y2X9;A6NF48	Q9Y2X9;A6NF48	2;2	2;2	2;2	Zinc finger protein 281	ZNF281	>sp|Q9Y2X9|ZN281_HUMAN Zinc finger protein 281 OS=Homo sapiens GN=ZNF281 PE=1 SV=1;>tr|A6NF48|A6NF48_HUMAN Zinc finger protein 281 OS=Homo sapiens GN=ZNF281 PE=4 SV=1	2	2	2	2	1	2	0	0	0	0	1	2	0	0	0	0	1	2	0	0	0	0	2.9	2.9	2.9	96.914	895	895;859	1	2					9.5971e-06	1.9	2.9	0	0	0	0	49176000
B4DMU0;P32322;A6NFM2;E2QRB3	B4DMU0;P32322;A6NFM2;E2QRB3	10;10;10;5	9;9;9;5	9;9;9;5	Pyrroline-5-carboxylate reductase;Pyrroline-5-carboxylate reductase 1, mitochondrial	PYCR1	>tr|B4DMU0|B4DMU0_HUMAN Pyrroline-5-carboxylate reductase OS=Homo sapiens GN=PYCR1 PE=2 SV=1;>sp|P32322|P5CR1_HUMAN Pyrroline-5-carboxylate reductase 1, mitochondrial OS=Homo sapiens GN=PYCR1 PE=1 SV=2;>tr|A6NFM2|A6NFM2_HUMAN Pyrroline-5-carboxylate reduct	4	10	9	9	8	9	8	0	0	0	7	8	7	0	0	0	7	8	7	0	0	0	42.2	38.4	38.4	35.98	346	346;319;316;272	13	11	8				7.9572e-47	31.8	39.3	35	0	0	0	843940000
A6NFN2;Q8IZP0;H7BXI6;F8WA56;Q8IZP0-9;Q8IZP0-6;Q8IZP0-5;Q8IZP0-3;Q8IZP0-4;Q8IZP0-2;F8WA55;Q8IZP0-7;F5H1G9;Q8IZP0-8;Q8IZP0-10;Q9NYB9;Q9NYB9-4;E7EP65;E7EW77;Q9NYB9-2;E9PEZ7;Q9NYB9-3;Q8IZP0-11;F8WAL6;H0Y6B5	A6NFN2;Q8IZP0;H7BXI6;F8WA56;Q8IZP0-9;Q8IZP0-6;Q8IZP0-5;Q8IZP0-3;Q8IZP0-4;Q8IZP0-2;F8WA55;Q8IZP0-7;F5H1G9;Q8IZP0-8;Q8IZP0-10;Q9NYB9;Q9NYB9-4;E7EP65;E7EW77;Q9NYB9-2;E9PEZ7;Q9NYB9-3;Q8IZP0-11	3;3;3;3;3;3;3;3;3;3;3;3;3;3;3;2;2;2;2;2;2;2;2;1;1	3;3;3;3;3;3;3;3;3;3;3;3;3;3;3;2;2;2;2;2;2;2;2;1;1	3;3;3;3;3;3;3;3;3;3;3;3;3;3;3;2;2;2;2;2;2;2;2;1;1	Abl interactor 1;Abl interactor 2	ABI1;ABI2	>tr|A6NFN2|A6NFN2_HUMAN Abl interactor 1 OS=Homo sapiens GN=ABI1 PE=4 SV=2;>sp|Q8IZP0|ABI1_HUMAN Abl interactor 1 OS=Homo sapiens GN=ABI1 PE=1 SV=4;>tr|H7BXI6|H7BXI6_HUMAN Abl interactor 1 OS=Homo sapiens GN=ABI1 PE=4 SV=1;>tr|F8WA56|F8WA56_HUMAN Abl inter	25	3	3	3	1	1	2	0	0	0	1	1	2	0	0	0	1	1	2	0	0	0	6.5	6.5	6.5	55.259	509	509;508;496;482;481;480;476;452;451;446;423;422;394;393;388;513;507;486;480;475;458;401;329;299;293	2	1	3				6.0702e-10	1.8	1.8	4.7	0	0	0	57975000
Q9ULL5-3;Q9ULL5;A6NFN6;Q9ULL5-2	Q9ULL5-3;Q9ULL5;A6NFN6;Q9ULL5-2	3;3;3;3	3;3;3;3	3;3;3;3	Proline-rich protein 12	PRR12	>sp|Q9ULL5-3|PRR12_HUMAN Isoform 3 of Proline-rich protein 12 OS=Homo sapiens GN=PRR12;>sp|Q9ULL5|PRR12_HUMAN Proline-rich protein 12 OS=Homo sapiens GN=PRR12 PE=1 SV=2;>tr|A6NFN6|A6NFN6_HUMAN Proline-rich protein 12 OS=Homo sapiens GN=PRR12 PE=4 SV=2;>sp|	4	3	3	3	0	0	0	0	0	3	0	0	0	0	0	3	0	0	0	0	0	3	0.8	0.8	0.8	211.04	2036	2036;1215;1144;1143						14	1.7077e-12	0	0	0	0	0	0.8	0
Q92599;F8W8I8;F6W7K9;A6NFQ9;A6NMH6;Q92599-2;Q92599-3;C9JV02	Q92599;F8W8I8;F6W7K9;A6NFQ9;A6NMH6;Q92599-2;Q92599-3	8;8;8;8;8;8;8;1	5;5;5;5;5;5;5;1	5;5;5;5;5;5;5;1	Septin-8	2008-09-01	>sp|Q92599|SEPT8_HUMAN Septin-8 OS=Homo sapiens GN=SEPT8 PE=1 SV=4;>tr|F8W8I8|F8W8I8_HUMAN Septin-8 OS=Homo sapiens GN=SEPT8 PE=3 SV=1;>tr|F6W7K9|F6W7K9_HUMAN Septin-8 OS=Homo sapiens GN=SEPT8 PE=3 SV=1;>tr|A6NFQ9|A6NFQ9_HUMAN Septin-8 OS=Homo sapiens GN=S	8	8	5	5	1	1	3	4	5	0	0	0	0	3	5	0	0	0	0	3	5	0	16.4	12	12	55.756	483	483;460;442;440;430;429;369;130				4	7		4.7021e-17	1.4	1.4	4.3	9.5	12	0	6410500
A6NFX8;Q9UKK9;A6NHE8;A6NJU6;A6NCQ0;C9JYY9;H0YEY4	A6NFX8;Q9UKK9;A6NHE8;A6NJU6	13;13;8;8;6;4;2	13;13;8;8;6;4;2	13;13;8;8;6;4;2	ADP-sugar pyrophosphatase	NUDT5	>tr|A6NFX8|A6NFX8_HUMAN ADP-sugar pyrophosphatase OS=Homo sapiens GN=NUDT5 PE=3 SV=1;>sp|Q9UKK9|NUDT5_HUMAN ADP-sugar pyrophosphatase OS=Homo sapiens GN=NUDT5 PE=1 SV=1;>tr|A6NHE8|A6NHE8_HUMAN ADP-sugar pyrophosphatase OS=Homo sapiens GN=NUDT5 PE=3 SV=2;>t	7	13	13	13	9	11	8	5	6	4	9	11	8	5	6	4	9	11	8	5	6	4	53.9	53.9	53.9	25.895	232	232;219;189;186;180;98;137	21	23	16	10	9	7	1.4695e-170	42.7	50.4	37.1	19.8	19.8	19	2458400000
Q969T9;A6NG10;B4DV07;B4DFG2;E7EX86	Q969T9;A6NG10;B4DV07;B4DFG2;E7EX86	3;3;3;3;3	3;3;3;3;3	3;3;3;3;3	WW domain-binding protein 2	WBP2	>sp|Q969T9|WBP2_HUMAN WW domain-binding protein 2 OS=Homo sapiens GN=WBP2 PE=1 SV=1;>tr|A6NG10|A6NG10_HUMAN WW domain-binding protein 2 OS=Homo sapiens GN=WBP2 PE=2 SV=2;>tr|B4DV07|B4DV07_HUMAN WW domain-binding protein 2 OS=Homo sapiens GN=WBP2 PE=2 SV=1;	5	3	3	3	1	0	1	0	1	0	1	0	1	0	1	0	1	0	1	0	1	0	8	8	8	28.087	261	261;239;217;216;209	1		1		1		1.7087e-05	5.4	0	6.1	0	7.3	0	2313900
A6NGJ0;P51808;F2Z328	A6NGJ0;P51808;F2Z328	3;3;2	3;3;2	3;3;2	Dynein light chain Tctex-type 3	DYNLT3	>tr|A6NGJ0|A6NGJ0_HUMAN Dynein light chain Tctex-type 3 OS=Homo sapiens GN=DYNLT3 PE=4 SV=1;>sp|P51808|DYLT3_HUMAN Dynein light chain Tctex-type 3 OS=Homo sapiens GN=DYNLT3 PE=1 SV=1;>tr|F2Z328|F2Z328_HUMAN Dynein light chain Tctex-type 3 OS=Homo sapiens G	3	3	3	3	3	2	2	0	0	0	3	2	2	0	0	0	3	2	2	0	0	0	40.1	40.1	40.1	16.979	152	152;116;122	4	5	3				3.3585e-12	40.1	17.8	17.8	0	0	0	156990000
A6NGJ4;Q7Z7H8	A6NGJ4;Q7Z7H8	2;2	2;2	2;2	39S ribosomal protein L10, mitochondrial	MRPL10	>tr|A6NGJ4|A6NGJ4_HUMAN 39S ribosomal protein L10, mitochondrial OS=Homo sapiens GN=MRPL10 PE=2 SV=1;>sp|Q7Z7H8|RM10_HUMAN 39S ribosomal protein L10, mitochondrial OS=Homo sapiens GN=MRPL10 PE=1 SV=3	2	2	2	2	1	2	1	0	0	0	1	2	1	0	0	0	1	2	1	0	0	0	14.8	14.8	14.8	30.307	271	271;261	1	3	1				6.039e-18	7.7	14.8	7.7	0	0	0	87677000
B4DLH4;Q9H910;A6NGP5;Q9H910-2;H3BU16;H3BMV3;B4DL85;H3BTV5;H3BMT0;B4E1P3;H3BMM8	B4DLH4;Q9H910;A6NGP5;Q9H910-2;H3BU16;H3BMV3;B4DL85;H3BTV5;H3BMT0	7;7;7;6;6;5;4;4;4;2;2	7;7;7;6;6;5;4;4;4;2;2	7;7;7;6;6;5;4;4;4;2;2	Hematological and neurological expressed 1-like protein	HN1L	>tr|B4DLH4|B4DLH4_HUMAN Hematological and neurological-expressed 1-like protein OS=Homo sapiens GN=HN1L PE=2 SV=1;>sp|Q9H910|HN1L_HUMAN Hematological and neurological expressed 1-like protein OS=Homo sapiens GN=HN1L PE=1 SV=1;>tr|A6NGP5|A6NGP5_HUMAN Hemato	11	7	7	7	6	6	7	0	0	0	6	6	7	0	0	0	6	6	7	0	0	0	50	50	50	23.025	218	218;190;178;174;167;190;208;116;115;98;70	12	14	13				8.3609e-48	44.5	44.5	50	0	0	0	1151800000
P27540;F8WAP6;P27540-3;P27540-2;A6NGV6	P27540;F8WAP6;P27540-3;P27540-2;A6NGV6	1;1;1;1;1	1;1;1;1;1	1;1;1;1;1	Aryl hydrocarbon receptor nuclear translocator	ARNT	>sp|P27540|ARNT_HUMAN Aryl hydrocarbon receptor nuclear translocator OS=Homo sapiens GN=ARNT PE=1 SV=1;>tr|F8WAP6|F8WAP6_HUMAN Aryl hydrocarbon receptor nuclear translocator OS=Homo sapiens GN=ARNT PE=4 SV=1;>sp|P27540-3|ARNT_HUMAN Isoform 3 of Aryl hydroc	5	1	1	1	0	0	0	0	0	1	0	0	0	0	0	1	0	0	0	0	0	1	2.4	2.4	2.4	86.636	789	789;787;775;774;416						1	0.00099926	0	0	0	0	0	2.4	0
F8W9A1;O95070;A6NGW1;C9JST7;E9PIZ0	F8W9A1;O95070;A6NGW1;C9JST7;E9PIZ0	1;1;1;1;1	1;1;1;1;1	1;1;1;1;1	Protein YIF1A	YIF1A	>tr|F8W9A1|F8W9A1_HUMAN Protein YIF1A OS=Homo sapiens GN=YIF1A PE=4 SV=1;>sp|O95070|YIF1A_HUMAN Protein YIF1A OS=Homo sapiens GN=YIF1A PE=1 SV=2;>tr|A6NGW1|A6NGW1_HUMAN Protein YIF1A OS=Homo sapiens GN=YIF1A PE=4 SV=1;>tr|C9JST7|C9JST7_HUMAN Protein YIF1A	5	1	1	1	1	0	1	0	0	0	1	0	1	0	0	0	1	0	1	0	0	0	4	4	4	32.482	297	297;293;241;199;160	1		1				0.00015683	4	0	4	0	0	0	90341000
A6NHB5;Q14202;A6NHN7;Q14202-2;A6NL54;Q14202-3	A6NHB5;Q14202;A6NHN7;Q14202-2	4;4;4;3;1;1	4;4;4;3;1;1	4;4;4;3;1;1	Zinc finger MYM-type protein 3	ZMYM3	>tr|A6NHB5|A6NHB5_HUMAN Zinc finger MYM-type protein 3 OS=Homo sapiens GN=ZMYM3 PE=4 SV=1;>sp|Q14202|ZMYM3_HUMAN Zinc finger MYM-type protein 3 OS=Homo sapiens GN=ZMYM3 PE=1 SV=2;>tr|A6NHN7|A6NHN7_HUMAN Zinc finger MYM-type protein 3 OS=Homo sapiens GN=ZMY	6	4	4	4	0	1	0	2	3	0	0	1	0	2	3	0	0	1	0	2	3	0	2.9	2.9	2.9	152.6	1372	1372;1370;1280;1358;497;495		1		7	10		1.9487e-08	0	1.2	0	1	1.7	0	10333000
Q13114;A6NHG8;Q13114-2;H0YL26	Q13114;A6NHG8;Q13114-2;H0YL26	1;1;1;1	1;1;1;1	1;1;1;1	TNF receptor-associated factor 3	TRAF3	>sp|Q13114|TRAF3_HUMAN TNF receptor-associated factor 3 OS=Homo sapiens GN=TRAF3 PE=1 SV=2;>tr|A6NHG8|A6NHG8_HUMAN TNF receptor-associated factor 3 OS=Homo sapiens GN=TRAF3 PE=4 SV=1;>sp|Q13114-2|TRAF3_HUMAN Isoform 2 of TNF receptor-associated factor 3 OS	4	1	1	1	0	0	0	1	1	0	0	0	0	1	1	0	0	0	0	1	1	0	1.8	1.8	1.8	64.489	568	568;543;485;290				1	1		0.0010933	0	0	0	1.8	1.8	0	0
O95825;A6NMA8;A6NHJ8;A6NND8;H7C3I5;B3KQ77;C9JZK8;F8WF64;C9JAL0;H7C0X3	O95825;A6NMA8;A6NHJ8;A6NND8;H7C3I5;B3KQ77;C9JZK8;F8WF64;C9JAL0;H7C0X3	2;2;2;2;1;1;1;1;1;1	2;2;2;2;1;1;1;1;1;1	2;2;2;2;1;1;1;1;1;1	Quinone oxidoreductase-like protein 1	CRYZL1	>sp|O95825|QORL1_HUMAN Quinone oxidoreductase-like protein 1 OS=Homo sapiens GN=CRYZL1 PE=1 SV=2;>tr|A6NMA8|A6NMA8_HUMAN Quinone oxidoreductase-like protein 1 OS=Homo sapiens GN=CRYZL1 PE=4 SV=1;>tr|A6NHJ8|A6NHJ8_HUMAN Quinone oxidoreductase-like protein 1	10	2	2	2	0	0	1	1	1	0	0	0	1	1	1	0	0	0	1	1	1	0	5.7	5.7	5.7	38.696	349	349;334;325;322;241;198;197;183;181;112			1	1	1		0.00022973	0	0	2.6	3.2	3.2	0	0
A6NHR9;A6NHR9-2;A6NHR9-3	A6NHR9;A6NHR9-2	25;24;11	25;24;11	25;24;11	Structural maintenance of chromosomes flexible hinge domain-containing protein 1	SMCHD1	>sp|A6NHR9|SMHD1_HUMAN Structural maintenance of chromosomes flexible hinge domain-containing protein 1 OS=Homo sapiens GN=SMCHD1 PE=1 SV=2;>sp|A6NHR9-2|SMHD1_HUMAN Isoform 2 of Structural maintenance of chromosomes flexible hinge domain-containing protein	3	25	25	25	8	8	5	6	11	2	8	8	5	6	11	2	8	8	5	6	11	2	15.7	15.7	15.7	226.37	2005	2005;1917;762	9	10	6	12	24	4	4.0908e-76	5.3	5.9	3.6	3.4	5.7	0.8	254510000
B4DZM6;Q99640;I3L1V2;F8W164;A6NHV6;B4DXD4;I3L136;I3L4K3;I3L3P0;I3L1H7	B4DZM6;Q99640;I3L1V2;F8W164;A6NHV6;B4DXD4;I3L136;I3L4K3;I3L3P0;I3L1H7	2;2;2;2;2;2;2;2;1;1	2;2;2;2;2;2;2;2;1;1	2;2;2;2;2;2;2;2;1;1	Membrane-associated tyrosine- and threonine-specific cdc2-inhibitory kinase	PKMYT1	>tr|B4DZM6|B4DZM6_HUMAN Membrane-associated tyrosine- and threonine-specific cdc2-inhibitory kinase OS=Homo sapiens GN=PKMYT1 PE=2 SV=1;>sp|Q99640|PMYT1_HUMAN Membrane-associated tyrosine- and threonine-specific cdc2-inhibitory kinase OS=Homo sapiens GN=PK	10	2	2	2	0	0	0	1	2	0	0	0	0	1	2	0	0	0	0	1	2	0	4	4	4	61.708	568	568;499;490;480;447;430;275;169;215;147				1	3		8.8674e-12	0	0	0	2.3	4	0	0
Q5JWF2;Q5JWF2-2;A6NI00;P63092;P63092-2;P63092-3;H0Y7F4;Q5JWE9	Q5JWF2;Q5JWF2-2;A6NI00;P63092;P63092-2;P63092-3	6;6;6;6;6;6;2;2	5;5;5;5;5;5;1;1	5;5;5;5;5;5;1;1	Guanine nucleotide-binding protein G(s) subunit alpha isoforms XLas;Guanine nucleotide-binding protein G(s) subunit alpha isoforms short	GNAS	>sp|Q5JWF2|GNAS1_HUMAN Guanine nucleotide-binding protein G(s) subunit alpha isoforms XLas OS=Homo sapiens GN=GNAS PE=1 SV=2;>sp|Q5JWF2-2|GNAS1_HUMAN Isoform XLas-2 of Guanine nucleotide-binding protein G(s) subunit alpha isoforms XLas OS=Homo sapiens GN=G	8	6	5	5	5	4	4	0	0	1	4	3	3	0	0	0	4	3	3	0	0	0	6.6	5.5	5.5	111.02	1037	1037;1023;395;394;380;379;199;193	5	5	3				2.2854e-18	5.6	4.4	4.8	0	0	1.1	92800000
Q9BVL2;A6NI12;H7BXQ4;H7BYF2;C9JDH3;Q9BVL2-2;Q5JRG1	Q9BVL2;A6NI12;H7BXQ4;H7BYF2;C9JDH3;Q9BVL2-2;Q5JRG1	6;6;6;6;6;6;6	6;6;6;6;6;6;6	6;6;6;6;6;6;6	Nucleoporin p58/p45	NUPL1	>sp|Q9BVL2|NUPL1_HUMAN Nucleoporin p58/p45 OS=Homo sapiens GN=NUPL1 PE=1 SV=1;>tr|A6NI12|A6NI12_HUMAN Nucleoporin p58/p45 OS=Homo sapiens GN=NUPL1 PE=4 SV=1;>tr|H7BXQ4|H7BXQ4_HUMAN Nucleoporin p58/p45 OS=Homo sapiens GN=NUPL1 PE=4 SV=1;>tr|H7BYF2|H7BYF2_HU	7	6	6	6	3	1	1	0	1	0	3	1	1	0	1	0	3	1	1	0	1	0	13.4	13.4	13.4	60.896	599	599;587;576;510;504;485;463	3	1	1		1		2.8944e-16	5.3	1.3	3.3	0	3.3	0	72959000
A6NMN0;P46020;P46020-2;A6NIT2;P46020-3	A6NMN0;P46020;P46020-2;A6NIT2;P46020-3	1;1;1;1;1	1;1;1;1;1	1;1;1;1;1	Phosphorylase b kinase regulatory subunit alpha, skeletal muscle isoform	PHKA1	>tr|A6NMN0|A6NMN0_HUMAN Phosphorylase b kinase regulatory subunit alpha, skeletal muscle isoform OS=Homo sapiens GN=PHKA1 PE=4 SV=1;>sp|P46020|KPB1_HUMAN Phosphorylase b kinase regulatory subunit alpha, skeletal muscle isoform OS=Homo sapiens GN=PHKA1 PE=1	5	1	1	1	0	0	0	0	1	0	0	0	0	0	1	0	0	0	0	0	1	0	0.9	0.9	0.9	139.05	1240	1240;1223;1210;1181;1151					2		0.0015924	0	0	0	0	0.9	0	0
A6NIW2;Q5JSL3	A6NIW2;Q5JSL3	7;7	7;7	7;7	Dedicator of cytokinesis protein 11	DOCK11	>tr|A6NIW2|A6NIW2_HUMAN Dedicator of cytokinesis protein 11 OS=Homo sapiens GN=DOCK11 PE=4 SV=2;>sp|Q5JSL3|DOC11_HUMAN Dedicator of cytokinesis protein 11 OS=Homo sapiens GN=DOCK11 PE=1 SV=2	2	7	7	7	0	1	0	4	5	0	0	1	0	4	5	0	0	1	0	4	5	0	4.6	4.6	4.6	238.1	2077	2077;2073		1		10	10		7.2117e-47	0	0.8	0	2.7	3.2	0	18007000
A6NJ78;A6NJ78-4;A6NJ78-2;F8WD83;A6NJ78-3;B5MC64	A6NJ78	5;1;1;1;1;1	5;1;1;1;1;1	5;1;1;1;1;1	Probable methyltransferase-like protein 15	METTL15	>sp|A6NJ78|MET15_HUMAN Probable methyltransferase-like protein 15 OS=Homo sapiens GN=METTL15 PE=2 SV=1	6	5	5	5	1	1	1	2	3	0	1	1	1	2	3	0	1	1	1	2	3	0	13	13	13	46.121	407	407;279;273;164;99;93	1	2	1	5	3		1.0872e-13	3.2	3.2	4.2	5.7	5.7	0	96824000
P54578;A6NJA2;B7Z4N8	P54578;A6NJA2;B7Z4N8	26;26;23	26;26;23	26;26;23	Ubiquitin carboxyl-terminal hydrolase 14;Ubiquitin carboxyl-terminal hydrolase	USP14	>sp|P54578|UBP14_HUMAN Ubiquitin carboxyl-terminal hydrolase 14 OS=Homo sapiens GN=USP14 PE=1 SV=3;>tr|A6NJA2|A6NJA2_HUMAN Ubiquitin carboxyl-terminal hydrolase OS=Homo sapiens GN=USP14 PE=3 SV=1;>tr|B7Z4N8|B7Z4N8_HUMAN Ubiquitin carboxyl-terminal hydrolas	3	26	26	26	13	14	13	12	12	3	13	14	13	12	12	3	13	14	13	12	12	3	49.6	49.6	49.6	56.068	494	494;459;483	29	29	21	36	36	12	2.2288e-164	33.4	35.2	34.2	22.9	22.1	4.5	2166700000
A6NJD0;P51570	A6NJD0;P51570	2;2	2;2	2;2	Galactokinase	GALK1	>tr|A6NJD0|A6NJD0_HUMAN Galactokinase OS=Homo sapiens GN=GALK1 PE=3 SV=2;>sp|P51570|GALK1_HUMAN Galactokinase OS=Homo sapiens GN=GALK1 PE=1 SV=1	2	2	2	2	1	1	1	1	1	0	1	1	1	1	1	0	1	1	1	1	1	0	6	6	6	42.981	400	400;392	1	1	1	1	2		2.1253e-08	3.2	3.2	3.2	6	6	0	35739000
A8MYK1;A8MVT4;A6NJD9;Q16540;H7C2P7	A8MYK1;A8MVT4;A6NJD9;Q16540;H7C2P7	3;3;3;3;2	3;3;3;3;2	3;3;3;3;2	39S ribosomal protein L23, mitochondrial	MRPL23	>tr|A8MYK1|A8MYK1_HUMAN 39S ribosomal protein L23, mitochondrial OS=Homo sapiens GN=MRPL23 PE=4 SV=1;>tr|A8MVT4|A8MVT4_HUMAN 39S ribosomal protein L23, mitochondrial OS=Homo sapiens GN=MRPL23 PE=4 SV=1;>tr|A6NJD9|A6NJD9_HUMAN 39S ribosomal protein L23, mit	5	3	3	3	2	1	2	0	0	1	2	1	2	0	0	1	2	1	2	0	0	1	19.4	19.4	19.4	21.842	191	191;166;163;153;118	3	2	3			2	4.7939e-25	7.9	4.2	15.7	0	0	11.5	118660000
H7BXY0;P21673;A6NJE6;E9PD37;A6NM56	H7BXY0;P21673;A6NJE6;E9PD37;A6NM56	1;1;1;1;1	1;1;1;1;1	1;1;1;1;1	Diamine acetyltransferase 1	SAT1	>tr|H7BXY0|H7BXY0_HUMAN Diamine acetyltransferase 1 OS=Homo sapiens GN=SAT1 PE=4 SV=1;>sp|P21673|SAT1_HUMAN Diamine acetyltransferase 1 OS=Homo sapiens GN=SAT1 PE=1 SV=1;>tr|A6NJE6|A6NJE6_HUMAN Diamine acetyltransferase 1 OS=Homo sapiens GN=SAT1 PE=4 SV=1;	5	1	1	1	0	0	0	0	0	1	0	0	0	0	0	1	0	0	0	0	0	1	8.5	8.5	8.5	23.252	199	199;171;150;143;120						1	0.028092	0	0	0	0	0	8.5	0
Q9BUG6;A6NJL1	Q9BUG6;A6NJL1	1;1	1;1	1;1	Zinc finger and SCAN domain-containing protein 5A;Zinc finger and SCAN domain-containing protein 5B	ZSCAN5A;ZSCAN5B	>sp|Q9BUG6|ZSA5A_HUMAN Zinc finger and SCAN domain-containing protein 5A OS=Homo sapiens GN=ZSCAN5A PE=2 SV=1;>sp|A6NJL1|ZSA5B_HUMAN Zinc finger and SCAN domain-containing protein 5B OS=Homo sapiens GN=ZSCAN5B PE=2 SV=1	2	1	1	1	0	0	0	0	1	0	0	0	0	0	1	0	0	0	0	0	1	0	1.6	1.6	1.6	55.865	496	496;495					1		0.011362	0	0	0	0	1.6	0	0
F8W7S9;P32189;P32189-2;Q14409;A6NJP5;P32189-1;E7EQC0;C9JLT1	F8W7S9;P32189;P32189-2;Q14409;A6NJP5;P32189-1;E7EQC0;C9JLT1	1;1;1;1;1;1;1;1	1;1;1;1;1;1;1;1	1;1;1;1;1;1;1;1	Glycerol kinase;Putative glycerol kinase 3	GK;GK3P	>tr|F8W7S9|F8W7S9_HUMAN Glycerol kinase OS=Homo sapiens GN=GK PE=3 SV=1;>sp|P32189|GLPK_HUMAN Glycerol kinase OS=Homo sapiens GN=GK PE=1 SV=3;>sp|P32189-2|GLPK_HUMAN Isoform 2 of Glycerol kinase OS=Homo sapiens GN=GK;>sp|Q14409|GLPK3_HUMAN Putative glycero	8	1	1	1	0	0	0	1	1	0	0	0	0	1	1	0	0	0	0	1	1	0	1.8	1.8	1.8	61.273	559	559;559;553;553;530;524;367;354				3	2		7.1739e-05	0	0	0	1.8	1.8	0	0
A6NJZ6;O75054-2;O75054	A6NJZ6;O75054-2;O75054	1;1;1	1;1;1	1;1;1	Immunoglobulin superfamily member 3	IGSF3	>tr|A6NJZ6|A6NJZ6_HUMAN Immunoglobulin superfamily member 3 OS=Homo sapiens GN=IGSF3 PE=4 SV=1;>sp|O75054-2|IGSF3_HUMAN Isoform 2 of Immunoglobulin superfamily member 3 OS=Homo sapiens GN=IGSF3;>sp|O75054|IGSF3_HUMAN Immunoglobulin superfamily member 3 OS=	3	1	1	1	0	0	0	0	1	0	0	0	0	0	1	0	0	0	0	0	1	0	0.8	0.8	0.8	137.51	1214	1214;1214;1194					1		0.021126	0	0	0	0	0.8	0	0
A6NJZ9;Q8WTT2;F5H677	A6NJZ9;Q8WTT2;F5H677	4;4;2	4;4;2	4;4;2	Nucleolar complex protein 3 homolog	NOC3L	>tr|A6NJZ9|A6NJZ9_HUMAN Nucleolar complex protein 3 homolog OS=Homo sapiens GN=NOC3L PE=4 SV=1;>sp|Q8WTT2|NOC3L_HUMAN Nucleolar complex protein 3 homolog OS=Homo sapiens GN=NOC3L PE=1 SV=1;>tr|F5H677|F5H677_HUMAN Nucleolar complex protein 3 homolog OS=Homo	3	4	4	4	0	0	0	3	3	0	0	0	0	3	3	0	0	0	0	3	3	0	7.9	7.9	7.9	92.623	800	800;800;501				5	6		9.1924e-27	0	0	0	6.5	6.6	0	0
Q9H4A4;A6NKB8;C9JMZ3;H7C2T3	Q9H4A4;A6NKB8	17;17;7;2	17;17;7;2	17;17;7;2	Aminopeptidase B	RNPEP	>sp|Q9H4A4|AMPB_HUMAN Aminopeptidase B OS=Homo sapiens GN=RNPEP PE=1 SV=2;>tr|A6NKB8|A6NKB8_HUMAN Aminopeptidase B OS=Homo sapiens GN=RNPEP PE=4 SV=1	4	17	17	17	13	13	11	4	4	4	13	13	11	4	4	4	13	13	11	4	4	4	37.1	37.1	37.1	72.595	650	650;611;344;168	28	24	24	12	14	15	1.1263e-157	29.2	30.9	26.5	7.5	7.5	8	2179300000
A6NKT7;Q7Z3J3;C9JX22;B4DZH4	A6NKT7;Q7Z3J3;C9JX22;B4DZH4	35;31;20;18	2;2;2;2	1;1;1;1	RanBP2-like and GRIP domain-containing protein 3;RanBP2-like and GRIP domain-containing protein 4	RGPD3;RGPD4	>sp|A6NKT7|RGPD3_HUMAN RanBP2-like and GRIP domain-containing protein 3 OS=Homo sapiens GN=RGPD3 PE=2 SV=2;>sp|Q7Z3J3|RGPD4_HUMAN RanBP2-like and GRIP domain-containing protein 4 OS=Homo sapiens GN=RGPD4 PE=2 SV=3;>tr|C9JX22|C9JX22_HUMAN RanBP2-like and GR	4	35	2	1	12	14	8	12	14	1	1	0	1	1	1	0	1	0	1	0	0	0	21.3	1.4	0.7	197.48	1758	1758;1758;1125;1125	3		3	1	1		5.2908e-275	7.8	8.9	5.8	8	9.7	1.4	116250000
A6NKV8;D6RJF2;D6RJ02;D6RD97	A6NKV8	14;4;3;2	1;1;1;1	1;1;1;1		PAIP1	>tr|A6NKV8|A6NKV8_HUMAN Polyadenylate-binding protein-interacting protein 1 OS=Homo sapiens GN=PAIP1 PE=4 SV=1	4	14	1	1	8	8	7	4	3	0	1	1	1	0	0	0	1	1	1	0	0	0	32.4	3.8	3.8	42.006	367	367;200;168;95	2	3	3				3.0801e-80	23.2	25.3	25.3	10.1	7.4	0	105720000
P22307;C9JC79;A6NM69;B4DHP6;P22307-2;H0YF61;E9PLD1;P22307-3;H0YCB0;H0YD06;F2Z3J1	P22307;C9JC79;A6NM69;B4DHP6;P22307-2;H0YF61	19;19;19;19;17;12;2;2;2;2;2	19;19;19;19;17;12;2;2;2;2;2	3;3;3;3;1;1;2;2;2;1;1	Non-specific lipid-transfer protein	SCP2	>sp|P22307|NLTP_HUMAN Non-specific lipid-transfer protein OS=Homo sapiens GN=SCP2 PE=1 SV=2;>tr|C9JC79|C9JC79_HUMAN Non-specific lipid-transfer protein OS=Homo sapiens GN=SCP2 PE=4 SV=2;>tr|A6NM69|A6NM69_HUMAN Non-specific lipid-transfer protein OS=Homo sa	11	19	19	3	8	10	8	9	11	9	8	10	8	9	11	9	0	1	0	1	2	1	26.1	26.1	5.7	58.993	547	547;523;503;466;143;140;366;322;224;78;59	20	21	19	19	25	27	6.9048e-83	15	17.2	15	14.6	18.8	14.1	1469800000
P41227;A6NM98;A8MWP7;F8W808;Q9BSU3;C9JN83;Q6P4J0;C9JW55;H0Y8T0	P41227;A6NM98;A8MWP7;F8W808	6;6;3;3;2;2;2;1;1	6;6;3;3;2;2;2;1;1	6;6;3;3;2;2;2;1;1	N-alpha-acetyltransferase 10	NAA10	>sp|P41227|NAA10_HUMAN N-alpha-acetyltransferase 10 OS=Homo sapiens GN=NAA10 PE=1 SV=1;>tr|A6NM98|A6NM98_HUMAN ARD1 homolog A, N-acetyltransferase (S. cerevisiae), isoform CRA_b OS=Homo sapiens GN=NAA10 PE=4 SV=1;>tr|A8MWP7|A8MWP7_HUMAN N-alpha-acetyltrans	9	6	6	6	3	4	4	1	1	0	3	4	4	1	1	0	3	4	4	1	1	0	34.5	34.5	34.5	26.458	235	235;220;184;169;229;142;131;146;111	7	6	8	3	4		4.4268e-35	20.9	23	24.3	5.5	5.5	0	1069700000
A6NMH8;E9PIF1;P60033;H0YDJ9;H0YDL9;E9PRJ8;E9PJK1	A6NMH8;E9PIF1;P60033;H0YDJ9;H0YDL9;E9PRJ8;E9PJK1	2;2;2;2;2;2;2	2;2;2;2;2;2;2	2;2;2;2;2;2;2	CD81 antigen	CD81	>tr|A6NMH8|A6NMH8_HUMAN CD81 antigen OS=Homo sapiens GN=CD81 PE=4 SV=1;>tr|E9PIF1|E9PIF1_HUMAN CD81 antigen OS=Homo sapiens GN=CD81 PE=4 SV=1;>sp|P60033|CD81_HUMAN CD81 antigen OS=Homo sapiens GN=CD81 PE=1 SV=1;>tr|H0YDJ9|H0YDJ9_HUMAN CD81 antigen (Fragmen	7	2	2	2	1	2	1	0	0	0	1	2	1	0	0	0	1	2	1	0	0	0	14.2	14.2	14.2	29.806	274	274;242;236;225;221;209;165	2	2	1				1.0332e-09	5.8	14.2	5.8	0	0	0	48523000
F5H7I1;O60879;C9J6U3;O60879-3;A6NML8;O60879-2	F5H7I1;O60879;C9J6U3;O60879-3;A6NML8;O60879-2	8;8;8;8;8;8	8;8;8;8;8;8	8;8;8;8;8;8	Protein diaphanous homolog 2	DIAPH2	>tr|F5H7I1|F5H7I1_HUMAN Protein diaphanous homolog 2 OS=Homo sapiens GN=DIAPH2 PE=4 SV=1;>sp|O60879|DIAP2_HUMAN Protein diaphanous homolog 2 OS=Homo sapiens GN=DIAPH2 PE=1 SV=1;>tr|C9J6U3|C9J6U3_HUMAN Protein diaphanous homolog 2 OS=Homo sapiens GN=DIAPH2	6	8	8	8	0	0	0	7	6	0	0	0	0	7	6	0	0	0	0	7	6	0	8.3	8.3	8.3	125.54	1103	1103;1101;1097;1097;1096;1096				17	11		2.2242e-20	0	0	0	8.1	6.5	0	0
A6NMQ1;P09884	A6NMQ1;P09884	7;7	7;7	7;7	DNA polymerase;DNA polymerase alpha catalytic subunit	POLA1	>tr|A6NMQ1|A6NMQ1_HUMAN DNA polymerase OS=Homo sapiens GN=POLA1 PE=3 SV=1;>sp|P09884|DPOLA_HUMAN DNA polymerase alpha catalytic subunit OS=Homo sapiens GN=POLA1 PE=1 SV=2	2	7	7	7	2	1	3	3	4	1	2	1	3	3	4	1	2	1	3	3	4	1	5.2	5.2	5.2	166.46	1468	1468;1462	2	1	5	8	10	2	1.7946e-22	1.7	0.5	2.8	2.2	2.9	0.5	766320000
Q5T5H1;C9JUF4;A6NMQ3;O43768-4;O43768-3;E9PB69;O43768;O43768-2;O43768-7;D6RE62;O43768-5;O43768-6;O43768-8;P56211-2;H3BTD3	Q5T5H1;C9JUF4;A6NMQ3;O43768-4;O43768-3;E9PB69;O43768;O43768-2;O43768-7;D6RE62;O43768-5;O43768-6	3;3;3;3;3;3;3;3;2;2;2;2;1;1;1	3;3;3;3;3;3;3;3;2;2;2;2;1;1;1	2;2;2;2;2;2;2;2;1;1;1;1;1;0;0	Alpha-endosulfine	ENSA	>tr|Q5T5H1|Q5T5H1_HUMAN Alpha-endosulfine OS=Homo sapiens GN=ENSA PE=2 SV=1;>tr|C9JUF4|C9JUF4_HUMAN Alpha-endosulfine OS=Homo sapiens GN=ENSA PE=4 SV=1;>tr|A6NMQ3|A6NMQ3_HUMAN Alpha-endosulfine OS=Homo sapiens GN=ENSA PE=4 SV=2;>sp|O43768-4|ENSA_HUMAN Isof	15	3	3	2	1	2	2	0	0	0	1	2	2	0	0	0	0	1	1	0	0	0	23	23	17.1	20.994	187	187;144;140;140;137;133;121;117;133;121;117;113;105;96;72	3	3	5				5.1343e-79	5.9	13.4	15.5	0	0	0	345380000
P08133;A6NN80;E9PGK1;B7Z582;E5RK69;E7EMC6;E5RFF0;E5RK63;E5RJF5;E5RI05;E5RJR0;E5RIU8;H0YC77	P08133;A6NN80;E9PGK1;B7Z582;E5RK69	51;51;50;39;33;21;12;12;12;12;9;7;5	51;51;50;39;33;21;12;12;12;12;9;7;5	51;51;50;39;33;21;12;12;12;12;9;7;5	Annexin A6;Annexin	ANXA6	>sp|P08133|ANXA6_HUMAN Annexin A6 OS=Homo sapiens GN=ANXA6 PE=1 SV=3;>tr|A6NN80|A6NN80_HUMAN Annexin OS=Homo sapiens GN=ANXA6 PE=3 SV=3;>tr|E9PGK1|E9PGK1_HUMAN Annexin OS=Homo sapiens GN=ANXA6 PE=3 SV=1;>tr|B7Z582|B7Z582_HUMAN Annexin OS=Homo sapiens GN=AN	13	51	51	51	16	19	18	25	28	3	16	19	18	25	28	3	16	19	18	25	28	3	61.4	61.4	61.4	75.872	673	673;667;641;547;460;330;156;150;130;129;110;94;91	26	33	26	110	115	6	0	32.4	38.3	34.2	33.1	36.6	5.2	2550200000
Q13614;A6NN98;C9JEX3;F5H545	Q13614;A6NN98;C9JEX3;F5H545	1;1;1;1	1;1;1;1	1;1;1;1	Myotubularin-related protein 2	MTMR2	>sp|Q13614|MTMR2_HUMAN Myotubularin-related protein 2 OS=Homo sapiens GN=MTMR2 PE=1 SV=4;>tr|A6NN98|A6NN98_HUMAN Myotubularin related protein 2, isoform CRA_a OS=Homo sapiens GN=MTMR2 PE=2 SV=1;>tr|C9JEX3|C9JEX3_HUMAN Myotubularin-related protein 2 (Fragme	4	1	1	1	0	0	0	1	0	0	0	0	0	1	0	0	0	0	0	1	0	0	3	3	3	73.38	643	643;571;557;326				1			0.0043409	0	0	0	3	0	0	0
G8JLH6;P21926;A6NNI4;B4DPP0;E7ERM7;F5GXT1	G8JLH6;P21926;A6NNI4;B4DPP0;E7ERM7	5;5;5;5;3;2	5;5;5;5;3;2	5;5;5;5;3;2	CD9 antigen	CD9	>tr|G8JLH6|G8JLH6_HUMAN CD9 antigen (Fragment) OS=Homo sapiens GN=CD9 PE=4 SV=1;>sp|P21926|CD9_HUMAN CD9 antigen OS=Homo sapiens GN=CD9 PE=1 SV=4;>tr|A6NNI4|A6NNI4_HUMAN CD9 antigen OS=Homo sapiens GN=CD9 PE=4 SV=1;>tr|B4DPP0|B4DPP0_HUMAN CD9 antigen OS=Ho	6	5	5	5	1	1	1	2	4	0	1	1	1	2	4	0	1	1	1	2	4	0	15.4	15.4	15.4	25.407	228	228;228;159;141;181;142	3	1	2	3	5		5.1408e-13	3.9	3.9	3.9	10.1	15.4	0	174820000
Q12888-2;F8VY86;Q12888;A6NNK5;C9JXV0;H7C3N7;H7BZY0;H7C495	Q12888-2;F8VY86;Q12888;A6NNK5	19;19;19;19;8;3;2;1	19;19;19;19;8;3;2;1	19;19;19;19;8;3;2;1	Tumor suppressor p53-binding protein 1	TP53BP1	>sp|Q12888-2|TP53B_HUMAN Isoform 2 of Tumor suppressor p53-binding protein 1 OS=Homo sapiens GN=TP53BP1;>tr|F8VY86|F8VY86_HUMAN Tumor suppressor p53-binding protein 1 OS=Homo sapiens GN=TP53BP1 PE=4 SV=1;>sp|Q12888|TP53B_HUMAN Tumor suppressor p53-binding	8	19	19	19	10	9	7	2	3	0	10	9	7	2	3	0	10	9	7	2	3	0	13.7	13.7	13.7	214.11	1977	1977;1975;1972;1927;1033;192;163;149	14	13	7	6	4		7.9724e-91	7.9	6.6	4.8	1.3	1.7	0	520100000
Q15782;A6NNY3;E9PP75;E9PR52;E9PIX1;H0YD88	Q15782;A6NNY3;E9PP75;E9PR52;E9PIX1;H0YD88	1;1;1;1;1;1	1;1;1;1;1;1	1;1;1;1;1;1	Chitinase-3-like protein 2	CHI3L2	>sp|Q15782|CH3L2_HUMAN Chitinase-3-like protein 2 OS=Homo sapiens GN=CHI3L2 PE=1 SV=1;>tr|A6NNY3|A6NNY3_HUMAN Chitinase-3-like protein 2 OS=Homo sapiens GN=CHI3L2 PE=3 SV=1;>tr|E9PP75|E9PP75_HUMAN Chitinase-3-like protein 2 (Fragment) OS=Homo sapiens GN=CH	6	1	1	1	0	0	0	1	1	0	0	0	0	1	1	0	0	0	0	1	1	0	4.9	4.9	4.9	43.5	390	390;380;224;221;201;122				2	2		0.015959	0	0	0	4.9	4.9	0	0
Q15257;A6PVN5;Q15257-2;Q15257-3;Q15257-4;B4DZF8;A6PVN9;Q5T948;Q5T949;A6PVN6;Q68CR8;A6PVN8;B7ZBQ0;C9IZ76;A6PVN7;H0Y6E5;H0Y562	Q15257;A6PVN5;Q15257-2;Q15257-3;Q15257-4;B4DZF8;A6PVN9;Q5T948;Q5T949;A6PVN6;Q68CR8	10;10;10;9;7;6;5;5;5;5;5;4;4;3;2;1;1	10;10;10;9;7;6;5;5;5;5;5;4;4;3;2;1;1	10;10;10;9;7;6;5;5;5;5;5;4;4;3;2;1;1	Serine/threonine-protein phosphatase 2A activator	PPP2R4;DKFZp781M17165	>sp|Q15257|PTPA_HUMAN Serine/threonine-protein phosphatase 2A activator OS=Homo sapiens GN=PPP2R4 PE=1 SV=3;>tr|A6PVN5|A6PVN5_HUMAN Protein phosphatase 2A activator, regulatory subunit 4 OS=Homo sapiens GN=PPP2R4 PE=4 SV=1;>sp|Q15257-2|PTPA_HUMAN Isoform 1	17	10	10	10	1	3	2	4	6	0	1	3	2	4	6	0	1	3	2	4	6	0	29.6	29.6	29.6	40.667	358	358;329;323;294;281;374;263;254;250;176;104;129;61;132;64;218;120	1	4	3	12	15		5.8598e-65	2.8	14.5	11.7	10.3	12.3	0	87298000
Q6UXH1-5;Q6UXH1-6;Q6UXH1;Q6UXH1-4;Q6UXH1-2;Q6UXH1-3;A6PWM2	Q6UXH1-5;Q6UXH1-6;Q6UXH1;Q6UXH1-4;Q6UXH1-2;Q6UXH1-3;A6PWM2	3;3;3;3;3;3;3	3;3;3;3;3;3;3	3;3;3;3;3;3;3	Cysteine-rich with EGF-like domain protein 2	CRELD2	>sp|Q6UXH1-5|CREL2_HUMAN Isoform 5 of Cysteine-rich with EGF-like domain protein 2 OS=Homo sapiens GN=CRELD2;>sp|Q6UXH1-6|CREL2_HUMAN Isoform 6 of Cysteine-rich with EGF-like domain protein 2 OS=Homo sapiens GN=CRELD2;>sp|Q6UXH1|CREL2_HUMAN Cysteine-rich w	7	3	3	3	0	0	0	3	3	0	0	0	0	3	3	0	0	0	0	3	3	0	8.5	8.5	8.5	43.578	402	402;373;353;325;321;284;229				9	10		2.98e-13	0	0	0	8.5	8.5	0	0
P49184;A6QRJ0	P49184;A6QRJ0	1;1	1;1	1;1	Deoxyribonuclease-1-like 1	DNASE1L1	>sp|P49184|DNSL1_HUMAN Deoxyribonuclease-1-like 1 OS=Homo sapiens GN=DNASE1L1 PE=1 SV=1;>tr|A6QRJ0|A6QRJ0_HUMAN Deoxyribonuclease-1-like 1 (Fragment) OS=Homo sapiens GN=DNASE1L1 PE=4 SV=1	2	1	1	1	0	0	0	1	1	0	0	0	0	1	1	0	0	0	0	1	1	0	2.6	2.6	2.6	33.892	302	302;208				1	1		0.013806	0	0	0	2.6	2.6	0	0
A7MAP0;Q9ULV4;B4E3S0;H0YHL7;F8VVB7;F8VTT6;F8VRE9;F8VSA4;F8VUX3;F8W1H8;F8VV53;F8W759;Q6QEF8;Q6QEF8-5;Q6QEF8-2;Q6QEF8-3;Q6QEF8-4;B3KRY9	A7MAP0;Q9ULV4;B4E3S0;H0YHL7	23;23;20;13;4;4;4;4;4;4;2;1;1;1;1;1;1;1	23;23;20;13;4;4;4;4;4;4;2;1;1;1;1;1;1;1	23;23;20;13;4;4;4;4;4;4;2;1;1;1;1;1;1;1	Coronin-1C	CORO1C	>tr|A7MAP0|A7MAP0_HUMAN Coronin-1C OS=Homo sapiens GN=CORO1C PE=2 SV=1;>sp|Q9ULV4|COR1C_HUMAN Coronin-1C OS=Homo sapiens GN=CORO1C PE=1 SV=1;>tr|B4E3S0|B4E3S0_HUMAN Coronin-1C OS=Homo sapiens GN=CORO1C PE=2 SV=1;>tr|H0YHL7|H0YHL7_HUMAN Coronin-1C (Fragment	18	23	23	23	10	12	14	4	4	1	10	12	14	4	4	1	10	12	14	4	4	1	52.9	52.9	52.9	54.066	480	480;474;369;165;181;169;163;162;159;151;125;542;472;472;286;285;237;214	23	24	25	11	10	1	1.0428e-146	22.9	27.5	40.2	7.1	11.9	2.5	2884300000
A7YIJ8;P35241;F5H1A7;H7BZI4;E9PNV3;A7YIK3;H0YE16;A7YIK0;E9PQ82;E9PNP4	A7YIJ8;P35241;F5H1A7;H7BZI4	48;48;34;32;13;12;12;12;10;1	25;25;17;12;8;12;12;7;5;0	25;25;17;12;8;12;12;7;5;0	Radixin	RDX	>tr|A7YIJ8|A7YIJ8_HUMAN Radixin OS=Homo sapiens GN=RDX PE=2 SV=1;>sp|P35241|RADI_HUMAN Radixin OS=Homo sapiens GN=RDX PE=1 SV=1;>tr|F5H1A7|F5H1A7_HUMAN Radixin OS=Homo sapiens GN=RDX PE=4 SV=1;>tr|H7BZI4|H7BZI4_HUMAN Radixin OS=Homo sapiens GN=RDX PE=4 SV=	10	48	25	25	21	20	22	29	30	8	8	8	10	12	12	0	8	8	10	12	12	0	55.5	40.2	40.2	71.048	604	604;583;447;339;148;257;253;200;116;52	12	15	14	25	22		4.024e-215	32.3	30.8	35.9	35.9	37.4	13.1	1498700000
Q96HA1;A8CG34;A8MXF9;Q96HA1-3;A8CG34-2;Q96HA1-2	Q96HA1;A8CG34;A8MXF9;Q96HA1-3;A8CG34-2;Q96HA1-2	1;1;1;1;1;1	1;1;1;1;1;1	1;1;1;1;1;1	Nuclear envelope pore membrane protein POM 121;Nuclear envelope pore membrane protein POM 121C	POM121;POM121C	>sp|Q96HA1|P121A_HUMAN Nuclear envelope pore membrane protein POM 121 OS=Homo sapiens GN=POM121 PE=1 SV=2;>sp|A8CG34|P121C_HUMAN Nuclear envelope pore membrane protein POM 121C OS=Homo sapiens GN=POM121C PE=1 SV=2;>tr|A8MXF9|A8MXF9_HUMAN Nuclear envelope p	6	1	1	1	0	1	0	0	0	0	0	1	0	0	0	0	0	1	0	0	0	0	1.1	1.1	1.1	127.72	1249	1249;1229;999;999;987;984		1					0.00062126	0	1.1	0	0	0	0	22649000
Q9Y6M4-2;Q9Y6M4;A8K040;Q9Y6M4-3;Q9HCP0;P78368;Q9HCP0-2;B7Z7D1	Q9Y6M4-2;Q9Y6M4;A8K040;Q9Y6M4-3;Q9HCP0;P78368;Q9HCP0-2;B7Z7D1	2;2;2;2;1;1;1;1	2;2;2;2;1;1;1;1	2;2;2;2;1;1;1;1	Casein kinase I isoform gamma-3;Casein kinase I isoform gamma-1;Casein kinase I isoform gamma-2	CSNK1G3;CSNK1G1;CSNK1G2	>sp|Q9Y6M4-2|KC1G3_HUMAN Isoform 2 of Casein kinase I isoform gamma-3 OS=Homo sapiens GN=CSNK1G3;>sp|Q9Y6M4|KC1G3_HUMAN Casein kinase I isoform gamma-3 OS=Homo sapiens GN=CSNK1G3 PE=1 SV=2;>tr|A8K040|A8K040_HUMAN Casein kinase 1, gamma 3, isoform CRA_f OS=	8	2	2	2	0	0	0	1	2	1	0	0	0	1	2	1	0	0	0	1	2	1	5.3	5.3	5.3	52.377	455	455;447;424;423;422;415;393;378				5	4	1	3.3783e-06	0	0	0	3.1	5.3	2.2	0
A8K1B6;P50570-2;E9PEQ4;F5H4R9;P50570;H3BLY9;F5H722;Q05193;Q05193-2;Q05193-4;Q05193-3;Q05193-5;F8W9W1	A8K1B6;P50570-2;E9PEQ4;F5H4R9;P50570;H3BLY9	23;23;22;22;22;16;5;4;4;4;4;4;4	23;23;22;22;22;16;5;4;4;4;4;4;4	16;16;15;15;15;10;4;2;2;2;2;2;2	Dynamin-2	DNM2	>tr|A8K1B6|A8K1B6_HUMAN Dynamin-2 OS=Homo sapiens GN=DNM2 PE=2 SV=1;>sp|P50570-2|DYN2_HUMAN Isoform 2 of Dynamin-2 OS=Homo sapiens GN=DNM2;>tr|E9PEQ4|E9PEQ4_HUMAN Dynamin-2 OS=Homo sapiens GN=DNM2 PE=3 SV=1;>tr|F5H4R9|F5H4R9_HUMAN Dynamin-2 OS=Homo sapiens	13	23	23	16	11	11	8	5	6	4	11	11	8	5	6	4	7	6	5	3	4	3	26.8	26.8	19.4	97.553	866	866;866;870;870;870;486;399;864;864;856;851;851;662	16	17	14	14	18	9	5.3005e-123	13.5	14.2	10.4	5.7	7.2	5.8	1293600000
Q96LT9;A8K1C9;H0YEB8;H0YEY9	Q96LT9;A8K1C9;H0YEB8;H0YEY9	1;1;1;1	1;1;1;1	1;1;1;1	RNA-binding protein 40	RNPC3	>sp|Q96LT9|RBM40_HUMAN RNA-binding protein 40 OS=Homo sapiens GN=RNPC3 PE=1 SV=1;>tr|A8K1C9|A8K1C9_HUMAN RNA-binding protein 40 OS=Homo sapiens GN=RNPC3 PE=2 SV=1;>tr|H0YEB8|H0YEB8_HUMAN RNA-binding protein 40 (Fragment) OS=Homo sapiens GN=RNPC3 PE=4 SV=1;	4	1	1	1	0	0	0	1	1	0	0	0	0	1	1	0	0	0	0	1	1	0	1.5	1.5	1.5	58.574	517	517;516;182;128				2	2		0.0052281	0	0	0	1.5	1.5	0	0
A8K9T0;Q9ULG6;Q9ULG6-2;H3BN32;Q9ULG6-4	A8K9T0;Q9ULG6;Q9ULG6-2;H3BN32;Q9ULG6-4	2;2;2;2;1	2;2;2;2;1	2;2;2;2;1	Cell cycle progression protein 1	CCPG1	>tr|A8K9T0|A8K9T0_HUMAN Cell cycle progression protein 1 OS=Homo sapiens GN=CCPG1 PE=2 SV=1;>sp|Q9ULG6|CCPG1_HUMAN Cell cycle progression protein 1 OS=Homo sapiens GN=CCPG1 PE=1 SV=3;>sp|Q9ULG6-2|CCPG1_HUMAN Isoform 2 of Cell cycle progression protein 1 OS	5	2	2	2	1	0	0	1	1	0	1	0	0	1	1	0	1	0	0	1	1	0	3.5	3.5	3.5	93.487	807	807;757;613;203;598	2			2	1		2.9788e-05	2.4	0	0	1.1	1.1	0	25204000
Q06787-7;Q06787-4;Q06787-2;G3V0J0;Q06787-6;A8MQB8;Q06787;Q06787-3;G8JL90;Q06787-5;Q06787-8;G8JLE9;Q8IXW7;F8W871	Q06787-7;Q06787-4;Q06787-2;G3V0J0;Q06787-6;A8MQB8;Q06787;Q06787-3;G8JL90;Q06787-5;Q06787-8;G8JLE9	11;11;11;11;11;11;10;10;10;10;10;8;5;5	11;11;11;11;11;11;10;10;10;10;10;8;5;5	10;10;10;10;10;10;9;9;9;9;9;8;5;4	Fragile X mental retardation protein 1	FMR1	>sp|Q06787-7|FMR1_HUMAN Isoform 7 of Fragile X mental retardation protein 1 OS=Homo sapiens GN=FMR1;>sp|Q06787-4|FMR1_HUMAN Isoform 3 of Fragile X mental retardation protein 1 OS=Homo sapiens GN=FMR1;>sp|Q06787-2|FMR1_HUMAN Isoform 1 of Fragile X mental re	14	11	11	10	4	5	2	4	3	0	4	5	2	4	3	0	3	4	1	4	3	0	21	21	19.7	69.178	615	615;603;594;592;590;582;632;620;611;607;586;537;297;262	5	6	4	11	7		2.3692e-29	7.3	10.1	3.7	7.3	5.4	0	559380000
H0Y2P9;Q8TBF5-2;Q8TBF5;A8MSL3;C9JLT7;C9JFU3;C9JF71;H7C0F2;F8WEJ3	H0Y2P9;Q8TBF5-2;Q8TBF5;A8MSL3;C9JLT7;C9JFU3;C9JF71;H7C0F2;F8WEJ3	1;1;1;1;1;1;1;1;1	1;1;1;1;1;1;1;1;1	1;1;1;1;1;1;1;1;1	Phosphatidylinositol-glycan biosynthesis class X protein	PIGX	>tr|H0Y2P9|H0Y2P9_HUMAN Phosphatidylinositol-glycan biosynthesis class X protein OS=Homo sapiens GN=PIGX PE=4 SV=1;>sp|Q8TBF5-2|PIGX_HUMAN Isoform 2 of Phosphatidylinositol-glycan biosynthesis class X protein OS=Homo sapiens GN=PIGX;>sp|Q8TBF5|PIGX_HUMAN P	9	1	1	1	0	0	0	1	1	0	0	0	0	1	1	0	0	0	0	1	1	0	5.1	5.1	5.1	30.956	276	276;276;258;217;170;150;128;111;79				1	1		0.00093195	0	0	0	5.1	5.1	0	0
Q5JTW2-2;E9PHX5;A8MST6;E7ERV6;Q5JTW2-3;Q5JTW2	Q5JTW2-2;E9PHX5;A8MST6;E7ERV6;Q5JTW2-3;Q5JTW2	1;1;1;1;1;1	1;1;1;1;1;1	1;1;1;1;1;1	Centrosomal protein of 78 kDa	CEP78	>sp|Q5JTW2-2|CEP78_HUMAN Isoform 2 of Centrosomal protein of 78 kDa OS=Homo sapiens GN=CEP78;>tr|E9PHX5|E9PHX5_HUMAN Centrosomal protein of 78 kDa OS=Homo sapiens GN=CEP78 PE=4 SV=1;>tr|A8MST6|A8MST6_HUMAN Centrosomal protein of 78 kDa OS=Homo sapiens GN=C	6	1	1	1	0	0	0	1	1	0	0	0	0	1	1	0	0	0	0	1	1	0	1.4	1.4	1.4	80.073	722	722;706;705;705;705;689				3	1		0.0099201	0	0	0	1.4	1.4	0	0
Q9H446;A8MT24;E5RGQ3;E5RGS5	Q9H446;A8MT24;E5RGQ3;E5RGS5	2;2;2;1	2;2;2;1	2;2;2;1	RWD domain-containing protein 1	RWDD1	>sp|Q9H446|RWDD1_HUMAN RWD domain-containing protein 1 OS=Homo sapiens GN=RWDD1 PE=1 SV=1;>tr|A8MT24|A8MT24_HUMAN RWD domain containing 1, isoform CRA_b OS=Homo sapiens GN=RWDD1 PE=2 SV=1;>tr|E5RGQ3|E5RGQ3_HUMAN RWD domain-containing protein 1 (Fragment) O	4	2	2	2	1	0	0	1	0	0	1	0	0	1	0	0	1	0	0	1	0	0	11.5	11.5	11.5	27.939	243	243;147;72;67	1			1			1.2813e-05	7	0	0	4.5	0	0	14466000
Q8NCN5;A8MT40;E7EMA7;H3BQG3;B7ZAR9;B3KSE1;H3BUH3	Q8NCN5;A8MT40;E7EMA7	5;5;5;2;2;2;1	5;5;5;2;2;2;1	5;5;5;2;2;2;1	Pyruvate dehydrogenase phosphatase regulatory subunit, mitochondrial	PDPR	>sp|Q8NCN5|PDPR_HUMAN Pyruvate dehydrogenase phosphatase regulatory subunit, mitochondrial OS=Homo sapiens GN=PDPR PE=1 SV=2;>tr|A8MT40|A8MT40_HUMAN Pyruvate dehydrogenase phosphatase regulatory subunit, mitochondrial OS=Homo sapiens GN=PDPR PE=3 SV=2;>tr|	7	5	5	5	0	1	1	2	3	0	0	1	1	2	3	0	0	1	1	2	3	0	6.4	6.4	6.4	99.363	879	879;779;582;491;237;224;197		1	1	6	6		1.7882e-12	0	1.4	1.5	3.1	3.5	0	20984000
Q9H892-2;Q9H892;A8MTE9;E9PKU6;C9J1D2;E9PJI9;E9PIS6;C9JPY5;E9PP06	Q9H892-2;Q9H892;A8MTE9;E9PKU6;C9J1D2;E9PJI9;E9PIS6;C9JPY5;E9PP06	1;1;1;1;1;1;1;1;1	1;1;1;1;1;1;1;1;1	1;1;1;1;1;1;1;1;1	Tetratricopeptide repeat protein 12	TTC12	>sp|Q9H892-2|TTC12_HUMAN Isoform 2 of Tetratricopeptide repeat protein 12 OS=Homo sapiens GN=TTC12;>sp|Q9H892|TTC12_HUMAN Tetratricopeptide repeat protein 12 OS=Homo sapiens GN=TTC12 PE=2 SV=2;>tr|A8MTE9|A8MTE9_HUMAN Tetratricopeptide repeat protein 12 OS=	9	1	1	1	0	0	1	0	0	0	0	0	1	0	0	0	0	0	1	0	0	0	1.6	1.6	1.6	81.726	732	732;705;669;254;202;181;171;167;150			1				4.9253e-05	0	0	1.6	0	0	0	0
H0Y3M2;E1P660;O43670;O43670-2;A8MTG3;O43670-3	H0Y3M2;E1P660;O43670;O43670-2;A8MTG3;O43670-3	5;5;5;5;5;3	5;5;5;5;5;3	5;5;5;5;5;3	Zinc finger protein 207	ZNF207	>tr|H0Y3M2|H0Y3M2_HUMAN Zinc finger protein 207 OS=Homo sapiens GN=ZNF207 PE=4 SV=1;>tr|E1P660|E1P660_HUMAN Uncharacterized protein OS=Homo sapiens GN=ZNF207 PE=4 SV=1;>sp|O43670|ZN207_HUMAN Zinc finger protein 207 OS=Homo sapiens GN=ZNF207 PE=1 SV=1;>sp|O	6	5	5	5	2	2	2	1	2	0	2	2	2	1	2	0	2	2	2	1	2	0	10.1	10.1	10.1	52.841	496	496;494;478;463;447;395	4	4	3	5	3		3.6108e-34	7.3	7.3	4	2.6	6	0	531100000
P30626;A8MTH6;C9J0K6;B4DKK2;B4DHQ6	P30626;A8MTH6;C9J0K6;B4DKK2	12;12;12;11;5	12;12;12;11;5	12;12;12;11;5	Sorcin	SRI	>sp|P30626|SORCN_HUMAN Sorcin OS=Homo sapiens GN=SRI PE=1 SV=1;>tr|A8MTH6|A8MTH6_HUMAN Sorcin OS=Homo sapiens GN=SRI PE=4 SV=2;>tr|C9J0K6|C9J0K6_HUMAN Sorcin OS=Homo sapiens GN=SRI PE=4 SV=1;>tr|B4DKK2|B4DKK2_HUMAN Sorcin OS=Homo sapiens GN=SRI PE=2 SV=1	5	12	12	12	8	7	9	3	3	1	8	7	9	3	3	1	8	7	9	3	3	1	66.2	66.2	66.2	21.676	198	198;183;155;180;158	14	13	16	12	14	4	1.5595e-156	55.6	46.5	55.1	19.7	19.7	5.1	1580900000
O14832;B1ALH6;A8MTS8;C9JR86;C9IYS5	O14832;B1ALH6;A8MTS8;C9JR86;C9IYS5	3;3;3;3;3	3;3;3;3;3	3;3;3;3;3	Phytanoyl-CoA dioxygenase, peroxisomal	PHYH	>sp|O14832|PAHX_HUMAN Phytanoyl-CoA dioxygenase, peroxisomal OS=Homo sapiens GN=PHYH PE=1 SV=1;>tr|B1ALH6|B1ALH6_HUMAN Phytanoyl-CoA 2-hydroxylase OS=Homo sapiens GN=PHYH PE=4 SV=1;>tr|A8MTS8|A8MTS8_HUMAN Phytanoyl-CoA dioxygenase, peroxisomal OS=Homo sapi	5	3	3	3	0	0	0	2	3	2	0	0	0	2	3	2	0	0	0	2	3	2	7.1	7.1	7.1	38.538	338	338;321;238;211;176				6	9	3	7.4176e-13	0	0	0	7.1	7.1	5.9	0
O14972;B7Z6B1;E7EWN9;A8MTY9;B7Z606;A8MY26	O14972;B7Z6B1;E7EWN9;A8MTY9;B7Z606;A8MY26	1;1;1;1;1;1	1;1;1;1;1;1	1;1;1;1;1;1	Down syndrome critical region protein 3	DSCR3	>sp|O14972|DSCR3_HUMAN Down syndrome critical region protein 3 OS=Homo sapiens GN=DSCR3 PE=1 SV=1;>tr|B7Z6B1|B7Z6B1_HUMAN Down syndrome critical region protein 3 OS=Homo sapiens GN=DSCR3 PE=2 SV=1;>tr|E7EWN9|E7EWN9_HUMAN Down syndrome critical region prote	6	1	1	1	0	0	0	0	1	0	0	0	0	0	1	0	0	0	0	0	1	0	3.7	3.7	3.7	33.01	297	297;270;253;249;220;172					1		0.0010218	0	0	0	0	3.7	0	0
Q5SVK8;Q6XZF7;A8MU01;Q6XZF7-2;B4E0Q3	Q5SVK8;Q6XZF7;A8MU01;Q6XZF7-2;B4E0Q3	4;4;4;4;4	4;4;4;4;4	4;4;4;4;4	Dynamin-binding protein	RP11-114F7.3;DNMBP	>tr|Q5SVK8|Q5SVK8_HUMAN Dynamin-binding protein OS=Homo sapiens GN=RP11-114F7.3 PE=2 SV=1;>sp|Q6XZF7|DNMBP_HUMAN Dynamin-binding protein OS=Homo sapiens GN=DNMBP PE=1 SV=1;>tr|A8MU01|A8MU01_HUMAN Dynamin-binding protein OS=Homo sapiens GN=DNMBP PE=4 SV=1;>	5	4	4	4	1	1	1	1	2	1	1	1	1	1	2	1	1	1	1	1	2	1	4.1	4.1	4.1	180	1601	1601;1577;823;823;513	2	3	1	2	3	1	1.4976e-49	1.4	1.4	1.4	0.7	1.6	1.1	98853000
A8MU27;B4DUW4;A8MUA9;P55854	A8MU27;B4DUW4;A8MUA9;P55854	5;5;5;5	1;1;1;1	1;1;1;1	Small ubiquitin-related modifier 3	SUMO3	>tr|A8MU27|A8MU27_HUMAN Small ubiquitin-related modifier 3 OS=Homo sapiens GN=SUMO3 PE=4 SV=1;>tr|B4DUW4|B4DUW4_HUMAN Small ubiquitin-related modifier 3 OS=Homo sapiens GN=SUMO3 PE=2 SV=1;>tr|A8MUA9|A8MUA9_HUMAN SMT3 suppressor of mif two 3 homolog 3 (Yeas	4	5	1	1	1	1	2	4	3	2	0	0	1	0	0	0	0	0	1	0	0	0	25.9	6.1	6.1	16.956	147	147;141;135;103			1				1.8928e-20	8.2	8.2	14.3	19.7	19.7	15	50582000
Q9UJC3;A8MU44	Q9UJC3;A8MU44	1;1	1;1	1;1	Protein Hook homolog 1	HOOK1	>sp|Q9UJC3|HOOK1_HUMAN Protein Hook homolog 1 OS=Homo sapiens GN=HOOK1 PE=1 SV=2;>tr|A8MU44|A8MU44_HUMAN Protein Hook homolog 1 OS=Homo sapiens GN=HOOK1 PE=2 SV=2	2	1	1	1	0	0	0	0	1	0	0	0	0	0	1	0	0	0	0	0	1	0	1	1	1	84.647	728	728;686					1		0.016929	0	0	0	0	1	0	0
P68366;A8MUB1;C9JJQ8;C9JQ00;C9JEV8;C9JDL2	P68366;A8MUB1	37;37;11;11;11;6	7;7;5;5;5;3	7;7;5;5;5;3	Tubulin alpha-4A chain	TUBA4A	>sp|P68366|TBA4A_HUMAN Tubulin alpha-4A chain OS=Homo sapiens GN=TUBA4A PE=1 SV=1;>tr|A8MUB1|A8MUB1_HUMAN Tubulin alpha-4A chain OS=Homo sapiens GN=TUBA4A PE=2 SV=1	6	37	7	7	28	26	29	20	21	19	4	5	4	2	1	1	4	5	4	2	1	1	77.5	15.2	15.2	49.924	448	448;433;198;180;153;120	10	12	12	3	1	1	0	73	74.1	73	44.2	53.6	44.6	1524600000
A8MUS3;A8MXA8;H7BY10;P62750	A8MUS3;A8MXA8;H7BY10;P62750	10;10;10;10	10;10;10;10	10;10;10;10	60S ribosomal protein L23a	RPL23A	>tr|A8MUS3|A8MUS3_HUMAN 60S ribosomal protein L23a OS=Homo sapiens GN=RPL23A PE=3 SV=1;>tr|A8MXA8|A8MXA8_HUMAN 60S ribosomal protein L23a OS=Homo sapiens GN=RPL23A PE=3 SV=1;>tr|H7BY10|H7BY10_HUMAN 60S ribosomal protein L23a (Fragment) OS=Homo sapiens GN=R	4	10	10	10	7	8	9	5	5	4	7	8	9	5	5	4	7	8	9	5	5	4	32	32	32	21.916	194	194;158;158;156	22	28	23	9	10	9	1.9256e-64	30.9	31.4	32	17	17	21.6	17176000000
A8MUW5;Q52LJ0;H0YNA1	A8MUW5;Q52LJ0	14;11;2	10;10;2	10;10;2	Protein FAM98B	FAM98B	>tr|A8MUW5|A8MUW5_HUMAN Protein FAM98B OS=Homo sapiens GN=FAM98B PE=4 SV=1;>sp|Q52LJ0|FA98B_HUMAN Protein FAM98B OS=Homo sapiens GN=FAM98B PE=1 SV=1	3	14	10	10	5	8	9	2	1	2	3	6	8	1	1	1	3	6	8	1	1	1	47.3	35.8	35.8	45.547	433	433;330;101	7	9	16	2	2	1	2.7494e-210	21	28.4	31.9	6.5	1.8	5.3	1749100000
C9J3F9;Q9NQ55;C9JW41;Q9NQ55-2;A8MV53;C9J3W3;H7C446;C9JHF7	C9J3F9;Q9NQ55;C9JW41;Q9NQ55-2;A8MV53;C9J3W3	4;4;4;4;4;3;1;1	4;4;4;4;4;3;1;1	4;4;4;4;4;3;1;1	Suppressor of SWI4 1 homolog	PPAN-P2RY11;PPAN	>tr|C9J3F9|C9J3F9_HUMAN Protein PPAN-P2RY11 OS=Homo sapiens GN=PPAN-P2RY11 PE=4 SV=1;>sp|Q9NQ55|SSF1_HUMAN Suppressor of SWI4 1 homolog OS=Homo sapiens GN=PPAN PE=1 SV=1;>tr|C9JW41|C9JW41_HUMAN Suppressor of SWI4 1 homolog OS=Homo sapiens GN=PPAN PE=4 SV=1	8	4	4	4	0	0	1	1	3	0	0	0	1	1	3	0	0	0	1	1	3	0	10.2	10.2	10.2	58.199	520	520;473;460;460;420;210;208;97			1	1	3		7.0319e-11	0	0	3.3	2.7	6.9	0	8505600
A8MV58;Q16643;Q16643-2;D6R9W4;D6RFI1;D6R9Q9;F8W9Z3;D6RCR4	A8MV58;Q16643;Q16643-2;D6R9W4	10;10;9;8;4;1;1;1	10;10;9;8;4;1;1;1	10;10;9;8;4;1;1;1	Drebrin	DBN1	>tr|A8MV58|A8MV58_HUMAN Drebrin OS=Homo sapiens GN=DBN1 PE=4 SV=1;>sp|Q16643|DREB_HUMAN Drebrin OS=Homo sapiens GN=DBN1 PE=1 SV=4;>sp|Q16643-2|DREB_HUMAN Isoform 2 of Drebrin OS=Homo sapiens GN=DBN1;>tr|D6R9W4|D6R9W4_HUMAN Drebrin (Fragment) OS=Homo sapien	8	10	10	10	7	3	7	2	2	0	7	3	7	2	2	0	7	3	7	2	2	0	15.3	15.3	15.3	76.299	695	695;649;651;317;124;391;381;93	9	4	7	2	3		7.411e-86	13.7	6.6	11.5	2.9	2.9	0	430540000
Q5M775;A8MV89;Q5M775-4;Q5M775-2;Q5M775-3;Q5M775-5;F5H2Z1	Q5M775;A8MV89;Q5M775-4;Q5M775-2;Q5M775-3;Q5M775-5;F5H2Z1	6;6;6;4;4;4;3	6;6;6;4;4;4;3	6;6;6;4;4;4;3	Cytospin-B	SPECC1	>sp|Q5M775|CYTSB_HUMAN Cytospin-B OS=Homo sapiens GN=SPECC1 PE=1 SV=1;>tr|A8MV89|A8MV89_HUMAN Cytospin-B OS=Homo sapiens GN=SPECC1 PE=4 SV=1;>sp|Q5M775-4|CYTSB_HUMAN Isoform 4 of Cytospin-B OS=Homo sapiens GN=SPECC1;>sp|Q5M775-2|CYTSB_HUMAN Isoform 2 of Cy	7	6	6	6	1	1	0	3	3	0	1	1	0	3	3	0	1	1	0	3	3	0	6.6	6.6	6.6	118.58	1068	1068;1029;987;790;709;703;408	1	1		4	5		8.3876e-12	1.1	1	0	3	3.7	0	31115000
P42574;A8MVM1;F5H531;C9JXR7	P42574;A8MVM1;F5H531;C9JXR7	2;2;2;2	2;2;2;2	2;2;2;2	Caspase-3;Caspase-3 subunit p17;Caspase-3 subunit p12	CASP3	>sp|P42574|CASP3_HUMAN Caspase-3 OS=Homo sapiens GN=CASP3 PE=1 SV=2;>tr|A8MVM1|A8MVM1_HUMAN Caspase-3 subunit p12 OS=Homo sapiens GN=CASP3 PE=4 SV=2;>tr|F5H531|F5H531_HUMAN Caspase-3 subunit p12 OS=Homo sapiens GN=CASP3 PE=4 SV=1;>tr|C9JXR7|C9JXR7_HUMAN Ca	4	2	2	2	1	1	0	1	1	0	1	1	0	1	1	0	1	1	0	1	1	0	11.9	11.9	11.9	31.608	277	277;182;156;117	2	1		1	1		1.7213e-10	4	4	0	7.9	7.9	0	66638000
A8MVS1;P0CH99;P0CI00	A8MVS1;P0CH99;P0CI00	1;1;1	1;1;1	1;1;1	Zinc finger protein 705F;Zinc finger protein 705D;Putative zinc finger protein 705D-like protein LOC100132396	ZNF705F;ZNF705D	>sp|A8MVS1|Z705F_HUMAN Zinc finger protein 705F OS=Homo sapiens GN=ZNF705F PE=3 SV=1;>sp|P0CH99|Z705D_HUMAN Zinc finger protein 705D OS=Homo sapiens GN=ZNF705D PE=2 SV=1;>sp|P0CI00|Z705L_HUMAN Putative zinc finger protein 705D-like protein LOC100132396 OS=	3	1	1	1	1	0	0	0	0	0	1	0	0	0	0	0	1	0	0	0	0	0	4	4	4	34.857	300	300;300;300	1						0.015533	4	0	0	0	0	0	0
A8MW61;O43660;O43660-2;H0YA24;D6RA26;B7Z982	A8MW61;O43660;O43660-2	15;15;15;7;6;3	15;15;15;7;6;3	15;15;15;7;6;3	Pleiotropic regulator 1	PLRG1	>tr|A8MW61|A8MW61_HUMAN Pleiotropic regulator 1 OS=Homo sapiens GN=PLRG1 PE=4 SV=1;>sp|O43660|PLRG1_HUMAN Pleiotropic regulator 1 OS=Homo sapiens GN=PLRG1 PE=1 SV=1;>sp|O43660-2|PLRG1_HUMAN Isoform 2 of Pleiotropic regulator 1 OS=Homo sapiens GN=PLRG1	6	15	15	15	9	10	4	5	4	1	9	10	4	5	4	1	9	10	4	5	4	1	38.7	38.7	38.7	57.181	514	514;514;505;156;212;131	11	13	6	16	9	1	1.4223e-71	25.9	32.1	9.3	12.8	11.1	1.8	1503200000
O15371;A8MWD3;B4DVY1;B0QYA3;B0QYA5;B0QYA4;B0QYA7;B0QYA6;B0QYA8	O15371;A8MWD3;B4DVY1	28;28;28;12;11;9;4;4;3	28;28;28;12;11;9;4;4;3	28;28;28;12;11;9;4;4;3	Eukaryotic translation initiation factor 3 subunit D	EIF3D	>sp|O15371|EIF3D_HUMAN Eukaryotic translation initiation factor 3 subunit D OS=Homo sapiens GN=EIF3D PE=1 SV=1;>tr|A8MWD3|A8MWD3_HUMAN Eukaryotic translation initiation factor 3 subunit D OS=Homo sapiens GN=EIF3D PE=2 SV=2;>tr|B4DVY1|B4DVY1_HUMAN Eukaryoti	9	28	28	28	11	15	16	11	11	5	11	15	16	11	11	5	11	15	16	11	11	5	55.3	55.3	55.3	63.972	548	548;533;499;172;269;165;186;173;123	25	26	30	39	44	17	4.9385e-262	22.4	32.3	42.5	27.2	26.5	10.6	2278600000
Q9UMZ2;Q9UMZ2-5;A8MWU4;Q9UMZ2-3;Q9UMZ2-4;Q9UMZ2-6	Q9UMZ2;Q9UMZ2-5;A8MWU4;Q9UMZ2-3;Q9UMZ2-4;Q9UMZ2-6	2;2;2;2;2;2	2;2;2;2;2;2	2;2;2;2;2;2	Synergin gamma	SYNRG	>sp|Q9UMZ2|SYNRG_HUMAN Synergin gamma OS=Homo sapiens GN=SYNRG PE=1 SV=2;>sp|Q9UMZ2-5|SYNRG_HUMAN Isoform 4 of Synergin gamma OS=Homo sapiens GN=SYNRG;>tr|A8MWU4|A8MWU4_HUMAN Synergin gamma OS=Homo sapiens GN=SYNRG PE=4 SV=2;>sp|Q9UMZ2-3|SYNRG_HUMAN Isofor	6	2	2	2	0	0	0	1	1	1	0	0	0	1	1	1	0	0	0	1	1	1	2	2	2	140.65	1314	1314;1302;1259;1236;1224;1108				2	2	2	2.131e-06	0	0	0	1.1	1.1	0.9	0
Q14203;A8MY36;A8MWX9;E7EX90;E9PGE1;E9PFS5;Q14203-2;G5E9H4;Q6AWB1;E9PCY0;C9JKG6;C9JJD0;C9JJN7;C9JTE5;C9JZA4;C9J1B7;C9JUI8	Q14203;A8MY36;A8MWX9;E7EX90;E9PGE1;E9PFS5;Q14203-2;G5E9H4;Q6AWB1	26;26;26;26;26;26;23;23;19;3;3;3;3;3;3;3;1	26;26;26;26;26;26;23;23;19;3;3;3;3;3;3;3;1	26;26;26;26;26;26;23;23;19;3;3;3;3;3;3;3;1	Dynactin subunit 1	DCTN1;DKFZp686E0752	>sp|Q14203|DCTN1_HUMAN Dynactin subunit 1 OS=Homo sapiens GN=DCTN1 PE=1 SV=3;>tr|A8MY36|A8MY36_HUMAN Dynactin subunit 1 OS=Homo sapiens GN=DCTN1 PE=4 SV=2;>tr|A8MWX9|A8MWX9_HUMAN Dynactin subunit 1 OS=Homo sapiens GN=DCTN1 PE=4 SV=2;>tr|E7EX90|E7EX90_HUMAN	17	26	26	26	3	8	6	9	9	0	3	8	6	9	9	0	3	8	6	9	9	0	23	23	23	141.69	1278	1278;1271;1261;1256;1253;1236;1144;1139;890;186;135;121;87;76;76;64;14	3	8	6	16	20		1.1102e-67	2.3	7.4	5.9	8.1	7.7	0	462530000
P18074;A8MX75;E7EVE9;E9PM96;P18074-2;B4E0F6	P18074;A8MX75;E7EVE9;E9PM96;P18074-2;B4E0F6	2;2;2;1;1;1	2;2;2;1;1;1	2;2;2;1;1;1	TFIIH basal transcription factor complex helicase XPD subunit	ERCC2	>sp|P18074|ERCC2_HUMAN TFIIH basal transcription factor complex helicase XPD subunit OS=Homo sapiens GN=ERCC2 PE=1 SV=1;>tr|A8MX75|A8MX75_HUMAN TFIIH basal transcription factor complex helicase XPD subunit OS=Homo sapiens GN=ERCC2 PE=4 SV=1;>tr|E7EVE9|E7EV	6	2	2	2	0	0	0	1	2	0	0	0	0	1	2	0	0	0	0	1	2	0	3.2	3.2	3.2	86.908	760	760;710;682;470;405;127				5	6		8.0395e-11	0	0	0	1.6	3.2	0	0
A8MXB7;Q9Y343;Q9Y343-2;H0YA25	A8MXB7;Q9Y343;Q9Y343-2;H0YA25	1;1;1;1	1;1;1;1	1;1;1;1	Sorting nexin-24	SNX24	>tr|A8MXB7|A8MXB7_HUMAN Sorting nexin-24 OS=Homo sapiens GN=SNX24 PE=4 SV=1;>sp|Q9Y343|SNX24_HUMAN Sorting nexin-24 OS=Homo sapiens GN=SNX24 PE=1 SV=1;>sp|Q9Y343-2|SNX24_HUMAN Isoform 2 of Sorting nexin-24 OS=Homo sapiens GN=SNX24;>tr|H0YA25|H0YA25_HUMAN S	4	1	1	1	0	0	0	1	1	0	0	0	0	1	1	0	0	0	0	1	1	0	5	5	5	23.728	202	202;169;159;68				1	2		0.0008987	0	0	0	5	5	0	0
P20592;A8MXI7	P20592;A8MXI7	1;1	1;1	1;1	Interferon-induced GTP-binding protein Mx2	MX2	>sp|P20592|MX2_HUMAN Interferon-induced GTP-binding protein Mx2 OS=Homo sapiens GN=MX2 PE=1 SV=1;>tr|A8MXI7|A8MXI7_HUMAN Interferon-induced GTP-binding protein Mx2 OS=Homo sapiens GN=MX2 PE=4 SV=1	2	1	1	1	0	0	1	0	0	0	0	0	1	0	0	0	0	0	1	0	0	0	2.4	2.4	2.4	82.088	715	715;189			1				0.0010789	0	0	2.4	0	0	0	0
A8MXQ0;O95399-2;Q5H8X8;O95399	A8MXQ0;O95399-2;Q5H8X8;O95399	1;1;1;1	1;1;1;1	1;1;1;1	Urotensin-2	UTS2	>tr|A8MXQ0|A8MXQ0_HUMAN Urotensin-2 OS=Homo sapiens GN=UTS2 PE=4 SV=1;>sp|O95399-2|UTS2_HUMAN Isoform 2 of Urotensin-2 OS=Homo sapiens GN=UTS2;>tr|Q5H8X8|Q5H8X8_HUMAN Urotensin 2 OS=Homo sapiens GN=UTS2 PE=2 SV=1;>sp|O95399|UTS2_HUMAN Urotensin-2 OS=Homo s	4	1	1	1	1	0	1	1	1	1	1	0	1	1	1	1	1	0	1	1	1	1	5.8	5.8	5.8	16.267	139	139;139;139;124	2		3	4	2	5	0.0023915	5.8	0	5.8	5.8	5.8	5.8	1996400000
P53801;A8MXQ1;B4DRD2	P53801;A8MXQ1;B4DRD2	1;1;1	1;1;1	1;1;1	Pituitary tumor-transforming gene 1 protein-interacting protein	PTTG1IP	>sp|P53801|PTTG_HUMAN Pituitary tumor-transforming gene 1 protein-interacting protein OS=Homo sapiens GN=PTTG1IP PE=1 SV=1;>tr|A8MXQ1|A8MXQ1_HUMAN Pituitary tumor-transforming gene 1 protein-interacting protein OS=Homo sapiens GN=PTTG1IP PE=4 SV=1;>tr|B4DR	3	1	1	1	0	0	0	1	0	0	0	0	0	1	0	0	0	0	0	1	0	0	6.7	6.7	6.7	20.324	180	180;159;126				1			0.0008222	0	0	0	6.7	0	0	0
A8MXV4	A8MXV4	1	1	1	Nucleoside diphosphate-linked moiety X motif 19, mitochondrial	NUDT19	>sp|A8MXV4|NUD19_HUMAN Nucleoside diphosphate-linked moiety X motif 19, mitochondrial OS=Homo sapiens GN=NUDT19 PE=1 SV=1	1	1	1	1	0	0	0	1	1	0	0	0	0	1	1	0	0	0	0	1	1	0	4.5	4.5	4.5	42.233	375	375				2	2		1.2177e-05	0	0	0	4.5	4.5	0	0
O14874;A8MY43;Q96G95;H3BS02;H3BTL2	O14874;A8MY43;Q96G95;H3BS02;H3BTL2	5;5;5;3;3	5;5;5;3;3	5;5;5;3;3	[3-methyl-2-oxobutanoate dehydrogenase [lipoamide]] kinase, mitochondrial	BCKDK	>sp|O14874|BCKD_HUMAN [3-methyl-2-oxobutanoate dehydrogenase [lipoamide]] kinase, mitochondrial OS=Homo sapiens GN=BCKDK PE=1 SV=2;>tr|A8MY43|A8MY43_HUMAN Branched chain ketoacid dehydrogenase kinase, isoform CRA_c OS=Homo sapiens GN=BCKDK PE=4 SV=1;>tr|Q9	5	5	5	5	0	0	0	4	5	0	0	0	0	4	5	0	0	0	0	4	5	0	14.3	14.3	14.3	46.36	412	412;365;335;217;217				10	13		6.7407e-16	0	0	0	11.9	14.3	0	0
A8MYC7;Q8N2K1;Q8N2K1-2;B1AMF0;B1AMF1;D6RB84	A8MYC7;Q8N2K1;Q8N2K1-2;B1AMF0;B1AMF1;D6RB84	1;1;1;1;1;1	1;1;1;1;1;1	1;1;1;1;1;1	Ubiquitin-conjugating enzyme E2 J2	UBE2J2	>tr|A8MYC7|A8MYC7_HUMAN Ubiquitin-conjugating enzyme E2 J2 OS=Homo sapiens GN=UBE2J2 PE=4 SV=1;>sp|Q8N2K1|UB2J2_HUMAN Ubiquitin-conjugating enzyme E2 J2 OS=Homo sapiens GN=UBE2J2 PE=1 SV=3;>sp|Q8N2K1-2|UB2J2_HUMAN Isoform 2 of Ubiquitin-conjugating enzyme	6	1	1	1	0	0	0	0	1	0	0	0	0	0	1	0	0	0	0	0	1	0	7.3	7.3	7.3	30.971	275	275;259;224;196;101;71					1		0.017393	0	0	0	0	7.3	0	0
A8MYQ9;Q9BZG1;E9PEJ9;C9JI96;C9JY26;C9JBG0;B4DNC0;E7ES60;Q9BZG1-2;H0Y4D1;H7C0Y7	A8MYQ9;Q9BZG1;E9PEJ9;C9JI96;C9JY26;C9JBG0;B4DNC0;E7ES60;Q9BZG1-2;H0Y4D1	5;5;5;4;4;4;3;3;3;3;1	5;5;5;4;4;4;3;3;3;3;1	5;5;5;4;4;4;3;3;3;3;1	Ras-related protein Rab-34	RAB34	>tr|A8MYQ9|A8MYQ9_HUMAN Ras-related protein Rab-34, isoform NARR OS=Homo sapiens GN=RAB34 PE=3 SV=2;>sp|Q9BZG1|RAB34_HUMAN Ras-related protein Rab-34 OS=Homo sapiens GN=RAB34 PE=1 SV=1;>tr|E9PEJ9|E9PEJ9_HUMAN Ras-related protein Rab-34, isoform NARR OS=Hom	11	5	5	5	3	3	2	2	2	0	3	3	2	2	2	0	3	3	2	2	2	0	23.1	23.1	23.1	29.2	260	260;259;237;262;239;211;274;268;251;231;106	5	4	3	3	4		5.1383e-32	16.2	16.2	10.4	11.9	11.9	0	91380000
Q8NEB9;A8MYT4	Q8NEB9;A8MYT4	3;3	3;3	3;3	Phosphatidylinositol 3-kinase catalytic subunit type 3	PIK3C3	>sp|Q8NEB9|PK3C3_HUMAN Phosphatidylinositol 3-kinase catalytic subunit type 3 OS=Homo sapiens GN=PIK3C3 PE=1 SV=1;>tr|A8MYT4|A8MYT4_HUMAN Phosphatidylinositol 3-kinase catalytic subunit type 3 OS=Homo sapiens GN=PIK3C3 PE=4 SV=2	2	3	3	3	0	0	0	2	3	0	0	0	0	2	3	0	0	0	0	2	3	0	4.4	4.4	4.4	101.55	887	887;824				6	6		7.5546e-09	0	0	0	2.6	4.4	0	0
Q8IX04;Q8IX04-2;Q8IX04-5;F5H6L6;A8MYV4	Q8IX04;Q8IX04-2;Q8IX04-5;F5H6L6;A8MYV4	1;1;1;1;1	1;1;1;1;1	1;1;1;1;1	Ubiquitin-conjugating enzyme E2 variant 3	UEVLD	>sp|Q8IX04|UEVLD_HUMAN Ubiquitin-conjugating enzyme E2 variant 3 OS=Homo sapiens GN=UEVLD PE=1 SV=2;>sp|Q8IX04-2|UEVLD_HUMAN Isoform 2 of Ubiquitin-conjugating enzyme E2 variant 3 OS=Homo sapiens GN=UEVLD;>sp|Q8IX04-5|UEVLD_HUMAN Isoform 5 of Ubiquitin-con	5	1	1	1	0	0	0	1	1	0	0	0	0	1	1	0	0	0	0	1	1	0	3	3	3	52.263	471	471;379;215;199;65				1	2		8.1394e-05	0	0	0	3	3	0	0
A8MZ22;F5HFY4;Q99733;C9JZI7;C9J6D1;A8MXH2;E9PNJ7;E9PS34;E9PKT8;E9PJJ2;E9PNW0;E9PP22;H0YCI4;E9PKI2;C9J1B1	A8MZ22;F5HFY4;Q99733;C9JZI7;C9J6D1;A8MXH2;E9PNJ7;E9PS34;E9PKT8;E9PJJ2;E9PNW0	17;17;17;13;13;11;11;11;10;10;10;7;6;6;4	17;17;17;13;13;11;11;11;10;10;10;7;6;6;4	16;16;16;12;12;10;10;10;9;9;9;7;6;6;4	Nucleosome assembly protein 1-like 4	NAP1L4;NAP1L4b	>tr|A8MZ22|A8MZ22_HUMAN Nucleosome assembly protein 1-like 4 OS=Homo sapiens GN=NAP1L4 PE=3 SV=3;>tr|F5HFY4|F5HFY4_HUMAN Nucleosome assembly protein 1-like 4 OS=Homo sapiens GN=NAP1L4b PE=2 SV=1;>sp|Q99733|NP1L4_HUMAN Nucleosome assembly protein 1-like 4 O	15	17	17	16	11	12	10	9	6	3	11	12	10	9	6	3	10	11	9	8	6	2	50.3	50.3	47.4	44.162	386	386;386;375;278;178;156;140;133;169;128;107;152;204;78;101	35	36	32	26	21	6	0	42.2	46.6	36.8	29.5	20.7	7.8	8921600000
P61599;A8MZB2	P61599;A8MZB2	1;1	1;1	1;1	N-alpha-acetyltransferase 20	NAA20	>sp|P61599|NAA20_HUMAN N-alpha-acetyltransferase 20 OS=Homo sapiens GN=NAA20 PE=1 SV=1;>tr|A8MZB2|A8MZB2_HUMAN N-acetyltransferase 5 OS=Homo sapiens GN=NAA20 PE=4 SV=1	2	1	1	1	1	0	1	0	0	0	1	0	1	0	0	0	1	0	1	0	0	0	6.2	6.2	6.2	20.368	178	178;166	1		1				0.00097577	6.2	0	6.2	0	0	0	3998700
P55039;A8MZF9	P55039;A8MZF9	5;5	5;5	5;5	Developmentally-regulated GTP-binding protein 2	DRG2	>sp|P55039|DRG2_HUMAN Developmentally-regulated GTP-binding protein 2 OS=Homo sapiens GN=DRG2 PE=1 SV=1;>tr|A8MZF9|A8MZF9_HUMAN Developmentally-regulated GTP-binding protein 2 OS=Homo sapiens GN=DRG2 PE=4 SV=1	2	5	5	5	1	1	0	2	4	0	1	1	0	2	4	0	1	1	0	2	4	0	11.5	11.5	11.5	40.746	364	364;343	2	1		8	11		1.9359e-19	3.6	3.6	0	6.3	8	0	13251000
Q01196-8;C9JK12;Q01196-2;Q01196-10;Q01196-9;Q01196;H9KVB1;Q01196-4;A8MZI9;Q01196-3;Q01196-7;Q01196-5;F5H139;Q01196-6;C9JWM1	Q01196-8;C9JK12;Q01196-2;Q01196-10;Q01196-9;Q01196;H9KVB1;Q01196-4;A8MZI9;Q01196-3;Q01196-7;Q01196-5;F5H139;Q01196-6;C9JWM1	2;2;2;2;2;2;2;2;2;2;2;2;2;2;2	2;2;2;2;2;2;2;2;2;2;2;2;2;2;2	2;2;2;2;2;2;2;2;2;2;2;2;2;2;2	Runt-related transcription factor 1	RUNX1	>sp|Q01196-8|RUNX1_HUMAN Isoform AML-1G of Runt-related transcription factor 1 OS=Homo sapiens GN=RUNX1;>tr|C9JK12|C9JK12_HUMAN Runt-related transcription factor 1 OS=Homo sapiens GN=RUNX1 PE=4 SV=1;>sp|Q01196-2|RUNX1_HUMAN Isoform AML-1A of Runt-related t	15	2	2	2	0	0	0	0	0	2	0	0	0	0	0	2	0	0	0	0	0	2	7.1	7.1	7.1	51.818	480	480;475;472;468;456;453;389;257;256;250;242;224;191;188;140						5	3.4581e-08	0	0	0	0	0	7.1	0
C9JI13;O75909-4;O75909;G3V5E1;A8MZK4;C9JSW4;O75909-1;O75909-2;G3V2Q3	C9JI13;O75909-4;O75909;G3V5E1;A8MZK4;C9JSW4;O75909-1;O75909-2;G3V2Q3	1;1;1;1;1;1;1;1;1	1;1;1;1;1;1;1;1;1	1;1;1;1;1;1;1;1;1	Cyclin-K	CCNK	>tr|C9JI13|C9JI13_HUMAN Cyclin-K OS=Homo sapiens GN=CCNK PE=3 SV=1;>sp|O75909-4|CCNK_HUMAN Isoform 4 of Cyclin-K OS=Homo sapiens GN=CCNK;>sp|O75909|CCNK_HUMAN Cyclin-K OS=Homo sapiens GN=CCNK PE=1 SV=2;>tr|G3V5E1|G3V5E1_HUMAN Cyclin-K OS=Homo sapiens GN=CC	9	1	1	1	0	0	0	1	1	0	0	0	0	1	1	0	0	0	0	1	1	0	2.8	2.8	2.8	66.109	600	600;600;580;378;359;357;357;354;227				2	3		2.0705e-05	0	0	0	2.8	2.8	0	0
A8TX70;E9PAL5;A8TX70-2;F8W8G8	A8TX70;E9PAL5;A8TX70-2;F8W8G8	1;1;1;1	1;1;1;1	1;1;1;1	Collagen alpha-5(VI) chain	COL6A5	>sp|A8TX70|CO6A5_HUMAN Collagen alpha-5(VI) chain OS=Homo sapiens GN=COL6A5 PE=1 SV=1;>tr|E9PAL5|E9PAL5_HUMAN Collagen alpha-5(VI) chain OS=Homo sapiens GN=COL6A5 PE=4 SV=2;>sp|A8TX70-2|CO6A5_HUMAN Isoform 2 of Collagen alpha-5(VI) chain OS=Homo sapiens GN	4	1	1	1	0	1	0	0	0	0	0	1	0	0	0	0	0	1	0	0	0	0	0.8	0.8	0.8	289.92	2615	2615;2615;2526;2526		1					0.012872	0	0.8	0	0	0	0	0
E9PCT1;A9Z1X7;Q8IYB3;Q8IYB3-2;B4DED5	E9PCT1;A9Z1X7;Q8IYB3;Q8IYB3-2	14;14;14;14;3	14;14;14;14;3	14;14;14;14;3	Serine/arginine repetitive matrix protein 1	SRRM1	>tr|E9PCT1|E9PCT1_HUMAN Serine/arginine repetitive matrix protein 1 OS=Homo sapiens GN=SRRM1 PE=4 SV=2;>tr|A9Z1X7|A9Z1X7_HUMAN Serine/arginine repetitive matrix 1 OS=Homo sapiens GN=SRRM1 PE=4 SV=1;>sp|Q8IYB3|SRRM1_HUMAN Serine/arginine repetitive matrix p	5	14	14	14	6	5	5	5	5	3	6	5	5	5	5	3	6	5	5	5	5	3	18.1	18.1	18.1	103.79	916	916;913;904;902;318	7	7	5	12	11	7	5.3228e-67	10.3	6.4	9.5	4	4	2.8	597070000
Q13303-3;Q13303;Q13303-2;B0AZR7;Q5TG80;Q5TG81	Q13303-3;Q13303;Q13303-2;B0AZR7;Q5TG80;Q5TG81	1;1;1;1;1;1	1;1;1;1;1;1	1;1;1;1;1;1	Voltage-gated potassium channel subunit beta-2	KCNAB2	>sp|Q13303-3|KCAB2_HUMAN Isoform 3 of Voltage-gated potassium channel subunit beta-2 OS=Homo sapiens GN=KCNAB2;>sp|Q13303|KCAB2_HUMAN Voltage-gated potassium channel subunit beta-2 OS=Homo sapiens GN=KCNAB2 PE=1 SV=2;>sp|Q13303-2|KCAB2_HUMAN Isoform 2 of V	6	1	1	1	0	0	0	1	1	0	0	0	0	1	1	0	0	0	0	1	1	0	2.7	2.7	2.7	46.526	415	415;367;353;300;254;253				3	5		3.9549e-05	0	0	0	2.7	2.7	0	0
O60825;B0FLL2;O60825-2;B4DY91;B7Z955;Q5VX20;Q16875;Q16875-2;Q5W015;Q5VX15;F2Z2I2;B4DI16	O60825;B0FLL2;O60825-2;B4DY91	4;4;4;3;1;1;1;1;1;1;1;1	4;4;4;3;1;1;1;1;1;1;1;1	4;4;4;3;1;1;1;1;1;1;1;1	6-phosphofructo-2-kinase/fructose-2,6-bisphosphatase 2;6-phosphofructo-2-kinase;Fructose-2,6-bisphosphatase	PFKFB2	>sp|O60825|F262_HUMAN 6-phosphofructo-2-kinase/fructose-2,6-bisphosphatase 2 OS=Homo sapiens GN=PFKFB2 PE=1 SV=2;>tr|B0FLL2|B0FLL2_HUMAN 6-phosphofructo-2-kinase/fructose-2, 6-bisphosphatase 2 transcript variant 3 OS=Homo sapiens GN=PFKFB2 PE=2 SV=1;>sp|O6	12	4	4	4	0	0	0	4	2	1	0	0	0	4	2	1	0	0	0	4	2	1	7.1	7.1	7.1	58.476	505	505;472;471;373;534;526;520;514;513;500;455;264				4	3	1	1.9001e-10	0	0	0	7.1	5	2.6	16187000
E7EPZ3;O60784-2;O60784;B0QY01;O60784-4;E7EPD0;B3KUU1;O60784-3;Q6UW50;B7WP09;B0QY02;H7BYN7;F8WA65;F8WBB0;F8WE29;F8W928;F8WAW7;F8WB30	E7EPZ3;O60784-2;O60784;B0QY01;O60784-4;E7EPD0;B3KUU1;O60784-3;Q6UW50;B7WP09;B0QY02	5;5;5;5;4;4;4;3;3;3;3;2;1;1;1;1;1;1	5;5;5;5;4;4;4;3;3;3;3;2;1;1;1;1;1;1	5;5;5;5;4;4;4;3;3;3;3;2;1;1;1;1;1;1	Target of Myb protein 1	TOM1	>tr|E7EPZ3|E7EPZ3_HUMAN Target of Myb protein 1 OS=Homo sapiens GN=TOM1 PE=4 SV=2;>sp|O60784-2|TOM1_HUMAN Isoform 2 of Target of Myb protein 1 OS=Homo sapiens GN=TOM1;>sp|O60784|TOM1_HUMAN Target of Myb protein 1 OS=Homo sapiens GN=TOM1 PE=1 SV=2;>tr|B0QY0	18	5	5	5	3	3	1	1	1	0	3	3	1	1	1	0	3	3	1	1	1	0	18.8	18.8	18.8	54.861	501	501;493;492;335;460;454;265;447;209;170;151;133;229;97;83;77;69;25	5	3	2	4	6		3.0833e-58	12.6	11.8	2.6	3	3	0	72570000
B0QY62;Q9UH99;B0QY60	B0QY62;Q9UH99	5;5;1	5;5;1	5;5;1	SUN domain-containing protein 2	UNC84B;SUN2	>tr|B0QY62|B0QY62_HUMAN SUN domain-containing protein 2 OS=Homo sapiens GN=UNC84B PE=4 SV=1;>sp|Q9UH99|SUN2_HUMAN SUN domain-containing protein 2 OS=Homo sapiens GN=SUN2 PE=1 SV=3	3	5	5	5	0	3	1	1	2	1	0	3	1	1	2	1	0	3	1	1	2	1	10.8	10.8	10.8	82.501	738	738;717;198		3	1	2	4	2	7.9604e-18	0	6.4	1.5	2.6	5.6	2.6	185470000
B0QY89;Q9Y262;G8JLH4;B0QY90;B3KNG0;C9K0Q7;C9JHP4;H7C3A0;H0Y7E6	B0QY89;Q9Y262;G8JLH4;B0QY90;B3KNG0	31;31;31;23;20;8;8;6;4	31;31;31;23;20;8;8;6;4	31;31;31;23;20;8;8;6;4	Eukaryotic translation initiation factor 3 subunit L	EIF3EIP;EIF3L	>tr|B0QY89|B0QY89_HUMAN Eukaryotic translation initiation factor 3 subunit L OS=Homo sapiens GN=EIF3EIP PE=4 SV=1;>sp|Q9Y262|EIF3L_HUMAN Eukaryotic translation initiation factor 3 subunit L OS=Homo sapiens GN=EIF3L PE=1 SV=1;>tr|G8JLH4|G8JLH4_HUMAN Eukaryo	9	31	31	31	20	20	21	7	10	8	20	20	21	7	10	8	20	20	21	7	10	8	50.7	50.7	50.7	70.901	607	607;564;516;466;297;183;150;127;109	39	44	43	32	44	17	7.348e-259	40.9	40	41.5	15.5	20.8	20.8	4341400000
P02144;B0QYF8;F2Z2F1;F2Z337;Q8WVH6;B0QYF7	P02144;B0QYF8;F2Z2F1;F2Z337	5;5;5;4;1;1	5;5;5;4;1;1	1;1;1;1;0;0	Myoglobin	MB	>sp|P02144|MYG_HUMAN Myoglobin OS=Homo sapiens GN=MB PE=1 SV=2;>tr|B0QYF8|B0QYF8_HUMAN Myoglobin (Fragment) OS=Homo sapiens GN=MB PE=3 SV=1;>tr|F2Z2F1|F2Z2F1_HUMAN Myoglobin (Fragment) OS=Homo sapiens GN=MB PE=3 SV=1;>tr|F2Z337|F2Z337_HUMAN Myoglobin (Frag	6	5	5	1	1	2	2	2	3	0	1	2	2	2	3	0	1	1	1	0	0	0	35.7	35.7	9.7	17.184	154	154;143;106;77;99;74	1	2	3	4	8		5.803e-18	9.7	20.8	20.8	13	14.9	0	272710000
Q01844-5;Q01844;Q01844-3;B0QYK1;B0QYK0;C9JGE3;Q01844-2;H7BY36	Q01844-5;Q01844;Q01844-3;B0QYK1;B0QYK0;C9JGE3;Q01844-2;H7BY36	8;8;8;8;7;7;7;7	8;8;8;8;7;7;7;7	8;8;8;8;7;7;7;7	RNA-binding protein EWS	EWSR1	>sp|Q01844-5|EWS_HUMAN Isoform 5 of RNA-binding protein EWS OS=Homo sapiens GN=EWSR1;>sp|Q01844|EWS_HUMAN RNA-binding protein EWS OS=Homo sapiens GN=EWSR1 PE=1 SV=1;>sp|Q01844-3|EWS_HUMAN Isoform 3 of RNA-binding protein EWS OS=Homo sapiens GN=EWSR1;>tr|B0	8	8	8	8	4	5	5	6	4	3	4	5	5	6	4	3	4	5	5	6	4	3	17.7	17.7	17.7	68.965	661	661;656;655;600;618;583;583;308	10	13	14	18	18	16	1.001e-250	13.3	15.6	15.6	7.6	5.4	4.5	3218000000
B0QYN7;P63279;H3BQQ9;H3BPC4;H3BRD1	B0QYN7;P63279;H3BQQ9;H3BPC4	11;11;11;8;1	11;11;11;8;1	11;11;11;8;1	SUMO-conjugating enzyme UBC9	UBE2I	>tr|B0QYN7|B0QYN7_HUMAN SUMO-conjugating enzyme UBC9 OS=Homo sapiens GN=UBE2I PE=3 SV=1;>sp|P63279|UBC9_HUMAN SUMO-conjugating enzyme UBC9 OS=Homo sapiens GN=UBE2I PE=1 SV=1;>tr|H3BQQ9|H3BQQ9_HUMAN SUMO-conjugating enzyme UBC9 (Fragment) OS=Homo sapiens GN	5	11	11	11	7	7	9	6	4	1	7	7	9	6	4	1	7	7	9	6	4	1	39.7	39.7	39.7	20.457	184	184;158;137;70;29	16	17	17	14	18	1	1.2351e-117	34.2	34.2	38	26.1	19.6	6.5	2016600000
Q96AY4;B0QYP5	Q96AY4;B0QYP5	1;1	1;1	1;1	Tetratricopeptide repeat protein 28	TTC28	>sp|Q96AY4|TTC28_HUMAN Tetratricopeptide repeat protein 28 OS=Homo sapiens GN=TTC28 PE=1 SV=4;>tr|B0QYP5|B0QYP5_HUMAN Tetratricopeptide repeat domain 28 (Fragment) OS=Homo sapiens GN=TTC28 PE=4 SV=1	2	1	1	1	0	0	0	1	0	0	0	0	0	1	0	0	0	0	0	1	0	0	0.5	0.5	0.5	270.88	2481	2481;301				1			0.0011647	0	0	0	0.5	0	0	0
Q6IC75;Q9UJY5;Q9UJY5-2;Q9UJY5-3;Q9UJY5-4;B0QYR6;B0QYS5;B0QYS4	Q6IC75;Q9UJY5;Q9UJY5-2;Q9UJY5-3;Q9UJY5-4;B0QYR6;B0QYS5;B0QYS4	2;2;2;2;2;2;1;1	2;2;2;2;2;2;1;1	2;2;2;2;2;2;1;1	ADP-ribosylation factor-binding protein GGA1	GGA1	>tr|Q6IC75|Q6IC75_HUMAN ADP-ribosylation factor-binding protein GGA1 OS=Homo sapiens GN=GGA1 PE=2 SV=1;>sp|Q9UJY5|GGA1_HUMAN ADP-ribosylation factor-binding protein GGA1 OS=Homo sapiens GN=GGA1 PE=1 SV=1;>sp|Q9UJY5-2|GGA1_HUMAN Isoform 2 of ADP-ribosylatio	8	2	2	2	1	1	1	1	0	0	1	1	1	1	0	0	1	1	1	1	0	0	3.4	3.4	3.4	72.277	656	656;639;606;566;552;246;109;108	3	2	1	1			0.00013446	1.7	1.7	1.7	1.7	0	0	0
F8VZG9;O43251-8;O43251-6;B7Z1U7;Q9NWB1-2;F8W9K3;O43251-7;Q9NWB1;Q9NWB1-5;Q9NWB1-4;F8WAC5;F8VRS4;O43251;O43251-2;O43251-10;O43251-5;B0QYY4;O43251-4;Q9NWB1-3;O43251-9;O43251-3;B0QYV1;F8VZY7;F8VR27;I3L1D4;A6NFN3;B0QYY7;B0QYY6	F8VZG9;O43251-8;O43251-6;B7Z1U7;Q9NWB1-2;F8W9K3;O43251-7;Q9NWB1;Q9NWB1-5;Q9NWB1-4;F8WAC5;F8VRS4;O43251;O43251-2;O43251-10;O43251-5;B0QYY4;O43251-4;Q9NWB1-3;O43251-9;O43251-3;B0QYV1;F8VZY7;F8VR27;I3L1D4;A6NFN3;B0QYY7	4;4;4;4;4;4;4;4;4;4;4;4;4;4;4;4;4;4;4;4;4;4;4;4;3;2;2;1	4;4;4;4;4;4;4;4;4;4;4;4;4;4;4;4;4;4;4;4;4;4;4;4;3;2;2;1	4;4;4;4;4;4;4;4;4;4;4;4;4;4;4;4;4;4;4;4;4;4;4;4;3;2;2;1	RNA binding protein fox-1 homolog 1;RNA binding protein fox-1 homolog 2;RNA binding protein fox-1 homolog 3	RBFOX1;RBFOX2;RBM9;RBFOX3	>tr|F8VZG9|F8VZG9_HUMAN RNA-binding protein fox-1 homolog 1 OS=Homo sapiens GN=RBFOX1 PE=4 SV=1;>sp|O43251-8|RFOX2_HUMAN Isoform 8 of RNA binding protein fox-1 homolog 2 OS=Homo sapiens GN=RBFOX2;>sp|O43251-6|RFOX2_HUMAN Isoform 6 of RNA binding protein fo	28	4	4	4	2	1	0	1	2	0	2	1	0	1	2	0	2	1	0	1	2	0	9.7	9.7	9.7	50.561	466	466;451;450;425;418;400;400;397;395;392;391;391;390;381;380;376;370;370;370;367;358;357;263;262;189;312;200;128	2	1		1	2		2.3827e-07	5.2	3.6	0	2.4	4.5	0	37673000
Q9NRA8;B1AKL4;B1AKL3;Q9NRA8-2;B4DR76;B0QYZ7	Q9NRA8;B1AKL4;B1AKL3;Q9NRA8-2;B4DR76;B0QYZ7	1;1;1;1;1;1	1;1;1;1;1;1	1;1;1;1;1;1	Eukaryotic translation initiation factor 4E transporter	EIF4ENIF1	>sp|Q9NRA8|4ET_HUMAN Eukaryotic translation initiation factor 4E transporter OS=Homo sapiens GN=EIF4ENIF1 PE=1 SV=2;>tr|B1AKL4|B1AKL4_HUMAN Eukaryotic translation initiation factor 4E nuclear import factor 1 OS=Homo sapiens GN=EIF4ENIF1 PE=4 SV=1;>tr|B1AKL	6	1	1	1	0	0	0	0	0	1	0	0	0	0	0	1	0	0	0	0	0	1	1.5	1.5	1.5	108.2	985	985;961;811;810;640;239						1	0.0095218	0	0	0	0	0	1.5	0
Q9H7B4;Q9H7B4-3;B0QZ88;B0QZA0;B0QZ99	Q9H7B4;Q9H7B4-3;B0QZ88;B0QZA0;B0QZ99	1;1;1;1;1	1;1;1;1;1	1;1;1;1;1	SET and MYND domain-containing protein 3	SMYD3	>sp|Q9H7B4|SMYD3_HUMAN SET and MYND domain-containing protein 3 OS=Homo sapiens GN=SMYD3 PE=1 SV=4;>sp|Q9H7B4-3|SMYD3_HUMAN Isoform 3 of SET and MYND domain-containing protein 3 OS=Homo sapiens GN=SMYD3;>tr|B0QZ88|B0QZ88_HUMAN SET and MYND domain containin	5	1	1	1	0	1	1	0	0	0	0	1	1	0	0	0	0	1	1	0	0	0	3.5	3.5	3.5	49.097	428	428;369;182;131;74		1	1				0.0031911	0	3.5	3.5	0	0	0	0
B0S7P1;P25440-2;H0Y5T9;H0Y6K2;P25440;B0V073;H0Y602;B0V072;F8VXF8;Q658Y7;E9PIQ3;H0Y665;H0YAU3;H0Y799;H0Y801	B0S7P1;P25440-2;H0Y5T9;H0Y6K2;P25440;B0V073;H0Y602;B0V072;F8VXF8;Q658Y7	5;5;5;5;5;5;5;5;4;4;2;2;2;1;1	3;3;3;3;3;3;3;3;2;2;1;2;2;1;1	3;3;3;3;3;3;3;3;2;2;1;2;2;1;1	Bromodomain-containing protein 2	BRD2;DKFZp313H139	>tr|B0S7P1|B0S7P1_HUMAN Bromodomain containing 2 OS=Homo sapiens GN=BRD2 PE=4 SV=1;>sp|P25440-2|BRD2_HUMAN Isoform 2 of Bromodomain-containing protein 2 OS=Homo sapiens GN=BRD2;>tr|H0Y5T9|H0Y5T9_HUMAN Bromodomain-containing protein 2 (Fragment) OS=Homo sap	15	5	3	3	1	3	2	0	1	0	0	1	1	0	1	0	0	1	1	0	1	0	6.1	4.1	4.1	92.065	836	836;836;807;807;801;648;619;613;681;681;401;363;328;296;296		1	1		1		7.1117e-11	1	3.7	2	0	1.3	0	211660000
G3V1Z5;P46379-3;P46379;B0UX83;P46379-2;F8VX53;F8VXY4;E7EMZ4;F6TH84;F6S6P2;H0Y710;H0Y4L1;F6U341;F6X9W3;F6VEM6;F6WML8;F6RG75;F6XTU0;F6U1F2;F6UR09;F6TC96	G3V1Z5;P46379-3;P46379;B0UX83;P46379-2;F8VX53;F8VXY4;E7EMZ4;F6TH84;F6S6P2	8;8;8;8;8;7;7;7;4;4;2;2;1;1;1;1;1;1;1;1;1	8;8;8;8;8;7;7;7;4;4;2;2;1;1;1;1;1;1;1;1;1	8;8;8;8;8;7;7;7;4;4;2;2;1;1;1;1;1;1;1;1;1	Large proline-rich protein BAG6	BAG6;BAT3	>tr|G3V1Z5|G3V1Z5_HUMAN HLA-B associated transcript 3, isoform CRA_c OS=Homo sapiens GN=BAG6 PE=4 SV=1;>sp|P46379-3|BAG6_HUMAN Isoform 3 of Large proline-rich protein BAG6 OS=Homo sapiens GN=BAG6;>sp|P46379|BAG6_HUMAN Large proline-rich protein BAG6 OS=Hom	21	8	8	8	5	4	5	0	1	0	5	4	5	0	1	0	5	4	5	0	1	0	10.8	10.8	10.8	122.35	1162	1162;1162;1132;1126;1126;1077;1077;903;743;515;226;136;262;259;258;244;233;215;206;197;158	5	5	6		1		3.2862e-18	6.1	4.1	5.4	0	2.5	0	248590000
B0UY15;B0UY14;B0UY12;Q29963;Q29865;P30505;P30499;A2BF26;A2BF25;A2BF24;Q07000;Q9TNN7;P30501;H0Y6Q7;E9PIT7;P01893;H0Y777;H0Y7C7;E9PQE4;E9PM73;F8W9Z8;F8VPA9;P13747;Q6DU44;E9PME0;E9PL14;E9PRQ9;Q5SPT7;E7EN49;E7EQP4;E7EWC3;F8W0J9;Q6ZUW0;D0EV57;B4DT81;F6R3U9;F6RUR5;B7Z760;F8VTQ8;Q31611;H0Y4C2;H0Y5J2;H0Y5Q6;H0Y7Q7;H0Y7W0;H0Y805	B0UY15;B0UY14;B0UY12;Q29963;Q29865;P30505;P30499;A2BF26;A2BF25;A2BF24;Q07000;Q9TNN7;P30501;H0Y6Q7;E9PIT7	12;12;12;12;10;9;9;8;8;8;8;8;8;7;7;4;4;4;4;3;3;2;2;2;2;2;2;1;1;1;1;1;1;1;1;1;1;1;1;1;1;1;1;1;1;1	1;1;1;1;1;0;1;0;0;0;0;0;0;1;1;1;0;0;0;1;1;1;1;1;0;0;1;0;0;0;0;0;0;0;0;0;0;0;0;0;0;0;0;0;0;0	0;0;0;0;0;0;0;0;0;0;0;0;0;0;0;0;0;0;0;0;0;0;0;0;0;0;0;0;0;0;0;0;0;0;0;0;0;0;0;0;0;0;0;0;0;0	HLA class I histocompatibility antigen, Cw-6 alpha chain;HLA class I histocompatibility antigen, Cw-18 alpha chain;HLA class I histocompatibility antigen, Cw-8 alpha chain;HLA class I histocompatibility antigen, Cw-1 alpha chain;HLA class I histocompatibility antigen, Cw-15 alpha chain;HLA class I histocompatibility antigen, Cw-5 alpha chain;HLA class I histocompatibility antigen, Cw-2 alpha chain	HLA-C	>tr|B0UY15|B0UY15_HUMAN HLA class I histocompatibility antigen, Cw-4 alpha chain OS=Homo sapiens GN=HLA-C PE=3 SV=1;>tr|B0UY14|B0UY14_HUMAN HLA class I histocompatibility antigen, Cw-4 alpha chain OS=Homo sapiens GN=HLA-C PE=3 SV=1;>tr|B0UY12|B0UY12_HUMAN	46	12	1	0	11	9	9	3	4	3	1	1	1	0	0	0	0	0	0	0	0	0	39.8	3.5	0	44.588	397	397;372;368;366;366;366;366;397;372;368;366;366;366;261;224;362;261;261;224;131;131;399;358;358;131;131;131;442;435;419;419;349;349;346;338;334;334;259;259;246;225;225;225;225;225;213	1	1	1				6.4446e-241	37.3	30.7	30.7	6.5	11.6	6.5	12789000
Q96KQ7;B0UZY3;Q96KQ7-2;Q96KQ7-3	Q96KQ7;B0UZY3;Q96KQ7-2;Q96KQ7-3	1;1;1;1	1;1;1;1	1;1;1;1	Histone-lysine N-methyltransferase EHMT2	EHMT2	>sp|Q96KQ7|EHMT2_HUMAN Histone-lysine N-methyltransferase EHMT2 OS=Homo sapiens GN=EHMT2 PE=1 SV=3;>tr|B0UZY3|B0UZY3_HUMAN Euchromatic histone-lysine N-methyltransferase 2 OS=Homo sapiens GN=EHMT2 PE=3 SV=1;>sp|Q96KQ7-2|EHMT2_HUMAN Isoform 2 of Histone-lys	4	1	1	1	0	0	1	0	0	0	0	0	1	0	0	0	0	0	1	0	0	0	2.2	2.2	2.2	132.37	1210	1210;1176;1176;202			1				0.0013872	0	0	2.2	0	0	0	8267400
B0V043;P26640;H0Y4A6;E7EVJ6;B4DZ61;Q5SP20;H0Y426;A2ABF4;B0V044;H0Y3X9	B0V043;P26640;H0Y4A6	56;56;53;26;17;13;8;6;6;3	56;56;53;26;17;13;8;6;6;3	56;56;53;26;17;13;8;6;6;3	Valine--tRNA ligase	VARS	>tr|B0V043|B0V043_HUMAN Valine--tRNA ligase OS=Homo sapiens GN=VARS PE=3 SV=1;>sp|P26640|SYVC_HUMAN Valine--tRNA ligase OS=Homo sapiens GN=VARS PE=1 SV=4;>tr|H0Y4A6|H0Y4A6_HUMAN Valine--tRNA ligase (Fragment) OS=Homo sapiens GN=VARS PE=3 SV=1	10	56	56	56	36	37	33	13	16	4	36	37	33	13	16	4	36	37	33	13	16	4	51.4	51.4	51.4	140.46	1264	1264;1264;1183;676;297;366;288;174;174;95	75	85	81	33	37	8	0	38.6	39.4	37.4	13.5	17.7	6.2	8538300000
Q29983;B0V1E9;F8W1L0;Q96QC4;Q5SS59;H0Y5H4;H0Y6B8;B0V1F1;Q5JP35;H0Y615;H0Y719;H0Y7I4;E9PMN6;Q5SS58	Q29983;B0V1E9;F8W1L0;Q96QC4;Q5SS59	3;3;3;3;3;1;1;1;1;1;1;1;1;1	3;3;3;3;3;1;1;1;1;1;1;1;1;1	3;3;3;3;3;1;1;1;1;1;1;1;1;1	MHC class I polypeptide-related sequence A	MICA	>sp|Q29983|MICA_HUMAN MHC class I polypeptide-related sequence A OS=Homo sapiens GN=MICA PE=1 SV=1;>tr|B0V1E9|B0V1E9_HUMAN MHC class I polypeptide-related sequence A OS=Homo sapiens GN=MICA PE=4 SV=1;>tr|F8W1L0|F8W1L0_HUMAN MHC class I polypeptide-related	14	3	3	3	1	0	0	2	2	0	1	0	0	2	2	0	1	0	0	2	2	0	7.3	7.3	7.3	42.915	383	383;342;332;332;289;276;274;247;245;223;223;223;212;194	1			4	6		5.4293e-08	2.3	0	0	5	5	0	0
P30536;B1AH87	P30536;B1AH87	3;3	3;3	3;3	Translocator protein	TSPO	>sp|P30536|TSPOA_HUMAN Translocator protein OS=Homo sapiens GN=TSPO PE=1 SV=3;>tr|B1AH87|B1AH87_HUMAN Putative peripheral benzodiazepine receptor-related protein (Fragment) OS=Homo sapiens GN=TSPO PE=4 SV=1	2	3	3	3	3	3	3	1	2	2	3	3	3	1	2	2	3	3	3	1	2	2	23.1	23.1	23.1	18.828	169	169;107	11	9	10	1	3	3	2.3659e-44	23.1	23.1	23.1	13.6	18.3	18.3	2489300000
Q14166;B1AH89;E9PGR8	Q14166;B1AH89	18;18;5	18;18;5	18;18;5	Tubulin--tyrosine ligase-like protein 12	TTLL12	>sp|Q14166|TTL12_HUMAN Tubulin--tyrosine ligase-like protein 12 OS=Homo sapiens GN=TTLL12 PE=1 SV=2;>tr|B1AH89|B1AH89_HUMAN Tubulin tyrosine ligase-like family, member 12 OS=Homo sapiens GN=TTLL12 PE=4 SV=1	3	18	18	18	12	12	12	2	1	0	12	12	12	2	1	0	12	12	12	2	1	0	44.7	44.7	44.7	74.403	644	644;636;211	19	20	16	4	2		2.4557e-239	30.4	30.6	31.8	7.1	4.2	0	1260000000
O14791-2;O14791;E9PF24;B1AH96	O14791-2;O14791;E9PF24;B1AH96	1;1;1;1	1;1;1;1	1;1;1;1	Apolipoprotein L1	APOL1	>sp|O14791-2|APOL1_HUMAN Isoform 2 of Apolipoprotein L1 OS=Homo sapiens GN=APOL1;>sp|O14791|APOL1_HUMAN Apolipoprotein L1 OS=Homo sapiens GN=APOL1 PE=1 SV=5;>tr|E9PF24|E9PF24_HUMAN Apolipoprotein L1 OS=Homo sapiens GN=APOL1 PE=4 SV=1;>tr|B1AH96|B1AH96_HUMA	4	1	1	1	0	0	0	0	0	1	0	0	0	0	0	1	0	0	0	0	0	1	1.9	1.9	1.9	45.918	414	414;398;380;160						1	0.020992	0	0	0	0	0	1.9	0
P09601;B1AHA8	P09601;B1AHA8	1;1	1;1	1;1	Heme oxygenase 1	HMOX1	>sp|P09601|HMOX1_HUMAN Heme oxygenase 1 OS=Homo sapiens GN=HMOX1 PE=1 SV=1;>tr|B1AHA8|B1AHA8_HUMAN Heme oxygenase (Decycling) 1 (Fragment) OS=Homo sapiens GN=HMOX1 PE=4 SV=1	2	1	1	1	0	1	0	0	0	0	0	1	0	0	0	0	0	1	0	0	0	0	4.9	4.9	4.9	32.818	288	288;187		1					1.4823e-05	0	4.9	0	0	0	0	0
Q9NSP4;B1AHQ6;Q9NSP4-3	Q9NSP4;B1AHQ6;Q9NSP4-3	1;1;1	1;1;1	1;1;1	Centromere protein M	CENPM	>sp|Q9NSP4|CENPM_HUMAN Centromere protein M OS=Homo sapiens GN=CENPM PE=1 SV=1;>tr|B1AHQ6|B1AHQ6_HUMAN Centromere protein M OS=Homo sapiens GN=CENPM PE=4 SV=1;>sp|Q9NSP4-3|CENPM_HUMAN Isoform 3 of Centromere protein M OS=Homo sapiens GN=CENPM	3	1	1	1	0	0	0	0	1	1	0	0	0	0	1	1	0	0	0	0	1	1	12.2	12.2	12.2	19.737	180	180;146;58					1	1	1.3619e-05	0	0	0	0	12.2	12.2	13468000
P35625;B1AJV7;F5H8D8	P35625;B1AJV7;F5H8D8	1;1;1	1;1;1	1;1;1	Metalloproteinase inhibitor 3	TIMP3	>sp|P35625|TIMP3_HUMAN Metalloproteinase inhibitor 3 OS=Homo sapiens GN=TIMP3 PE=1 SV=2;>tr|B1AJV7|B1AJV7_HUMAN Metalloproteinase inhibitor 3 OS=Homo sapiens GN=TIMP3 PE=4 SV=1;>tr|F5H8D8|F5H8D8_HUMAN Metalloproteinase inhibitor 3 OS=Homo sapiens GN=TIMP3	3	1	1	1	0	0	0	1	1	0	0	0	0	1	1	0	0	0	0	1	1	0	6.2	6.2	6.2	24.145	211	211;204;145				4	4		0.00069089	0	0	0	6.2	6.2	0	0
O75832;B1AJY7;B1AJY5;O75832-2;B1AJY6	O75832;B1AJY7;B1AJY5;O75832-2	8;8;7;4;3	8;8;7;4;3	8;8;7;4;3	26S proteasome non-ATPase regulatory subunit 10	PSMD10	>sp|O75832|PSD10_HUMAN 26S proteasome non-ATPase regulatory subunit 10 OS=Homo sapiens GN=PSMD10 PE=1 SV=1;>tr|B1AJY7|B1AJY7_HUMAN 26S proteasome non-ATPase regulatory subunit 10 OS=Homo sapiens GN=PSMD10 PE=4 SV=1;>tr|B1AJY5|B1AJY5_HUMAN 26S proteasome no	5	8	8	8	2	3	4	4	3	0	2	3	4	4	3	0	2	3	4	4	3	0	41.2	41.2	41.2	24.428	226	226;193;185;151;110	4	5	7	6	6		5.7496e-111	16.4	19.9	29.2	15.5	13.3	0	1423900000
P35914;B1AK13;P35914-2;F5GYT9;H0Y2L7	P35914;B1AK13;P35914-2;F5GYT9	6;6;4;4;1	6;6;4;4;1	6;6;4;4;1	Hydroxymethylglutaryl-CoA lyase, mitochondrial	HMGCL	>sp|P35914|HMGCL_HUMAN Hydroxymethylglutaryl-CoA lyase, mitochondrial OS=Homo sapiens GN=HMGCL PE=1 SV=2;>tr|B1AK13|B1AK13_HUMAN 3-hydroxymethyl-3-methylglutaryl-Coenzyme A lyase OS=Homo sapiens GN=HMGCL PE=2 SV=1;>sp|P35914-2|HMGCL_HUMAN Isoform 2 of Hydr	5	6	6	6	1	1	2	1	2	3	1	1	2	1	2	3	1	1	2	1	2	3	23.1	23.1	23.1	34.36	325	325;300;254;166;182	2	1	2	5	6	12	1.2545e-76	4.3	4.3	7.4	4.6	12.3	12.3	62295000
B1AK40;Q6P587-2;Q6P587	B1AK40;Q6P587-2;Q6P587	6;6;6	6;6;6	6;6;6	Acylpyruvase FAHD1, mitochondrial	FAHD1	>tr|B1AK40|B1AK40_HUMAN Acylpyruvase FAHD1, mitochondrial OS=Homo sapiens GN=FAHD1 PE=4 SV=1;>sp|Q6P587-2|FAHD1_HUMAN Isoform 2 of Acylpyruvase FAHD1, mitochondrial OS=Homo sapiens GN=FAHD1;>sp|Q6P587|FAHD1_HUMAN Acylpyruvase FAHD1, mitochondrial OS=Homo s	3	6	6	6	2	1	2	3	4	0	2	1	2	3	4	0	2	1	2	3	4	0	16.9	16.9	16.9	27.128	248	248;226;224	2	1	2	8	11		1.0879e-14	9.3	2.8	9.3	6.9	7.7	0	104300000
Q9HAF1-3;B1AK64;Q9HAF1;Q9HAF1-2;B1AK63	Q9HAF1-3;B1AK64;Q9HAF1;Q9HAF1-2;B1AK63	3;3;3;3;2	3;3;3;3;2	3;3;3;3;2	Chromatin modification-related protein MEAF6	C1orf149;MEAF6	>sp|Q9HAF1-3|EAF6_HUMAN Isoform 3 of Chromatin modification-related protein MEAF6 OS=Homo sapiens GN=MEAF6;>tr|B1AK64|B1AK64_HUMAN Chromatin modification-related protein MEAF6 OS=Homo sapiens GN=C1orf149 PE=4 SV=1;>sp|Q9HAF1|EAF6_HUMAN Chromatin modificati	5	3	3	3	0	0	0	1	1	2	0	0	0	1	1	2	0	0	0	1	1	2	13.4	13.4	13.4	22.755	201	201;192;191;191;169				2	1	5	2.604e-22	0	0	0	7.5	4	9.5	0
Q92643;B4E2M3;B1AK81;A6NEM5	Q92643;B4E2M3;B1AK81	5;5;5;2	5;5;5;2	5;5;5;2	GPI-anchor transamidase	PIGK	>sp|Q92643|GPI8_HUMAN GPI-anchor transamidase OS=Homo sapiens GN=PIGK PE=1 SV=2;>tr|B4E2M3|B4E2M3_HUMAN GPI-anchor transamidase OS=Homo sapiens GN=PIGK PE=2 SV=1;>tr|B1AK81|B1AK81_HUMAN GPI-anchor transamidase OS=Homo sapiens GN=PIGK PE=4 SV=1	4	5	5	5	2	2	2	2	3	0	2	2	2	2	3	0	2	2	2	2	3	0	11.9	11.9	11.9	45.251	395	395;319;301;332	3	3	2	4	4		1.2498e-39	8.1	8.1	8.1	6.6	11.9	0	73338000
B1AKJ5;O43847-2;O43847;F5H6R2;G3V1R5;F5H7V1;E9PHF8;H0Y5G9	B1AKJ5;O43847-2;O43847;F5H6R2;G3V1R5;F5H7V1;E9PHF8;H0Y5G9	16;16;16;15;14;12;10;9	16;16;16;15;14;12;10;9	16;16;16;15;14;12;10;9	Nardilysin	NRD1	>tr|B1AKJ5|B1AKJ5_HUMAN Nardilysin OS=Homo sapiens GN=NRD1 PE=3 SV=1;>sp|O43847-2|NRDC_HUMAN Isoform 2 of Nardilysin OS=Homo sapiens GN=NRD1;>sp|O43847|NRDC_HUMAN Nardilysin OS=Homo sapiens GN=NRD1 PE=1 SV=2;>tr|F5H6R2|F5H6R2_HUMAN Nardilysin OS=Homo sapie	8	16	16	16	8	8	9	2	3	1	8	8	9	2	3	1	8	8	9	2	3	1	15.8	15.8	15.8	139.41	1219	1219;1218;1150;1148;1087;747;553;538	12	10	12	8	8	1	1.022e-52	7.4	8.6	9.6	1.4	2.1	0.7	635450000
Q96SU4-6;B1AKJ6;Q96SU4;Q96SU4-2;Q96SU4-7;E9PJW9;Q96SU4-3;Q96SU4-4;Q96SU4-5;H0YE19;E9PNR1;E9PLH0;E9PK98;E9PJ80;H0YCW0;E9PKX6	Q96SU4-6;B1AKJ6;Q96SU4;Q96SU4-2;Q96SU4-7;E9PJW9;Q96SU4-3;Q96SU4-4;Q96SU4-5	5;5;5;5;5;5;5;4;4;2;1;1;1;1;1;1	5;5;5;5;5;5;5;4;4;2;1;1;1;1;1;1	5;5;5;5;5;5;5;4;4;2;1;1;1;1;1;1	Oxysterol-binding protein;Oxysterol-binding protein-related protein 9	OSBPL9	>sp|Q96SU4-6|OSBL9_HUMAN Isoform 6 of Oxysterol-binding protein-related protein 9 OS=Homo sapiens GN=OSBPL9;>tr|B1AKJ6|B1AKJ6_HUMAN Oxysterol-binding protein OS=Homo sapiens GN=OSBPL9 PE=2 SV=1;>sp|Q96SU4|OSBL9_HUMAN Oxysterol-binding protein-related prote	16	5	5	5	0	2	0	1	2	1	0	2	0	1	2	1	0	2	0	1	2	1	6.4	6.4	6.4	84.254	746	746;741;736;723;719;655;626;571;558;196;109;92;79;41;34;32		2		2	3	1	1.3804e-11	0	2.8	0	2.3	3.6	1.3	43868000
Q9NVA1;Q9NVA1-4;B1AKV3;B1AKV6;Q9NVA1-5;B7Z314;H7BYA2;Q9NVA1-3;B7Z1C6	Q9NVA1;Q9NVA1-4;B1AKV3;B1AKV6;Q9NVA1-5;B7Z314;H7BYA2;Q9NVA1-3;B7Z1C6	2;2;2;2;2;2;2;2;2	2;2;2;2;2;2;2;2;2	2;2;2;2;2;2;2;2;2	Ubiquinol-cytochrome c reductase complex chaperone CBP3 homolog	UQCC	>sp|Q9NVA1|UQCC_HUMAN Ubiquinol-cytochrome c reductase complex chaperone CBP3 homolog OS=Homo sapiens GN=UQCC PE=1 SV=3;>sp|Q9NVA1-4|UQCC_HUMAN Isoform 4 of Ubiquinol-cytochrome c reductase complex chaperone CBP3 homolog OS=Homo sapiens GN=UQCC;>tr|B1AKV3|	9	2	2	2	0	1	1	1	1	0	0	1	1	1	1	0	0	1	1	1	1	0	3.7	3.7	3.7	34.6	299	299;272;249;243;231;200;187;184;144		1	1	2	3		5.7077e-07	0	3.3	3.3	3.7	3.7	0	34538000
P50993;B1AKY9;B4DIQ8;H0Y7C1;Q13733;P54707-2;P54707;P20648;E9PRA5;B4DHD7;E9PHR6;Q5TC05	P50993;B1AKY9;B4DIQ8;H0Y7C1	13;13;10;10;6;3;3;3;2;2;1;1	1;1;0;0;0;0;0;0;0;0;0;0	1;1;0;0;0;0;0;0;0;0;0;0	Sodium/potassium-transporting ATPase subunit alpha-2	ATP1A2	>sp|P50993|AT1A2_HUMAN Sodium/potassium-transporting ATPase subunit alpha-2 OS=Homo sapiens GN=ATP1A2 PE=1 SV=1;>tr|B1AKY9|B1AKY9_HUMAN ATPase, Na+/K+ transporting, alpha 2 (+) polypeptide OS=Homo sapiens GN=ATP1A2 PE=3 SV=1;>tr|B4DIQ8|B4DIQ8_HUMAN Sodium/	12	13	1	1	12	11	10	0	0	3	0	1	0	0	0	0	0	1	0	0	0	0	15.7	0.9	0.9	112.26	1020	1020;1009;723;714;1029;1045;1039;1035;517;272;159;157		2					4.4707e-102	14.8	14.8	11.8	0	0	2.8	404590000
Q15121;B1AKZ5	Q15121;B1AKZ5	4;4	4;4	4;4	Astrocytic phosphoprotein PEA-15	PEA15	>sp|Q15121|PEA15_HUMAN Astrocytic phosphoprotein PEA-15 OS=Homo sapiens GN=PEA15 PE=1 SV=2;>tr|B1AKZ5|B1AKZ5_HUMAN Astrocytic phosphoprotein PEA-15 OS=Homo sapiens GN=PEA15 PE=4 SV=1	2	4	4	4	3	2	2	1	1	0	3	2	2	1	1	0	3	2	2	1	1	0	44.6	44.6	44.6	15.04	130	130;108	5	4	3	1	1		2.0563e-31	35.4	25.4	25.4	9.2	9.2	0	181000000
E9PEH2;Q92540-4;E9PD50;E9PCI0;Q92540;Q92540-2;E9PCE5;B1ALB4	E9PEH2;Q92540-4;E9PD50;E9PCI0;Q92540;Q92540-2;E9PCE5;B1ALB4	1;1;1;1;1;1;1;1	1;1;1;1;1;1;1;1	1;1;1;1;1;1;1;1	Protein SMG7	SMG7	>tr|E9PEH2|E9PEH2_HUMAN Protein SMG7 OS=Homo sapiens GN=SMG7 PE=4 SV=1;>sp|Q92540-4|SMG7_HUMAN Isoform 4 of Protein SMG7 OS=Homo sapiens GN=SMG7;>tr|E9PD50|E9PD50_HUMAN Protein SMG7 OS=Homo sapiens GN=SMG7 PE=4 SV=1;>tr|E9PCI0|E9PCI0_HUMAN Protein SMG7 OS=	8	1	1	1	0	0	0	0	1	0	0	0	0	0	1	0	0	0	0	0	1	0	0.6	0.6	0.6	131.65	1178	1178;1178;1170;1145;1137;1091;1049;757					2		0.021096	0	0	0	0	0.6	0	0
Q14155-5;B7Z6G2;B1ALK7;Q14155-1;Q14155;Q14155-3;Q14155-2;Q14155-6;E9PDQ5;H0YFH7;E7EUY6;Q15052;B7Z3C7;F5H8B2;Q15052-2	Q14155-5;B7Z6G2;B1ALK7;Q14155-1;Q14155;Q14155-3;Q14155-2;Q14155-6;E9PDQ5;H0YFH7;E7EUY6	5;5;5;5;4;4;4;4;4;3;3;1;1;1;1	5;5;5;5;4;4;4;4;4;3;3;1;1;1;1	5;5;5;5;4;4;4;4;4;3;3;1;1;1;1	Rho guanine nucleotide exchange factor 7	ARHGEF7	>sp|Q14155-5|ARHG7_HUMAN Isoform 5 of Rho guanine nucleotide exchange factor 7 OS=Homo sapiens GN=ARHGEF7;>tr|B7Z6G2|B7Z6G2_HUMAN Rho guanine nucleotide exchange factor 7 OS=Homo sapiens GN=ARHGEF7 PE=2 SV=1;>tr|B1ALK7|B1ALK7_HUMAN Rho guanine nucleotide e	15	5	5	5	0	1	1	3	3	0	0	1	1	3	3	0	0	1	1	3	3	0	9.2	9.2	9.2	82.57	731	731;721;705;646;803;782;753;625;547;689;447;776;649;622;622		1	1	6	7		4.7341e-18	0	2.7	1.4	5.1	5.1	0	5715600
B1ALM5;Q9P0T7	B1ALM5;Q9P0T7	1;1	1;1	1;1	Transmembrane protein 9	TMEM9	>tr|B1ALM5|B1ALM5_HUMAN Transmembrane protein 9 OS=Homo sapiens GN=TMEM9 PE=4 SV=1;>sp|Q9P0T7|TMEM9_HUMAN Transmembrane protein 9 OS=Homo sapiens GN=TMEM9 PE=1 SV=1	2	1	1	1	0	1	1	0	0	0	0	1	1	0	0	0	0	1	1	0	0	0	7	7	7	20.958	186	186;183		1	1				0.00083173	0	7	7	0	0	0	0
F5H1J5;Q14141;B1AMS2;Q14141-4;Q14141-2;B4E049;F8W8Q8;Q14141-3	F5H1J5;Q14141;B1AMS2;Q14141-4;Q14141-2;B4E049	15;15;15;15;15;14;3;3	5;5;5;5;5;5;2;2	5;5;5;5;5;5;2;2	Septin-6	2006-09-01	>tr|F5H1J5|F5H1J5_HUMAN Septin-6 OS=Homo sapiens GN=SEPT6 PE=3 SV=1;>sp|Q14141|SEPT6_HUMAN Septin-6 OS=Homo sapiens GN=SEPT6 PE=1 SV=4;>tr|B1AMS2|B1AMS2_HUMAN Septin 6 OS=Homo sapiens GN=SEPT6 PE=3 SV=1;>sp|Q14141-4|SEPT6_HUMAN Isoform V of Septin-6 OS=Hom	8	15	5	5	3	3	5	8	7	1	0	0	1	3	4	1	0	0	1	3	4	1	28.4	11.6	11.6	52.249	457	457;434;431;429;427;369;267;267			2	13	11	2	9.3155e-80	6.3	7.9	11.4	11.2	12.7	3.5	17147000
Q9Y3B2;B1AMU3;B1AMU4;B1AMU7	Q9Y3B2;B1AMU3;B1AMU4;B1AMU7	4;4;2;2	4;4;2;2	4;4;2;2	Exosome complex component CSL4	EXOSC1;RP11-452K12.9	>sp|Q9Y3B2|EXOS1_HUMAN Exosome complex component CSL4 OS=Homo sapiens GN=EXOSC1 PE=1 SV=1;>tr|B1AMU3|B1AMU3_HUMAN Exosomal core protein CSL4 OS=Homo sapiens GN=RP11-452K12.9 PE=4 SV=1;>tr|B1AMU4|B1AMU4_HUMAN Exosomal core protein CSL4 OS=Homo sapiens GN=RP	4	4	4	4	2	3	3	0	2	0	2	3	3	0	2	0	2	3	3	0	2	0	23.6	23.6	23.6	21.452	195	195;170;178;154	5	4	4		2		2.0662e-15	14.4	20	20	0	9.7	0	213900000
P19256;P19256-3;B1AMW1;P19256-2;H0YDI1	P19256;P19256-3;B1AMW1;P19256-2;H0YDI1	3;3;3;3;2	3;3;3;3;2	3;3;3;3;2	Lymphocyte function-associated antigen 3	CD58	>sp|P19256|LFA3_HUMAN Lymphocyte function-associated antigen 3 OS=Homo sapiens GN=CD58 PE=1 SV=1;>sp|P19256-3|LFA3_HUMAN Isoform 3 of Lymphocyte function-associated antigen 3 OS=Homo sapiens GN=CD58;>tr|B1AMW1|B1AMW1_HUMAN CD58 antigen, (Lymphocyte functio	5	3	3	3	2	2	1	1	1	0	2	2	1	1	1	0	2	2	1	1	1	0	10.4	10.4	10.4	28.147	250	250;248;240;237;131	3	2	2	1	2		7.3766e-08	7.2	7.2	4	3.2	3.2	0	74040000
B1ANH3;B1ANH2;B1ANH6;B1ANH1;B1ANG9;Q16774-2;B1ANH0;B1ANH5;Q16774;F5GXL9	B1ANH3;B1ANH2;B1ANH6;B1ANH1;B1ANG9;Q16774-2;B1ANH0;B1ANH5;Q16774;F5GXL9	2;2;2;2;2;2;2;2;2;2	2;2;2;2;2;2;2;2;2;2	2;2;2;2;2;2;2;2;2;2	Guanylate kinase	GUK1	>tr|B1ANH3|B1ANH3_HUMAN Guanylate kinase (Fragment) OS=Homo sapiens GN=GUK1 PE=4 SV=1;>tr|B1ANH2|B1ANH2_HUMAN Guanylate kinase (Fragment) OS=Homo sapiens GN=GUK1 PE=4 SV=1;>tr|B1ANH6|B1ANH6_HUMAN Guanylate kinase OS=Homo sapiens GN=GUK1 PE=4 SV=1;>tr|B1ANH	10	2	2	2	0	1	1	1	1	0	0	1	1	1	1	0	0	1	1	1	1	0	8.1	8.1	8.1	30.135	272	272;253;242;241;218;218;217;199;197;171		1	1	3	2		3.8465e-06	0	4	4	4	4	0	8870100
Q9UNN5;F5GZD2;Q9UNN5-2;B1ANM7;B4DEJ6;B3KT28	Q9UNN5;F5GZD2;Q9UNN5-2;B1ANM7;B4DEJ6	7;7;7;7;4;2	7;7;7;7;4;2	7;7;7;7;4;2	FAS-associated factor 1	FAF1	>sp|Q9UNN5|FAF1_HUMAN FAS-associated factor 1 OS=Homo sapiens GN=FAF1 PE=1 SV=2;>tr|F5GZD2|F5GZD2_HUMAN FAS-associated factor 1 OS=Homo sapiens GN=FAF1 PE=4 SV=1;>sp|Q9UNN5-2|FAF1_HUMAN Isoform Short of FAS-associated factor 1 OS=Homo sapiens GN=FAF1;>tr|B	6	7	7	7	0	4	1	1	2	1	0	4	1	1	2	1	0	4	1	1	2	1	10.8	10.8	10.8	73.953	650	650;498;498;490;408;464		5	1	1	2	2	5.7815e-17	0	6.8	1.5	2.5	3.5	2	78006000
B1AP13;P08174-2;Q14UF6;Q14UF4;P08174;E9PSH2;Q14UF5;H3BLV0;B1AP15;F5H2H0;H7BY55	B1AP13;P08174-2;Q14UF6;Q14UF4;P08174;E9PSH2;Q14UF5;H3BLV0	25;25;25;25;25;25;25;25;12;12;7	25;25;25;25;25;25;25;25;12;12;7	25;25;25;25;25;25;25;25;12;12;7	Complement decay-accelerating factor	CD55;DAF	>tr|B1AP13|B1AP13_HUMAN CD55 molecule, decay accelerating factor for complement (Cromer blood group) OS=Homo sapiens GN=CD55 PE=4 SV=1;>sp|P08174-2|DAF_HUMAN Isoform 1 of Complement decay-accelerating factor OS=Homo sapiens GN=CD55;>tr|Q14UF6|Q14UF6_HUMAN	11	25	25	25	12	12	11	15	14	5	12	12	11	15	14	5	12	12	11	15	14	5	41	41	41	49.338	444	444;440;439;384;381;377;364;326;317;317;129	35	35	36	51	53	21	0	33.3	34.7	32.9	20.5	20.5	11.7	13923000000
P22694-2;P22694-9;C9JK39;P22694-6;P22694-7;P22694-5;P22694;P22694-3;P22694-4;B1APG4;F8W831;P22612;B1APG3;P22694-8;B1APF9;B7Z708;B1APF8;B1APG2;B1APG0;B1APG1;B1APF7;B1APF6	P22694-2;P22694-9;C9JK39;P22694-6;P22694-7;P22694-5;P22694;P22694-3;P22694-4;B1APG4;F8W831	9;9;9;9;9;9;9;9;9;9;9;1;1;1;1;1;1;1;1;1;1;1	3;3;3;3;3;3;3;3;3;3;3;0;1;1;1;0;1;1;1;1;1;1	3;3;3;3;3;3;3;3;3;3;3;0;1;1;1;0;1;1;1;1;1;1	cAMP-dependent protein kinase catalytic subunit beta	PRKACB	>sp|P22694-2|KAPCB_HUMAN Isoform 2 of cAMP-dependent protein kinase catalytic subunit beta OS=Homo sapiens GN=PRKACB;>sp|P22694-9|KAPCB_HUMAN Isoform 9 of cAMP-dependent protein kinase catalytic subunit beta OS=Homo sapiens GN=PRKACB;>tr|C9JK39|C9JK39_HUMA	22	9	3	3	3	0	1	6	5	0	1	0	0	2	2	0	1	0	0	2	2	0	12.8	5	5	46.235	398	398;358;357;357;355;354;351;339;338;321;313;351;264;257;245;230;214;209;206;197;186;175	1			9	4		3.0984e-24	6.5	0	2.3	10.6	9.3	0	0
Q01974;B1APY4	Q01974;B1APY4	2;2	2;2	2;2	Tyrosine-protein kinase transmembrane receptor ROR2	ROR2	>sp|Q01974|ROR2_HUMAN Tyrosine-protein kinase transmembrane receptor ROR2 OS=Homo sapiens GN=ROR2 PE=1 SV=2;>tr|B1APY4|B1APY4_HUMAN Receptor tyrosine kinase-like orphan receptor 2 OS=Homo sapiens GN=ROR2 PE=4 SV=1	2	2	2	2	0	0	0	0	2	0	0	0	0	0	2	0	0	0	0	0	2	0	3.2	3.2	3.2	104.76	943	943;704					2		1.037e-06	0	0	0	0	3.2	0	0
Q9Y692;Q9Y692-2;Q9UKD1;Q5JTV1;B1AT46	Q9Y692;Q9Y692-2;Q9UKD1;Q5JTV1;B1AT46	2;2;2;2;2	2;2;2;2;2	2;2;2;2;2	Glucocorticoid modulatory element-binding protein 1;Glucocorticoid modulatory element-binding protein 2	GMEB1;GMEB2	>sp|Q9Y692|GMEB1_HUMAN Glucocorticoid modulatory element-binding protein 1 OS=Homo sapiens GN=GMEB1 PE=1 SV=2;>sp|Q9Y692-2|GMEB1_HUMAN Isoform 2 of Glucocorticoid modulatory element-binding protein 1 OS=Homo sapiens GN=GMEB1;>sp|Q9UKD1|GMEB2_HUMAN Glucocor	5	2	2	2	0	1	0	1	1	0	0	1	0	1	1	0	0	1	0	1	1	0	1.7	1.7	1.7	62.59	573	573;563;530;479;360		1		1	1		7.6997e-05	0	1.6	0	1.7	1.7	0	9962500
P42566;B1AUU8;A6NL94	P42566;B1AUU8	3;3;1	3;3;1	3;3;1	Epidermal growth factor receptor substrate 15	EPS15	>sp|P42566|EPS15_HUMAN Epidermal growth factor receptor substrate 15 OS=Homo sapiens GN=EPS15 PE=1 SV=2;>tr|B1AUU8|B1AUU8_HUMAN Epidermal growth factor receptor pathway substrate 15 OS=Homo sapiens GN=EPS15 PE=4 SV=1	3	3	3	3	0	0	0	2	3	0	0	0	0	2	3	0	0	0	0	2	3	0	3.9	3.9	3.9	98.655	896	896;762;259				5	7		3.9956e-28	0	0	0	3.9	3.9	0	0
B1AVU8;P07602	B1AVU8;P07602	16;16	1;1	1;1	Proactivator polypeptide;Saposin-A;Saposin-B-Val;Saposin-B;Saposin-C;Saposin-D	PSAP	>tr|B1AVU8|B1AVU8_HUMAN Proactivator polypeptide OS=Homo sapiens GN=PSAP PE=4 SV=1;>sp|P07602|SAP_HUMAN Proactivator polypeptide OS=Homo sapiens GN=PSAP PE=1 SV=2	2	16	1	1	13	14	12	4	4	3	1	1	1	1	1	1	1	1	1	1	1	1	25.4	3.6	3.6	61.692	559	559;524	2	1	3	2	2	1	1.1686e-62	22.5	24.5	20.9	10.2	9.7	8.2	441680000
B1AZV3;Q03518;F5H648	B1AZV3;Q03518;F5H648	4;4;3	4;4;3	4;4;3	Antigen peptide transporter 1	TAP1	>tr|B1AZV3|B1AZV3_HUMAN Antigen peptide transporter 1 OS=Homo sapiens GN=TAP1 PE=3 SV=1;>sp|Q03518|TAP1_HUMAN Antigen peptide transporter 1 OS=Homo sapiens GN=TAP1 PE=1 SV=2;>tr|F5H648|F5H648_HUMAN Antigen peptide transporter 1 OS=Homo sapiens GN=TAP1 PE=3	3	4	4	4	0	1	0	1	2	1	0	1	0	1	2	1	0	1	0	1	2	1	7.7	7.7	7.7	87.175	808	808;808;547		1		1	2	1	1.2753e-10	0	1.4	0	1.2	3	3.3	29120000
B1PS43;P35749-2;P35749;P35749-3;Q3MIV8	B1PS43;P35749-2;P35749;P35749-3;Q3MIV8	22;22;22;22;22	1;1;1;1;1	1;1;1;1;1	Myosin-11	MYH11	>tr|B1PS43|B1PS43_HUMAN Myosin heavy chain 11 smooth muscle isoform OS=Homo sapiens GN=MYH11 PE=2 SV=1;>sp|P35749-2|MYH11_HUMAN Isoform 2 of Myosin-11 OS=Homo sapiens GN=MYH11;>sp|P35749|MYH11_HUMAN Myosin-11 OS=Homo sapiens GN=MYH11 PE=1 SV=3;>sp|P35749-3	5	22	1	1	11	10	13	9	7	7	0	0	0	0	1	0	0	0	0	0	1	0	9.7	0.6	0.6	234.23	2029	2029;1979;1972;1945;1938					1		0	6.6	5.8	6.9	3.5	3.1	3.5	0
E9PDL9;B5M453;Q9Y6M7;E9PFN4;E9PGC1;D3K174;B2CI53;B5M452;Q9Y6M7-2;C9JRP1;Q9Y6M7-3;Q9Y6M7-4;H7C3C4;F8W7E6;Q9Y6M7-5;B6DY52;B6DY53	E9PDL9;B5M453;Q9Y6M7;E9PFN4;E9PGC1;D3K174;B2CI53;B5M452;Q9Y6M7-2;C9JRP1;Q9Y6M7-3;Q9Y6M7-4;H7C3C4;F8W7E6;Q9Y6M7-5;B6DY52;B6DY53	2;2;2;2;2;2;2;2;2;2;2;2;2;2;2;2;2	2;2;2;2;2;2;2;2;2;2;2;2;2;2;2;2;2	2;2;2;2;2;2;2;2;2;2;2;2;2;2;2;2;2	Sodium bicarbonate cotransporter 3	SLC4A7	>tr|E9PDL9|E9PDL9_HUMAN Sodium bicarbonate cotransporter 3 OS=Homo sapiens GN=SLC4A7 PE=4 SV=1;>tr|B5M453|B5M453_HUMAN Sodium bicarbonate cotransporter 3 OS=Homo sapiens GN=SLC4A7 PE=2 SV=1;>sp|Q9Y6M7|S4A7_HUMAN Sodium bicarbonate cotransporter 3 OS=Homo s	17	2	2	2	0	1	0	0	1	1	0	1	0	0	1	1	0	1	0	0	1	1	2.2	2.2	2.2	140.76	1259	1259;1246;1214;1210;1206;1135;1131;1095;1090;1051;1018;1000;801;800;800;574;463		1			1	2	2.825e-06	0	1.4	0	0	0.9	0.9	11809000
Q9Y5J1;B2RAX6	Q9Y5J1;B2RAX6	10;10	10;10	10;10	U3 small nucleolar RNA-associated protein 18 homolog	UTP18	>sp|Q9Y5J1|UTP18_HUMAN U3 small nucleolar RNA-associated protein 18 homolog OS=Homo sapiens GN=UTP18 PE=1 SV=3;>tr|B2RAX6|B2RAX6_HUMAN U3 small nucleolar RNA-associated protein 18 homolog OS=Homo sapiens GN=UTP18 PE=2 SV=1	2	10	10	10	9	7	7	0	0	0	9	7	7	0	0	0	9	7	7	0	0	0	23.6	23.6	23.6	62.003	556	556;521	14	12	9				5.3089e-92	22.1	18.3	17.1	0	0	0	1652000000
B2RCS5;P35609;H0YGN3;B7Z4P8	B2RCS5;P35609	15;15;7;2	1;1;1;1	1;1;1;1	Alpha-actinin-2	ACTN2	>tr|B2RCS5|B2RCS5_HUMAN Actinin, alpha 2, isoform CRA_b OS=Homo sapiens GN=ACTN2 PE=2 SV=1;>sp|P35609|ACTN2_HUMAN Alpha-actinin-2 OS=Homo sapiens GN=ACTN2 PE=1 SV=1	4	15	1	1	10	12	9	8	5	6	0	0	0	1	0	0	0	0	0	1	0	0	12	1.6	1.6	103.92	894	894;894;663;388				1			0	10.2	10.3	10.1	6.4	3.6	6.2	0
Q9HCJ1;B3KMG4	Q9HCJ1;B3KMG4	2;2	2;2	2;2	Progressive ankylosis protein homolog	ANKH	>sp|Q9HCJ1|ANKH_HUMAN Progressive ankylosis protein homolog OS=Homo sapiens GN=ANKH PE=1 SV=2;>tr|B3KMG4|B3KMG4_HUMAN Progressive ankylosis protein homolog OS=Homo sapiens GN=ANKH PE=2 SV=1	2	2	2	2	1	0	0	1	0	1	1	0	0	1	0	1	1	0	0	1	0	1	5.7	5.7	5.7	54.24	492	492;294	1			1		2	8.7217e-05	3.3	0	0	2.4	0	2.4	17218000
Q9Y6I4;H0YMI4;Q6JHV3;F5H1A6;H0YKU8;H0YLB7;B3KMX7;B4DWJ6;B4DV65;H0YLG0;H0YL81	Q9Y6I4;H0YMI4;Q6JHV3;F5H1A6;H0YKU8;H0YLB7;B3KMX7;B4DWJ6;B4DV65;H0YLG0;H0YL81	2;2;2;2;2;2;2;1;1;1;1	2;2;2;2;2;2;2;1;1;1;1	2;2;2;2;2;2;2;1;1;1;1	Ubiquitin carboxyl-terminal hydrolase 3;Ubiquitin carboxyl-terminal hydrolase	USP3	>sp|Q9Y6I4|UBP3_HUMAN Ubiquitin carboxyl-terminal hydrolase 3 OS=Homo sapiens GN=USP3 PE=1 SV=2;>tr|H0YMI4|H0YMI4_HUMAN Ubiquitin carboxyl-terminal hydrolase OS=Homo sapiens GN=USP3 PE=3 SV=1;>tr|Q6JHV3|Q6JHV3_HUMAN Ubiquitin carboxyl-terminal hydrolase OS	11	2	2	2	0	1	0	1	1	0	0	1	0	1	1	0	0	1	0	1	1	0	3.5	3.5	3.5	58.896	520	520;503;498;476;443;431;356;271;156;133;126		1		1	1		7.6255e-07	0	1.9	0	1.5	1.5	0	0
P55209;H0YIV4;F5H4R6;B3KNT8;F8W0J6;F8W543;F8VY35;F8VUX1;F8W020;H0YHC3;H0YH88;F8VXI6;F5H1X5;B7Z4K9;F8VUC3;F8VVB5;Q9ULW6;B4E161	P55209;H0YIV4;F5H4R6;B3KNT8;F8W0J6;F8W543;F8VY35;F8VUX1;F8W020;H0YHC3;H0YH88;F8VXI6	15;15;15;15;14;13;13;11;10;10;10;9;5;4;4;4;1;1	14;14;14;14;13;12;12;10;9;9;9;8;4;4;4;3;1;1	1;1;1;1;1;0;1;1;1;0;0;1;1;0;0;1;0;0	Nucleosome assembly protein 1-like 1	NAP1L1	>sp|P55209|NP1L1_HUMAN Nucleosome assembly protein 1-like 1 OS=Homo sapiens GN=NAP1L1 PE=1 SV=1;>tr|H0YIV4|H0YIV4_HUMAN Nucleosome assembly protein 1-like 1 (Fragment) OS=Homo sapiens GN=NAP1L1 PE=3 SV=1;>tr|F5H4R6|F5H4R6_HUMAN Nucleosome assembly protein	18	15	14	1	9	9	9	7	6	4	8	8	8	6	6	3	1	1	1	0	0	0	62.7	59.8	4.9	45.374	391	391;385;383;368;379;328;264;237;207;198;177;215;131;208;200;161;460;318	25	23	24	18	20	9	0	44.2	44.8	44.8	20.5	16.4	13	6153700000
Q12849;H0YAK1;H0Y8R1;B3KP14;F5H5I6;Q12849-5;H0YAM1	Q12849;H0YAK1;H0Y8R1;B3KP14;F5H5I6;Q12849-5	9;9;9;9;9;8;1	9;9;9;9;9;8;1	9;9;9;9;9;8;1	G-rich sequence factor 1	GRSF1	>sp|Q12849|GRSF1_HUMAN G-rich sequence factor 1 OS=Homo sapiens GN=GRSF1 PE=1 SV=3;>tr|H0YAK1|H0YAK1_HUMAN G-rich sequence factor 1 (Fragment) OS=Homo sapiens GN=GRSF1 PE=4 SV=1;>tr|H0Y8R1|H0Y8R1_HUMAN G-rich sequence factor 1 (Fragment) OS=Homo sapiens GN	7	9	9	9	7	7	6	1	2	2	7	7	6	1	2	2	7	7	6	1	2	2	27.7	27.7	27.7	53.126	480	480;453;417;412;362;318;114	11	11	10	3	5	4	6.6741e-77	21.2	23.3	19.8	2.3	6.9	6.9	676240000
H0Y626;I3L2F3;O95361;I3L4M9;B3KP96;O95361-2;Q309B1;I3L3K9	H0Y626;I3L2F3;O95361;I3L4M9;B3KP96;O95361-2;Q309B1;I3L3K9	1;1;1;1;1;1;1;1	1;1;1;1;1;1;1;1	1;1;1;1;1;1;1;1	Tripartite motif-containing protein 16;Tripartite motif-containing protein 16-like protein	CDRT1;TRIM16;TRIM16L	>tr|H0Y626|H0Y626_HUMAN CMT1A duplicated region transcript 1 protein (Fragment) OS=Homo sapiens GN=CDRT1 PE=4 SV=1;>tr|I3L2F3|I3L2F3_HUMAN Uncharacterized protein (Fragment) OS=Homo sapiens PE=4 SV=1;>sp|O95361|TRI16_HUMAN Tripartite motif-containing prote	8	1	1	1	0	0	0	1	1	0	0	0	0	1	1	0	0	0	0	1	1	0	1.1	1.1	1.1	109.58	968	968;753;564;450;434;348;348;224				2	1		0.0084444	0	0	0	1.1	1.1	0	0
B3KPL2;G3XAA4;D3DQA3;Q9NQC1;Q9NQC1-2;Q9NQC1-3;B5MBX1;C9J929;D6R9B8	B3KPL2;G3XAA4;D3DQA3;Q9NQC1;Q9NQC1-2;Q9NQC1-3;B5MBX1;C9J929;D6R9B8	4;4;4;4;4;4;4;2;2	4;4;4;4;4;4;4;2;2	4;4;4;4;4;4;4;2;2	Protein Jade-2	PHF15	>tr|B3KPL2|B3KPL2_HUMAN PHD finger protein 15, isoform CRA_a OS=Homo sapiens GN=PHF15 PE=2 SV=1;>tr|G3XAA4|G3XAA4_HUMAN PHD finger protein 15, isoform CRA_d OS=Homo sapiens GN=PHF15 PE=4 SV=1;>tr|D3DQA3|D3DQA3_HUMAN PHD finger protein 15, isoform CRA_b OS=	9	4	4	4	0	0	0	1	2	3	0	0	0	1	2	3	0	0	0	1	2	3	4.7	4.7	4.7	93.613	850	850;834;791;790;789;562;509;255;149				2	3	13	4.5461e-09	0	0	0	1.6	3.1	3.3	0
P06241;P06241-2;B3KPS6;Q5R3A8;P06241-3;P07948;P07948-2;E5RFS5	P06241;P06241-2;B3KPS6;Q5R3A8;P06241-3	3;3;3;3;3;1;1;1	1;1;1;1;1;0;0;0	1;1;1;1;1;0;0;0	Tyrosine-protein kinase Fyn	FYN	>sp|P06241|FYN_HUMAN Tyrosine-protein kinase Fyn OS=Homo sapiens GN=FYN PE=1 SV=3;>sp|P06241-2|FYN_HUMAN Isoform 2 of Tyrosine-protein kinase Fyn OS=Homo sapiens GN=FYN;>tr|B3KPS6|B3KPS6_HUMAN Tyrosine-protein kinase Fyn OS=Homo sapiens GN=FYN PE=2 SV=1;>t	8	3	1	1	1	2	1	1	1	0	0	0	0	1	1	0	0	0	0	1	1	0	4.5	2.4	2.4	60.761	537	537;534;485;485;482;512;491;232				1	1		3.0154e-08	2	3.5	2	2.4	2.4	0	0
P32754;H0YF74;B3KQ63	P32754;H0YF74;B3KQ63	1;1;1	1;1;1	1;1;1	4-hydroxyphenylpyruvate dioxygenase	HPD	>sp|P32754|HPPD_HUMAN 4-hydroxyphenylpyruvate dioxygenase OS=Homo sapiens GN=HPD PE=1 SV=2;>tr|H0YF74|H0YF74_HUMAN 4-hydroxyphenylpyruvate dioxygenase OS=Homo sapiens GN=HPD PE=3 SV=1;>tr|B3KQ63|B3KQ63_HUMAN 4-hydroxyphenylpyruvate dioxygenase OS=Homo sapi	3	1	1	1	0	0	0	1	1	0	0	0	0	1	1	0	0	0	0	1	1	0	3.6	3.6	3.6	44.934	393	393;390;354				1	2		0.003582	0	0	0	3.6	3.6	0	0
Q9UL03;Q9UL03-3;B3KQH5;G5E9X1;C9J0C6;C9JAV7	Q9UL03;Q9UL03-3;B3KQH5;G5E9X1;C9J0C6;C9JAV7	2;2;2;2;1;1	2;2;2;2;1;1	2;2;2;2;1;1	Integrator complex subunit 6	INTS6	>sp|Q9UL03|INT6_HUMAN Integrator complex subunit 6 OS=Homo sapiens GN=INTS6 PE=1 SV=1;>sp|Q9UL03-3|INT6_HUMAN Isoform 3 of Integrator complex subunit 6 OS=Homo sapiens GN=INTS6;>tr|B3KQH5|B3KQH5_HUMAN Integrator complex subunit 6 OS=Homo sapiens GN=INTS6 P	6	2	2	2	0	0	0	1	2	0	0	0	0	1	2	0	0	0	0	1	2	0	4.6	4.6	4.6	100.39	887	887;874;709;571;455;154				3	3		1.1185e-10	0	0	0	2.4	4.6	0	0
P30101;G5EA52;B3KQT9;F5H119	P30101;G5EA52;B3KQT9;F5H119	65;65;65;41	65;65;65;41	55;55;55;40	Protein disulfide-isomerase A3	PDIA3	>sp|P30101|PDIA3_HUMAN Protein disulfide-isomerase A3 OS=Homo sapiens GN=PDIA3 PE=1 SV=4;>tr|G5EA52|G5EA52_HUMAN Protein disulfide isomerase family A, member 3, isoform CRA_b OS=Homo sapiens GN=PDIA3 PE=3 SV=1;>tr|B3KQT9|B3KQT9_HUMAN Protein disulfide-isom	4	65	65	55	33	33	32	46	41	21	33	33	32	46	41	21	27	27	25	41	36	16	82.6	82.6	68.1	56.782	505	505;485;480;279	122	131	127	140	144	60	0	66.5	67.5	68.7	68.9	60.8	51.9	52329000000
Q96FJ0-2;Q96FJ0;B3KR00	Q96FJ0-2;Q96FJ0;B3KR00	1;1;1	1;1;1	1;1;1	AMSH-like protease	STAMBPL1	>sp|Q96FJ0-2|STALP_HUMAN Isoform 2 of AMSH-like protease OS=Homo sapiens GN=STAMBPL1;>sp|Q96FJ0|STALP_HUMAN AMSH-like protease OS=Homo sapiens GN=STAMBPL1 PE=1 SV=2;>tr|B3KR00|B3KR00_HUMAN AMSH-like protease OS=Homo sapiens GN=STAMBPL1 PE=2 SV=1	3	1	1	1	0	0	0	1	0	0	0	0	0	1	0	0	0	0	0	1	0	0	2.2	2.2	2.2	52.198	461	461;436;270				2			0.00030439	0	0	0	2.2	0	0	0
O14920;O14920-2;O14920-4;B3KRB7	O14920;O14920-2;O14920-4;B3KRB7	2;2;2;2	2;2;2;2	2;2;2;2	Inhibitor of nuclear factor kappa-B kinase subunit beta	IKBKB	>sp|O14920|IKKB_HUMAN Inhibitor of nuclear factor kappa-B kinase subunit beta OS=Homo sapiens GN=IKBKB PE=1 SV=1;>sp|O14920-2|IKKB_HUMAN Isoform 2 of Inhibitor of nuclear factor kappa-B kinase subunit beta OS=Homo sapiens GN=IKBKB;>sp|O14920-4|IKKB_HUMAN I	4	2	2	2	1	0	0	1	1	0	1	0	0	1	1	0	1	0	0	1	1	0	3.3	3.3	3.3	86.563	756	756;754;697;533	1			2	1		3.3541e-05	1.7	0	0	1.6	1.6	0	21442000
P07992-3;P07992;P07992-2;B3KRR0	P07992-3;P07992;P07992-2;B3KRR0	3;3;3;3	3;3;3;3	3;3;3;3	DNA excision repair protein ERCC-1	ERCC1	>sp|P07992-3|ERCC1_HUMAN Isoform 3 of DNA excision repair protein ERCC-1 OS=Homo sapiens GN=ERCC1;>sp|P07992|ERCC1_HUMAN DNA excision repair protein ERCC-1 OS=Homo sapiens GN=ERCC1 PE=1 SV=1;>sp|P07992-2|ERCC1_HUMAN Isoform 2 of DNA excision repair protein	4	3	3	3	0	0	0	1	3	0	0	0	0	1	3	0	0	0	0	1	3	0	9.3	9.3	9.3	35.562	323	323;297;273;225				2	4		7.6177e-10	0	0	0	6.5	9.3	0	0
O60725;B3KS61	O60725;B3KS61	1;1	1;1	1;1	Protein-S-isoprenylcysteine O-methyltransferase	ICMT	>sp|O60725|ICMT_HUMAN Protein-S-isoprenylcysteine O-methyltransferase OS=Homo sapiens GN=ICMT PE=1 SV=1;>tr|B3KS61|B3KS61_HUMAN Protein-S-isoprenylcysteine O-methyltransferase OS=Homo sapiens GN=ICMT PE=2 SV=1	2	1	1	1	0	0	1	0	0	0	0	0	1	0	0	0	0	0	1	0	0	0	6.3	6.3	6.3	31.938	284	284;188			1				0.00016676	0	0	6.3	0	0	0	32975000
B3KSH1;O00303;B4DMT5;H0YDT6;E9PQV8	B3KSH1;O00303;B4DMT5	13;13;13;3;1	13;13;13;3;1	13;13;13;3;1	Eukaryotic translation initiation factor 3 subunit F	EIF3F	>tr|B3KSH1|B3KSH1_HUMAN Eukaryotic translation initiation factor 3 subunit F OS=Homo sapiens GN=EIF3F PE=2 SV=1;>sp|O00303|EIF3F_HUMAN Eukaryotic translation initiation factor 3 subunit F OS=Homo sapiens GN=EIF3F PE=1 SV=1;>tr|B4DMT5|B4DMT5_HUMAN Eukaryoti	5	13	13	13	12	11	12	1	3	4	12	11	12	1	3	4	12	11	12	1	3	4	46.8	46.8	46.8	39.146	372	372;357;307;100;124	29	28	30	7	8	7	5.4012e-198	46.8	44.9	46.8	5.4	10.5	12.6	4831600000
O15382;B3KSI3;O15382-2	O15382;B3KSI3;O15382-2	5;5;5	5;5;5	5;5;5	Branched-chain-amino-acid aminotransferase, mitochondrial;Branched-chain-amino-acid aminotransferase	BCAT2	>sp|O15382|BCAT2_HUMAN Branched-chain-amino-acid aminotransferase, mitochondrial OS=Homo sapiens GN=BCAT2 PE=1 SV=2;>tr|B3KSI3|B3KSI3_HUMAN Branched-chain-amino-acid aminotransferase OS=Homo sapiens GN=BCAT2 PE=2 SV=1;>sp|O15382-2|BCAT2_HUMAN Isoform B of	3	5	5	5	1	1	0	4	2	1	1	1	0	4	2	1	1	1	0	4	2	1	14	14	14	44.287	392	392;352;300	1	1		14	13	4	2.1962e-24	4.1	4.1	0	9.9	4.8	2.6	21344000
Q9NQ48;B3KSI9;H7C488;F5GWL8	Q9NQ48;B3KSI9;H7C488;F5GWL8	10;10;9;7	10;10;9;7	10;10;9;7	Leucine zipper transcription factor-like protein 1	LZTFL1	>sp|Q9NQ48|LZTL1_HUMAN Leucine zipper transcription factor-like protein 1 OS=Homo sapiens GN=LZTFL1 PE=1 SV=1;>tr|B3KSI9|B3KSI9_HUMAN Leucine zipper transcription factor-like 1, isoform CRA_b OS=Homo sapiens GN=LZTFL1 PE=2 SV=1;>tr|H7C488|H7C488_HUMAN Leuc	4	10	10	10	4	2	4	5	4	0	4	2	4	5	4	0	4	2	4	5	4	0	32.8	32.8	32.8	34.592	299	299;282;235;256	6	3	5	11	13		4.9228e-86	17.7	9.4	17.7	18.4	15.4	0	96574000
B3KTC7;P49959;F8W7U8;P49959-2;F5GXT0	B3KTC7;P49959;F8W7U8;P49959-2	19;19;18;18;3	19;19;18;18;3	19;19;18;18;3	Double-strand break repair protein MRE11A	MRE11A	>tr|B3KTC7|B3KTC7_HUMAN Double-strand break repair protein MRE11A OS=Homo sapiens GN=MRE11A PE=2 SV=1;>sp|P49959|MRE11_HUMAN Double-strand break repair protein MRE11A OS=Homo sapiens GN=MRE11A PE=1 SV=3;>tr|F8W7U8|F8W7U8_HUMAN Double-strand break repair pr	5	19	19	19	7	12	10	4	5	1	7	12	10	4	5	1	7	12	10	4	5	1	33.2	33.2	33.2	81.069	711	711;708;707;680;221	12	16	15	8	12	4	1.4515e-72	10.8	21.7	19.1	5.6	8	2.3	774570000
B3KTM8;H0YMJ0;B7Z6R1;H0YM21;Q5JXX4;H0YMT8	B3KTM8;H0YMJ0;B7Z6R1;H0YM21	4;3;2;2;1;1	1;0;0;0;0;0	1;0;0;0;0;0		MORF4L1	>tr|B3KTM8|B3KTM8_HUMAN Mortality factor 4-like protein 1 OS=Homo sapiens GN=MORF4L1 PE=2 SV=1;>tr|H0YMJ0|H0YMJ0_HUMAN Mortality factor 4-like protein 1 (Fragment) OS=Homo sapiens GN=MORF4L1 PE=4 SV=1;>tr|B7Z6R1|B7Z6R1_HUMAN Mortality factor 4-like protein	6	4	1	1	2	1	0	1	2	0	1	0	0	0	0	0	1	0	0	0	0	0	16.7	4.6	4.6	40.028	348	348;245;235;156;170;119	1						2.4325e-11	8	3.4	0	4.6	8.6	0	6872800
B3KUP0	B3KUP0	9	2	2		CRTAP	>tr|B3KUP0|B3KUP0_HUMAN Cartilage-associated protein OS=Homo sapiens GN=CRTAP PE=2 SV=1	1	9	2	2	6	6	4	3	4	1	1	1	1	1	1	0	1	1	1	1	1	0	25.2	6.5	6.5	29.795	262	262	1	1	1	3	5		7.1456e-20	19.5	19.5	14.1	12.6	16.8	3.1	93977000
P61296;E9PCP7;B3KV85;H0YAH1	P61296;E9PCP7;B3KV85;H0YAH1	1;1;1;1	1;1;1;1	1;1;1;1	Heart- and neural crest derivatives-expressed protein 2	HAND2	>sp|P61296|HAND2_HUMAN Heart- and neural crest derivatives-expressed protein 2 OS=Homo sapiens GN=HAND2 PE=1 SV=1;>tr|E9PCP7|E9PCP7_HUMAN Heart- and neural crest derivatives-expressed protein 2 OS=Homo sapiens GN=HAND2 PE=4 SV=1;>tr|B3KV85|B3KV85_HUMAN Hea	4	1	1	1	0	0	0	1	1	0	0	0	0	1	1	0	0	0	0	1	1	0	3.7	3.7	3.7	23.665	217	217;186;165;92				4	2		0.00612	0	0	0	3.7	3.7	0	0
P14678-3;E7ENP4;B3KVR1;P14678;P63162;P14678-2	P14678-3;E7ENP4;B3KVR1;P14678;P63162;P14678-2	8;8;8;8;8;8	8;8;8;8;8;8	8;8;8;8;8;8	Small nuclear ribonucleoprotein-associated protein;Small nuclear ribonucleoprotein-associated proteins B and B;Small nuclear ribonucleoprotein-associated protein N	SNRPB;SNRPN	>sp|P14678-3|RSMB_HUMAN Isoform SM-B1 of Small nuclear ribonucleoprotein-associated proteins B and B OS=Homo sapiens GN=SNRPB;>tr|E7ENP4|E7ENP4_HUMAN Small nuclear ribonucleoprotein-associated proteins B and B OS=Homo sapiens GN=SNRPB PE=4 SV=2;>tr|B3KVR	6	8	8	8	6	6	6	4	5	5	6	6	6	4	5	5	6	6	6	4	5	5	22.1	22.1	22.1	30.032	289	289;288;244;240;240;231	21	21	26	12	10	11	2.8297e-24	20.8	20.8	20.8	11.8	14.5	14.5	7002600000
Q9H3R5;B3KVZ3;H0Y9E6	Q9H3R5;B3KVZ3;H0Y9E6	2;2;2	2;2;2	2;2;2	Centromere protein H	CENPH	>sp|Q9H3R5|CENPH_HUMAN Centromere protein H OS=Homo sapiens GN=CENPH PE=1 SV=1;>tr|B3KVZ3|B3KVZ3_HUMAN Centromere protein H OS=Homo sapiens GN=CENPH PE=2 SV=1;>tr|H0Y9E6|H0Y9E6_HUMAN Centromere protein H (Fragment) OS=Homo sapiens GN=CENPH PE=4 SV=1	3	2	2	2	0	0	0	0	2	1	0	0	0	0	2	1	0	0	0	0	2	1	11.3	11.3	11.3	28.481	247	247;228;187					3	3	5.0143e-13	0	0	0	0	11.3	6.9	71721000
Q8WTV0;B4DZ71;B3KW46;Q8WTV0-2;F8W8N0;B7ZKQ9;Q8WTV0-4;F5H4X0;Q8WTV0-3;F5H5E8	Q8WTV0;B4DZ71;B3KW46;Q8WTV0-2;F8W8N0;B7ZKQ9;Q8WTV0-4;F5H4X0;Q8WTV0-3	4;4;4;4;4;4;4;3;3;1	4;4;4;4;4;4;4;3;3;1	4;4;4;4;4;4;4;3;3;1	Scavenger receptor class B member 1	SCARB1	>sp|Q8WTV0|SCRB1_HUMAN Scavenger receptor class B member 1 OS=Homo sapiens GN=SCARB1 PE=1 SV=1;>tr|B4DZ71|B4DZ71_HUMAN Scavenger receptor class B member 1 OS=Homo sapiens GN=SCARB1 PE=2 SV=1;>tr|B3KW46|B3KW46_HUMAN Scavenger receptor class B member 1 OS=Ho	10	4	4	4	2	2	1	1	2	1	2	2	1	1	2	1	2	2	1	1	2	1	6.5	6.5	6.5	60.877	552	552;516;512;509;506;481;474;499;409;146	3	3	2	2	4	1	1.2652e-09	4.3	4.3	2.2	2.9	4.3	1.4	68674000
P09417;B3KW71;D6RGG7;B7Z415;H0Y8F7;D6RHJ7	P09417;B3KW71;D6RGG7;B7Z415	5;5;3;3;2;1	5;5;3;3;2;1	5;5;3;3;2;1	Dihydropteridine reductase	QDPR	>sp|P09417|DHPR_HUMAN Dihydropteridine reductase OS=Homo sapiens GN=QDPR PE=1 SV=2;>tr|B3KW71|B3KW71_HUMAN Dihydropteridine reductase OS=Homo sapiens GN=QDPR PE=2 SV=1;>tr|D6RGG7|D6RGG7_HUMAN Dihydropteridine reductase OS=Homo sapiens GN=QDPR PE=4 SV=1;>tr	6	5	5	5	0	3	2	1	1	0	0	3	2	1	1	0	0	3	2	1	1	0	30.3	30.3	30.3	25.789	244	244;213;162;152;128;36		3	2	1	2		1.8969e-18	0	21.3	11.1	4.5	4.5	0	224030000
Q6IQ26;B3KWN5;H0YDE6;H0YEA8;H0YDS8	Q6IQ26;B3KWN5;H0YDE6;H0YEA8;H0YDS8	1;1;1;1;1	1;1;1;1;1	1;1;1;1;1	DENN domain-containing protein 5A	DENND5A	>sp|Q6IQ26|DEN5A_HUMAN DENN domain-containing protein 5A OS=Homo sapiens GN=DENND5A PE=1 SV=2;>tr|B3KWN5|B3KWN5_HUMAN DENN domain-containing protein 5A OS=Homo sapiens GN=DENND5A PE=2 SV=1;>tr|H0YDE6|H0YDE6_HUMAN DENN domain-containing protein 5A (Fragment	5	1	1	1	1	0	0	0	0	0	1	0	0	0	0	0	1	0	0	0	0	0	1	1	1	147.09	1287	1287;630;261;195;186	1						0.025551	1	0	0	0	0	0	0
Q9ULI0;Q9ULI0-2;H7BYF1;B3KWS5	Q9ULI0;Q9ULI0-2;H7BYF1;B3KWS5	1;1;1;1	1;1;1;1	1;1;1;1	ATPase family AAA domain-containing protein 2B	ATAD2B	>sp|Q9ULI0|ATD2B_HUMAN ATPase family AAA domain-containing protein 2B OS=Homo sapiens GN=ATAD2B PE=1 SV=3;>sp|Q9ULI0-2|ATD2B_HUMAN Isoform 2 of ATPase family AAA domain-containing protein 2B OS=Homo sapiens GN=ATAD2B;>tr|H7BYF1|H7BYF1_HUMAN ATPase family A	4	1	1	1	0	0	0	1	1	0	0	0	0	1	1	0	0	0	0	1	1	0	0.6	0.6	0.6	164.91	1458	1458;1453;734;626				1	1		0.0081714	0	0	0	0.6	0.6	0	0
P36776;B3KXS5;F5GZ27	P36776;B3KXS5;F5GZ27	49;49;46	49;49;46	49;49;46	Lon protease homolog, mitochondrial;Lon protease homolog	LONP1	>sp|P36776|LONM_HUMAN Lon protease homolog, mitochondrial OS=Homo sapiens GN=LONP1 PE=1 SV=2;>tr|B3KXS5|B3KXS5_HUMAN Lon protease homolog OS=Homo sapiens GN=LONP1 PE=2 SV=1;>tr|F5GZ27|F5GZ27_HUMAN Lon protease homolog OS=Homo sapiens GN=LONP1 PE=3 SV=1	3	49	49	49	28	26	26	20	16	6	28	26	26	20	16	6	28	26	26	20	16	6	58.6	58.6	58.6	106.49	959	959;923;763	54	52	51	51	39	11	0	44.9	38.6	43.2	20.3	16.2	7.9	6144500000
B3KXW5;O43747-2;O43747;E7EUH1;H3BNR4;H3BUN9;B4DGE1;B3KNW1;H3BN71;H3BRM7;H3BV30;H3BS13;H3BNN2;H3BN75	B3KXW5;O43747-2;O43747;E7EUH1	14;14;14;10;4;4;4;3;3;3;3;3;1;1	14;14;14;10;4;4;4;3;3;3;3;3;1;1	3;3;3;1;0;0;0;1;0;0;0;0;1;0	AP-1 complex subunit gamma-1	AP1G1	>tr|B3KXW5|B3KXW5_HUMAN AP-1 complex subunit gamma-1 OS=Homo sapiens GN=AP1G1 PE=2 SV=1;>sp|O43747-2|AP1G1_HUMAN Isoform 2 of AP-1 complex subunit gamma-1 OS=Homo sapiens GN=AP1G1;>sp|O43747|AP1G1_HUMAN AP-1 complex subunit gamma-1 OS=Homo sapiens GN=AP1G1	14	14	14	3	4	6	7	6	4	1	4	6	7	6	4	1	2	1	2	1	1	0	19.9	19.9	3.6	94.139	845	845;825;822;565;236;208;176;247;145;140;92;85;104;53	5	7	8	8	8	1	1.7358e-39	6.6	9.8	9.1	6.6	5.8	1.1	254900000
Q9UHW9;Q9UHW9-4;Q9UHW9-3;Q9UHW9-2;Q9UHW9-5;Q9UHW9-6;B3KXX3;H0YKQ8;H0YMQ9	Q9UHW9;Q9UHW9-4;Q9UHW9-3;Q9UHW9-2;Q9UHW9-5;Q9UHW9-6;B3KXX3	3;3;3;3;3;3;3;1;1	1;1;1;1;1;1;1;1;1	1;1;1;1;1;1;1;1;1	Solute carrier family 12 member 6	SLC12A6	>sp|Q9UHW9|S12A6_HUMAN Solute carrier family 12 member 6 OS=Homo sapiens GN=SLC12A6 PE=1 SV=2;>sp|Q9UHW9-4|S12A6_HUMAN Isoform 4 of Solute carrier family 12 member 6 OS=Homo sapiens GN=SLC12A6;>sp|Q9UHW9-3|S12A6_HUMAN Isoform 3 of Solute carrier family 12	9	3	1	1	1	1	1	0	1	0	0	0	0	0	1	0	0	0	0	0	1	0	2.3	0.8	0.8	127.62	1150	1150;1141;1135;1099;1091;1084;962;942;906					1		4.1184e-05	0.6	1	0.6	0	0.8	0	0
B3KY94;O14735;H3BTV1;H3BUR9	B3KY94;O14735;H3BTV1;H3BUR9	1;1;1;1	1;1;1;1	1;1;1;1	CDP-diacylglycerol--inositol 3-phosphatidyltransferase	CDIPT	>tr|B3KY94|B3KY94_HUMAN CDP-diacylglycerol--inositol 3-phosphatidyltransferase OS=Homo sapiens GN=CDIPT PE=2 SV=1;>sp|O14735|CDIPT_HUMAN CDP-diacylglycerol--inositol 3-phosphatidyltransferase OS=Homo sapiens GN=CDIPT PE=1 SV=1;>tr|H3BTV1|H3BTV1_HUMAN CDP-d	4	1	1	1	1	1	1	0	0	0	1	1	1	0	0	0	1	1	1	0	0	0	4.6	4.6	4.6	25.946	237	237;213;168;157	1	1	1				0.001633	4.6	4.6	4.6	0	0	0	17796000
B3KYA7;Q13188	B3KYA7;Q13188	1;1	1;1	1;1	Serine/threonine-protein kinase 3;Serine/threonine-protein kinase 3 36kDa subunit;Serine/threonine-protein kinase 3 20kDa subunit	STK3	>tr|B3KYA7|B3KYA7_HUMAN Serine/threonine-protein kinase 3 20kDa subunit OS=Homo sapiens GN=STK3 PE=2 SV=1;>sp|Q13188|STK3_HUMAN Serine/threonine-protein kinase 3 OS=Homo sapiens GN=STK3 PE=1 SV=2	2	1	1	1	0	0	0	0	1	0	0	0	0	0	1	0	0	0	0	0	1	0	2.5	2.5	2.5	59.461	519	519;491					1		0.0048843	0	0	0	0	2.5	0	0
Q66PJ3;Q66PJ3-2;Q66PJ3-3;Q66PJ3-4;F5H7X4;F8WCT1;B3V0L1;H7BZV4;F5GYV5	Q66PJ3;Q66PJ3-2;Q66PJ3-3;Q66PJ3-4;F5H7X4;F8WCT1;B3V0L1;H7BZV4;F5GYV5	2;2;2;2;2;2;2;2;2	2;2;2;2;2;2;2;2;2	2;2;2;2;2;2;2;2;2	ADP-ribosylation factor-like protein 6-interacting protein 4	ARL6IP4	>sp|Q66PJ3|AR6P4_HUMAN ADP-ribosylation factor-like protein 6-interacting protein 4 OS=Homo sapiens GN=ARL6IP4 PE=1 SV=1;>sp|Q66PJ3-2|AR6P4_HUMAN Isoform 2 of ADP-ribosylation factor-like protein 6-interacting protein 4 OS=Homo sapiens GN=ARL6IP4;>sp|Q66PJ	9	2	2	2	1	0	1	0	0	0	1	0	1	0	0	0	1	0	1	0	0	0	9.7	9.7	9.7	38.395	360	360;352;341;338;307;229;226;216;211	1		1				2.7983e-12	5.3	0	4.4	0	0	0	9051300
Q8IZ73;B4DDD1;F5H6I4	Q8IZ73;B4DDD1;F5H6I4	2;2;1	2;2;1	2;2;1	RNA pseudouridylate synthase domain-containing protein 2	RPUSD2	>sp|Q8IZ73|RUSD2_HUMAN RNA pseudouridylate synthase domain-containing protein 2 OS=Homo sapiens GN=RPUSD2 PE=1 SV=2;>tr|B4DDD1|B4DDD1_HUMAN RNA pseudouridylate synthase domain-containing protein 2 OS=Homo sapiens GN=RPUSD2 PE=2 SV=1;>tr|F5H6I4|F5H6I4_HUMAN	3	2	2	2	0	1	1	1	1	0	0	1	1	1	1	0	0	1	1	1	1	0	5.5	5.5	5.5	61.311	545	545;484;524		2	1	1	2		7.9252e-09	0	3.9	3.9	1.7	1.7	0	54805000
B4DUT8;Q99439;B4DDF4;Q99439-2;E7ENR3;H3BQH0;H3BVI6;H3BTZ5;H3BQR6	B4DUT8;Q99439;B4DDF4;Q99439-2;E7ENR3;H3BQH0	7;7;7;6;5;4;3;3;1	7;7;7;6;5;4;3;3;1	6;6;6;5;4;4;3;3;1	Calponin-2	CNN2	>tr|B4DUT8|B4DUT8_HUMAN Calponin-2 OS=Homo sapiens GN=CNN2 PE=2 SV=1;>sp|Q99439|CNN2_HUMAN Calponin-2 OS=Homo sapiens GN=CNN2 PE=1 SV=4;>tr|B4DDF4|B4DDF4_HUMAN Calponin-2 OS=Homo sapiens GN=CNN2 PE=2 SV=1;>sp|Q99439-2|CNN2_HUMAN Isoform 2 of Calponin-2 OS=	9	7	7	6	5	5	6	1	1	2	5	5	6	1	1	2	4	4	5	1	1	1	28.2	28.2	24.8	35.943	330	330;309;298;270;288;212;218;191;66	7	10	10	4	4	2	2.8518e-49	20.3	20.9	25.2	3	3	8.5	584650000
P30153;B4DDF7;F5H3X9;E9PH38;B4E1Q0;C9J9C1;E9PHZ6;E9PNM7;E9PPI5	P30153;B4DDF7;F5H3X9;E9PH38	34;34;31;28;12;2;1;1;1	34;34;31;28;12;2;1;1;1	27;27;25;23;12;1;0;0;0	Serine/threonine-protein phosphatase 2A 65 kDa regulatory subunit A alpha isoform	PPP2R1A	>sp|P30153|2AAA_HUMAN Serine/threonine-protein phosphatase 2A 65 kDa regulatory subunit A alpha isoform OS=Homo sapiens GN=PPP2R1A PE=1 SV=4;>tr|B4DDF7|B4DDF7_HUMAN Serine/threonine-protein phosphatase 2A 65 kDa regulatory subunit A alpha isoform OS=Homo s	9	34	34	27	21	22	24	12	11	8	21	22	24	12	11	8	16	16	18	9	9	5	68.3	68.3	49.9	65.308	589	589;579;534;509;156;156;135;119;83	55	57	53	37	43	21	0	52.8	55	55.5	29	26.1	19.2	8236100000
Q13325;B4DDV1;P09914;D3DR31	Q13325;B4DDV1;P09914;D3DR31	3;3;2;2	3;3;2;2	3;3;2;2	Interferon-induced protein with tetratricopeptide repeats 5;Interferon-induced protein with tetratricopeptide repeats 1	IFIT5;IFIT1	>sp|Q13325|IFIT5_HUMAN Interferon-induced protein with tetratricopeptide repeats 5 OS=Homo sapiens GN=IFIT5 PE=1 SV=1;>tr|B4DDV1|B4DDV1_HUMAN Interferon-induced protein with tetratricopeptide repeats 5 OS=Homo sapiens GN=IFIT5 PE=2 SV=1;>sp|P09914|IFIT1_HU	4	3	3	3	0	0	0	2	3	0	0	0	0	2	3	0	0	0	0	2	3	0	5	5	5	55.846	482	482;434;478;447				5	9		1.2968e-07	0	0	0	3.5	5	0	0
Q8TCB7;Q8TCB7-2;B4DDX3	Q8TCB7;Q8TCB7-2;B4DDX3	1;1;1	1;1;1	1;1;1	Methyltransferase-like protein 6	METTL6	>sp|Q8TCB7|METL6_HUMAN Methyltransferase-like protein 6 OS=Homo sapiens GN=METTL6 PE=2 SV=2;>sp|Q8TCB7-2|METL6_HUMAN Isoform 2 of Methyltransferase-like protein 6 OS=Homo sapiens GN=METTL6;>tr|B4DDX3|B4DDX3_HUMAN Methyltransferase-like protein 6 OS=Homo sa	3	1	1	1	0	0	0	1	1	0	0	0	0	1	1	0	0	0	0	1	1	0	3.9	3.9	3.9	33.251	284	284;240;239				2	1		0.0010365	0	0	0	3.9	3.9	0	0
Q9H944;B7ZBQ3;B4DE08;A6PVP4	Q9H944;B7ZBQ3;B4DE08;A6PVP4	2;2;2;1	2;2;2;1	2;2;2;1	Mediator of RNA polymerase II transcription subunit 20	MED20;TRFP	>sp|Q9H944|MED20_HUMAN Mediator of RNA polymerase II transcription subunit 20 OS=Homo sapiens GN=MED20 PE=1 SV=1;>tr|B7ZBQ3|B7ZBQ3_HUMAN Mediator complex subunit 20mediator complex subunit 20mediator complex subunit 20Trf (TATA binding protein-related fact	4	2	2	2	0	1	0	0	1	0	0	1	0	0	1	0	0	1	0	0	1	0	10.8	10.8	10.8	23.222	212	212;145;123;140		1			1		1.43e-05	0	6.6	0	0	4.2	0	10246000
Q9C037;Q9C037-2;B4DEC5	Q9C037;Q9C037-2;B4DEC5	1;1;1	1;1;1	1;1;1	Tripartite motif-containing protein 4	TRIM4	>sp|Q9C037|TRIM4_HUMAN Tripartite motif-containing protein 4 OS=Homo sapiens GN=TRIM4 PE=2 SV=2;>sp|Q9C037-2|TRIM4_HUMAN Isoform Beta of Tripartite motif-containing protein 4 OS=Homo sapiens GN=TRIM4;>tr|B4DEC5|B4DEC5_HUMAN Tripartite motif-containing prot	3	1	1	1	0	0	0	0	0	1	0	0	0	0	0	1	0	0	0	0	0	1	4.4	4.4	4.4	57.46	500	500;474;330						1	0.0025008	0	0	0	0	0	4.4	11788000
B4DKT0;Q9H8Y8;B4DEI4;Q9H8Y8-2	B4DKT0;Q9H8Y8;B4DEI4	6;6;6;2	6;6;6;2	6;6;6;2	Golgi reassembly-stacking protein 2	GORASP2	>tr|B4DKT0|B4DKT0_HUMAN Golgi reassembly-stacking protein 2 OS=Homo sapiens GN=GORASP2 PE=2 SV=1;>sp|Q9H8Y8|GORS2_HUMAN Golgi reassembly-stacking protein 2 OS=Homo sapiens GN=GORASP2 PE=1 SV=3;>tr|B4DEI4|B4DEI4_HUMAN Uncharacterized protein OS=Homo sapiens	4	6	6	6	2	2	1	4	4	0	2	2	1	4	4	0	2	2	1	4	4	0	10.6	10.6	10.6	48.674	464	464;452;405;384	4	4	3	10	11		9.2034e-24	6	6	3.4	4.5	4.5	0	275270000
O60749;B4DEK4;D6RC15	O60749;B4DEK4	15;15;6	13;13;6	13;13;6	Sorting nexin-2	SNX2	>sp|O60749|SNX2_HUMAN Sorting nexin-2 OS=Homo sapiens GN=SNX2 PE=1 SV=2;>tr|B4DEK4|B4DEK4_HUMAN Sorting nexin-2 OS=Homo sapiens GN=SNX2 PE=2 SV=1	3	15	13	13	7	6	7	5	3	0	6	5	5	5	3	0	6	5	5	5	3	0	29.1	27	27	58.47	519	519;402;266	6	5	7	8	4		3.3992e-78	16.6	14.8	16	12.1	7.3	0	232640000
G3XAB1;Q9HBG6-2;Q9HBG6;E7EQF4;Q9HBG6-3;Q9HBG6-4;B4DEY9;H7C3C0;B4DPW7;E9PDG2	G3XAB1;Q9HBG6-2;Q9HBG6;E7EQF4;Q9HBG6-3;Q9HBG6-4;B4DEY9;H7C3C0;B4DPW7;E9PDG2	1;1;1;1;1;1;1;1;1;1	1;1;1;1;1;1;1;1;1;1	1;1;1;1;1;1;1;1;1;1	Intraflagellar transport protein 122 homolog	IFT122	>tr|G3XAB1|G3XAB1_HUMAN Intraflagellar transport 122 homolog (Chlamydomonas), isoform CRA_f OS=Homo sapiens GN=IFT122 PE=4 SV=1;>sp|Q9HBG6-2|IF122_HUMAN Isoform 2 of Intraflagellar transport protein 122 homolog OS=Homo sapiens GN=IFT122;>sp|Q9HBG6|IF122_HU	10	1	1	1	0	0	0	1	1	0	0	0	0	1	1	0	0	0	0	1	1	0	0.5	0.5	0.5	147.38	1292	1292;1242;1241;1234;1182;1131;1118;1091;1083;1032				2	3		0.0087553	0	0	0	0.5	0.5	0	0
Q8NBP7;B4DEZ9	Q8NBP7;B4DEZ9	1;1	1;1	1;1	Proprotein convertase subtilisin/kexin type 9	PCSK9	>sp|Q8NBP7|PCSK9_HUMAN Proprotein convertase subtilisin/kexin type 9 OS=Homo sapiens GN=PCSK9 PE=1 SV=3;>tr|B4DEZ9|B4DEZ9_HUMAN Proprotein convertase subtilisin/kexin type 9 OS=Homo sapiens GN=PCSK9 PE=2 SV=1	2	1	1	1	0	0	0	1	1	1	0	0	0	1	1	1	0	0	0	1	1	1	2.2	2.2	2.2	74.285	692	692;205				3	4	13	4.042e-05	0	0	0	2.2	2.2	2.2	317220000
P43003;P43003-2;B4DF14	P43003;P43003-2;B4DF14	3;3;3	3;3;3	3;3;3	Excitatory amino acid transporter 1	SLC1A3	>sp|P43003|EAA1_HUMAN Excitatory amino acid transporter 1 OS=Homo sapiens GN=SLC1A3 PE=1 SV=1;>sp|P43003-2|EAA1_HUMAN Isoform 2 of Excitatory amino acid transporter 1 OS=Homo sapiens GN=SLC1A3;>tr|B4DF14|B4DF14_HUMAN Excitatory amino acid transporter 1 OS=	3	3	3	3	2	1	2	0	0	0	2	1	2	0	0	0	2	1	2	0	0	0	9.2	9.2	9.2	59.572	542	542;497;490	2	2	2				1.9544e-08	5.4	2.2	6.1	0	0	0	77244000
P21397;B4DF46	P21397;B4DF46	2;2	1;1	1;1	Amine oxidase [flavin-containing] A	MAOA	>sp|P21397|AOFA_HUMAN Amine oxidase [flavin-containing] A OS=Homo sapiens GN=MAOA PE=1 SV=1;>tr|B4DF46|B4DF46_HUMAN Amine oxidase [flavin-containing] A OS=Homo sapiens GN=MAOA PE=2 SV=1	2	2	1	1	1	1	1	1	1	0	0	0	0	1	1	0	0	0	0	1	1	0	5.5	3.4	3.4	59.681	527	527;394				4	5		4.816e-18	2.1	2.1	2.1	3.4	3.4	0	0
Q6VY07-2;Q6VY07;B4DF77;E9PNZ9	Q6VY07-2;Q6VY07;B4DF77;E9PNZ9	1;1;1;1	1;1;1;1	1;1;1;1	Phosphofurin acidic cluster sorting protein 1	PACS1	>sp|Q6VY07-2|PACS1_HUMAN Isoform 2 of Phosphofurin acidic cluster sorting protein 1 OS=Homo sapiens GN=PACS1;>sp|Q6VY07|PACS1_HUMAN Phosphofurin acidic cluster sorting protein 1 OS=Homo sapiens GN=PACS1 PE=1 SV=2;>tr|B4DF77|B4DF77_HUMAN Phosphofurin acidic	4	1	1	1	0	0	0	1	1	0	0	0	0	1	1	0	0	0	0	1	1	0	0.9	0.9	0.9	109.34	1008	1008;963;499;79				4	4		0.0035234	0	0	0	0.9	0.9	0	0
Q9Y676;B4DFG6;Q5STN0	Q9Y676;B4DFG6;Q5STN0	4;4;2	4;4;2	4;4;2	28S ribosomal protein S18b, mitochondrial	MRPS18B	>sp|Q9Y676|RT18B_HUMAN 28S ribosomal protein S18b, mitochondrial OS=Homo sapiens GN=MRPS18B PE=1 SV=1;>tr|B4DFG6|B4DFG6_HUMAN 28S ribosomal protein S18b, mitochondrial OS=Homo sapiens GN=MRPS18B PE=2 SV=1;>tr|Q5STN0|Q5STN0_HUMAN 28S ribosomal protein S18b,	3	4	4	4	2	2	1	1	2	0	2	2	1	1	2	0	2	2	1	1	2	0	19.8	19.8	19.8	29.395	258	258;121;215	3	4	2	1	2		2.5478e-15	7.8	7.8	3.9	8.5	12	0	109080000
B4DFL0;O60936-2;H3BUN4;H3BUP2;H3BM67;O60936;H3BQJ5	B4DFL0;O60936-2;H3BUN4;H3BUP2;H3BM67;O60936	4;4;4;4;4;3;1	4;4;4;4;4;3;1	4;4;4;4;4;3;1	Nucleolar protein 3	NOL3	>tr|B4DFL0|B4DFL0_HUMAN Nucleolar protein 3 OS=Homo sapiens GN=NOL3 PE=2 SV=1;>sp|O60936-2|NOL3_HUMAN Isoform 2 of Nucleolar protein 3 OS=Homo sapiens GN=NOL3;>tr|H3BUN4|H3BUN4_HUMAN Nucleolar protein 3 (Fragment) OS=Homo sapiens GN=NOL3 PE=4 SV=1;>tr|H3BU	7	4	4	4	1	3	2	0	0	1	1	3	2	0	0	1	1	3	2	0	0	1	21.1	21.1	21.1	29.355	270	270;208;206;174;139;219;181	1	4	4			1	4.2435e-26	3.7	18.1	10.7	0	0	3	74072000
B4DFL2;B4DSZ6	B4DFL2;B4DSZ6	24;19	1;0	1;0	Isocitrate dehydrogenase [NADP]	IDH2	>tr|B4DFL2|B4DFL2_HUMAN Isocitrate dehydrogenase [NADP] OS=Homo sapiens GN=IDH2 PE=2 SV=1;>tr|B4DSZ6|B4DSZ6_HUMAN Isocitrate dehydrogenase [NADP], mitochondrial OS=Homo sapiens GN=IDH2 PE=2 SV=1	2	24	1	1	9	10	10	9	9	2	0	1	0	0	0	0	0	1	0	0	0	0	55	2	2	45.179	400	400;322		1					2.0784e-206	26.5	25.5	27.8	29.8	30.8	7.2	17716000
B4DFQ6;Q96CM8;B4DHT5;E9PF16;B4DUF5	B4DFQ6;Q96CM8;B4DHT5;E9PF16;B4DUF5	4;4;4;4;4	4;4;4;4;4	4;4;4;4;4	Acyl-CoA synthetase family member 2, mitochondrial	ACSF2	>tr|B4DFQ6|B4DFQ6_HUMAN Acyl-CoA synthetase family member 2, mitochondrial OS=Homo sapiens GN=ACSF2 PE=2 SV=1;>sp|Q96CM8|ACSF2_HUMAN Acyl-CoA synthetase family member 2, mitochondrial OS=Homo sapiens GN=ACSF2 PE=1 SV=2;>tr|B4DHT5|B4DHT5_HUMAN Acyl-CoA synt	5	4	4	4	0	0	0	3	3	1	0	0	0	3	3	1	0	0	0	3	3	1	5.2	5.2	5.2	70.622	640	640;615;602;572;455				6	9	1	1.4602e-18	0	0	0	2.8	2.8	2.3	1762000
Q969G3;B4DGM3;Q969G3-2;B4DFR4;C0IMW5;H7C3F6;H7BXG8;H7C048	Q969G3;B4DGM3;Q969G3-2;B4DFR4;C0IMW5;H7C3F6;H7BXG8;H7C048	14;14;14;14;14;8;8;8	13;13;13;13;13;7;7;7	13;13;13;13;13;7;7;7	SWI/SNF-related matrix-associated actin-dependent regulator of chromatin subfamily E member 1	SMARCE1	>sp|Q969G3|SMCE1_HUMAN SWI/SNF-related matrix-associated actin-dependent regulator of chromatin subfamily E member 1 OS=Homo sapiens GN=SMARCE1 PE=1 SV=2;>tr|B4DGM3|B4DGM3_HUMAN SWI/SNF-related matrix-associated actin-dependent regulator of chromatin subfa	8	14	13	13	6	8	6	5	5	0	5	7	5	5	5	0	5	7	5	5	5	0	34.5	34.5	34.5	46.649	411	411;393;363;341;328;189;177;157	10	10	8	13	10		5.67e-103	17.3	23.6	17.8	16.1	15.6	0	783280000
P15260;F5H5M7;E7EPW9;Q5TFC9;B4DFT7;Q5TFD1	P15260;F5H5M7;E7EPW9;Q5TFC9;B4DFT7;Q5TFD1	1;1;1;1;1;1	1;1;1;1;1;1	1;1;1;1;1;1	Interferon gamma receptor 1	IFNGR1	>sp|P15260|INGR1_HUMAN Interferon gamma receptor 1 OS=Homo sapiens GN=IFNGR1 PE=1 SV=1;>tr|F5H5M7|F5H5M7_HUMAN Interferon gamma receptor 1 OS=Homo sapiens GN=IFNGR1 PE=4 SV=1;>tr|E7EPW9|E7EPW9_HUMAN Interferon gamma receptor 1 OS=Homo sapiens GN=IFNGR1 PE=	6	1	1	1	0	0	0	1	0	0	0	0	0	1	0	0	0	0	0	1	0	0	2.9	2.9	2.9	54.404	489	489;461;274;210;186;161				1			0.0013075	0	0	0	2.9	0	0	0
B4DG10;Q96N16-2;Q96N16-5;Q96N16;F2Z2K5;Q96N16-4;B4DHZ8;F8WCA9;Q96N16-3;Q96N16-6	B4DG10;Q96N16-2;Q96N16-5;Q96N16;F2Z2K5;Q96N16-4;B4DHZ8;F8WCA9;Q96N16-3;Q96N16-6	2;1;1;1;1;1;1;1;1;1	2;1;1;1;1;1;1;1;1;1	2;1;1;1;1;1;1;1;1;1	Janus kinase and microtubule-interacting protein 1	JAKMIP1	>tr|B4DG10|B4DG10_HUMAN Janus kinase and microtubule-interacting protein 1 OS=Homo sapiens GN=JAKMIP1 PE=2 SV=1;>sp|Q96N16-2|JKIP1_HUMAN Isoform 2 of Janus kinase and microtubule-interacting protein 1 OS=Homo sapiens GN=JAKMIP1;>sp|Q96N16-5|JKIP1_HUMAN Iso	10	2	2	2	1	0	1	0	1	0	1	0	1	0	1	0	1	0	1	0	1	0	2.9	2.9	2.9	60.518	518	518;831;646;626;569;569;461;431;431;391	1		1		1		0.00039061	1.4	0	1.4	0	1.5	0	464480000
P19367;B4DG62;E7ENR4;P19367-3;P19367-2;P19367-4;B1AR63;B1AR61;B1AR62;Q2TB90;Q2TB90-2;Q2TB90-3	P19367;B4DG62;E7ENR4;P19367-3;P19367-2;P19367-4	25;25;23;23;23;23;8;4;4;2;1;1	21;21;19;19;19;19;7;3;3;1;0;0	21;21;19;19;19;19;7;3;3;1;0;0	Hexokinase-1	HK1	>sp|P19367|HXK1_HUMAN Hexokinase-1 OS=Homo sapiens GN=HK1 PE=1 SV=3;>tr|B4DG62|B4DG62_HUMAN Hexokinase-1 OS=Homo sapiens GN=HK1 PE=2 SV=1;>tr|E7ENR4|E7ENR4_HUMAN Hexokinase-1 OS=Homo sapiens GN=HK1 PE=3 SV=1;>sp|P19367-3|HXK1_HUMAN Isoform 3 of Hexokinase-	12	25	21	21	11	12	13	5	8	0	8	9	9	4	7	0	8	9	9	4	7	0	26.6	23.3	23.3	102.48	917	917;915;952;921;916;905;291;139;114;917;806;736	13	18	13	20	28		1.6178e-126	14.5	15.9	16.2	5.1	6.2	0	764410000
Q5T1Z8;Q5T1Z4;E9PCJ0;Q14671;Q14671-2;B4DG92;E7EWT3;H0YEH2;E9PR38;F8WBG3;H0YDK8;F5H3Q8;H0YC97;E9PMX1;H0YDQ6	Q5T1Z8;Q5T1Z4;E9PCJ0;Q14671;Q14671-2;B4DG92;E7EWT3;H0YEH2;E9PR38;F8WBG3;H0YDK8	13;13;13;13;13;13;13;12;10;9;8;5;1;1;1	13;13;13;13;13;13;13;12;10;9;8;5;1;1;1	10;10;10;10;10;10;10;9;7;6;5;5;0;1;1	Pumilio homolog 1	PUM1	>tr|Q5T1Z8|Q5T1Z8_HUMAN Pumilio homolog 1 OS=Homo sapiens GN=PUM1 PE=2 SV=1;>tr|Q5T1Z4|Q5T1Z4_HUMAN Pumilio homolog 1 OS=Homo sapiens GN=PUM1 PE=2 SV=1;>tr|E9PCJ0|E9PCJ0_HUMAN Pumilio homolog 1 OS=Homo sapiens GN=PUM1 PE=4 SV=1;>sp|Q14671|PUM1_HUMAN Pumili	15	13	13	10	2	3	4	5	4	0	2	3	4	5	4	0	2	2	3	3	3	0	12.8	12.8	10	130.11	1224	1224;1189;1188;1186;1162;1127;1044;1125;944;926;900;516;227;124;76	2	4	6	7	5		3.6689e-142	2.8	3.8	5.1	4.6	3.1	0	166360000
Q96RN5;Q96RN5-2;G3V1P5;B4DGD6;Q96RN5-3;F5GZU5	Q96RN5;Q96RN5-2;G3V1P5;B4DGD6;Q96RN5-3;F5GZU5	1;1;1;1;1;1	1;1;1;1;1;1	1;1;1;1;1;1	Mediator of RNA polymerase II transcription subunit 15	MED15	>sp|Q96RN5|MED15_HUMAN Mediator of RNA polymerase II transcription subunit 15 OS=Homo sapiens GN=MED15 PE=1 SV=2;>sp|Q96RN5-2|MED15_HUMAN Isoform 2 of Mediator of RNA polymerase II transcription subunit 15 OS=Homo sapiens GN=MED15;>tr|G3V1P5|G3V1P5_HUMAN M	6	1	1	1	0	0	0	0	1	0	0	0	0	0	1	0	0	0	0	0	1	0	1.4	1.4	1.4	86.753	788	788;748;722;718;677;637					1		0.024769	0	0	0	0	1.4	0	0
Q9H115;B4DK44;B4DGP9;Q4G0M0	Q9H115;B4DK44;B4DGP9;Q4G0M0	4;4;4;4	1;1;1;1	1;1;1;1	Beta-soluble NSF attachment protein	NAPB	>sp|Q9H115|SNAB_HUMAN Beta-soluble NSF attachment protein OS=Homo sapiens GN=NAPB PE=1 SV=2;>tr|B4DK44|B4DK44_HUMAN Beta-soluble NSF attachment protein OS=Homo sapiens GN=NAPB PE=2 SV=1;>tr|B4DGP9|B4DGP9_HUMAN Beta-soluble NSF attachment protein OS=Homo sa	4	4	1	1	2	3	2	1	1	1	0	1	0	0	0	0	0	1	0	0	0	0	15.4	4.4	4.4	33.557	298	298;259;255;204		1					1.8556e-11	8.1	12.4	8.1	3	3	3.7	17367000
Q8NEZ3;B4DGR6	Q8NEZ3;B4DGR6	2;2	2;2	2;2	WD repeat-containing protein 19	WDR19	>sp|Q8NEZ3|WDR19_HUMAN WD repeat-containing protein 19 OS=Homo sapiens GN=WDR19 PE=1 SV=2;>tr|B4DGR6|B4DGR6_HUMAN WD repeat-containing protein 19 OS=Homo sapiens GN=WDR19 PE=2 SV=1	2	2	2	2	0	1	0	0	1	0	0	1	0	0	1	0	0	1	0	0	1	0	1.3	1.3	1.3	151.58	1342	1342;1182		1			1		0.0014844	0	0.5	0	0	0.7	0	41528000
P35222;B4DGU4	P35222;B4DGU4	8;8	4;4	4;4	Catenin beta-1	CTNNB1	>sp|P35222|CTNB1_HUMAN Catenin beta-1 OS=Homo sapiens GN=CTNNB1 PE=1 SV=1;>tr|B4DGU4|B4DGU4_HUMAN Catenin beta-1 OS=Homo sapiens GN=CTNNB1 PE=2 SV=1	2	8	4	4	5	6	4	0	1	0	1	2	0	0	1	0	1	2	0	0	1	0	10.2	5.4	5.4	85.496	781	781;774	1	2			1		1.0027e-19	6.1	8.1	4.9	0	2.4	0	25158000
P48426;B4DGX2;E9PCB2;Q5JUT3;Q5JUT2	P48426;B4DGX2;E9PCB2;Q5JUT3;Q5JUT2	1;1;1;1;1	1;1;1;1;1	1;1;1;1;1	Phosphatidylinositol 5-phosphate 4-kinase type-2 alpha	PIP4K2A;PIP5K2A	>sp|P48426|PI42A_HUMAN Phosphatidylinositol 5-phosphate 4-kinase type-2 alpha OS=Homo sapiens GN=PIP4K2A PE=1 SV=2;>tr|B4DGX2|B4DGX2_HUMAN Phosphatidylinositol 5-phosphate 4-kinase type-2 alpha OS=Homo sapiens GN=PIP4K2A PE=2 SV=1;>tr|E9PCB2|E9PCB2_HUMAN P	5	1	1	1	0	0	0	0	1	0	0	0	0	0	1	0	0	0	0	0	1	0	2.5	2.5	2.5	46.224	406	406;347;222;215;75					1		0.02523	0	0	0	0	2.5	0	0
Q9ULH0;Q9ULH0-4;Q9ULH0-2;E9PH70;H0Y8E4;B4DGY1;Q9ULH0-5	Q9ULH0;Q9ULH0-4;Q9ULH0-2;E9PH70;H0Y8E4;B4DGY1;Q9ULH0-5	1;1;1;1;1;1;1	1;1;1;1;1;1;1	1;1;1;1;1;1;1	Kinase D-interacting substrate of 220 kDa	KIDINS220	>sp|Q9ULH0|KDIS_HUMAN Kinase D-interacting substrate of 220 kDa OS=Homo sapiens GN=KIDINS220 PE=1 SV=3;>sp|Q9ULH0-4|KDIS_HUMAN Isoform 4 of Kinase D-interacting substrate of 220 kDa OS=Homo sapiens GN=KIDINS220;>sp|Q9ULH0-2|KDIS_HUMAN Isoform 2 of Kinase D	7	1	1	1	0	0	0	1	1	0	0	0	0	1	1	0	0	0	0	1	1	0	0.7	0.7	0.7	196.54	1771	1771;1752;1672;1305;1057;994;543				3	4		0.00060825	0	0	0	0.7	0.7	0	0
Q9ULD2;Q9ULD2-2;Q9ULD2-6;Q9ULD2-3;B4DH03;Q9ULD2-4	Q9ULD2;Q9ULD2-2;Q9ULD2-6;Q9ULD2-3;B4DH03;Q9ULD2-4	4;4;4;4;4;4	4;4;4;4;4;4	4;4;4;4;4;4	Microtubule-associated tumor suppressor 1	MTUS1	>sp|Q9ULD2|MTUS1_HUMAN Microtubule-associated tumor suppressor 1 OS=Homo sapiens GN=MTUS1 PE=1 SV=2;>sp|Q9ULD2-2|MTUS1_HUMAN Isoform 2 of Microtubule-associated tumor suppressor 1 OS=Homo sapiens GN=MTUS1;>sp|Q9ULD2-6|MTUS1_HUMAN Isoform 6 of Microtubule-a	6	4	4	4	0	0	0	3	3	0	0	0	0	3	3	0	0	0	0	3	3	0	2.8	2.8	2.8	141.4	1270	1270;1216;517;436;415;342				8	11		1.1524e-11	0	0	0	2.6	2	0	0
O15400;O15400-2;B4DH37	O15400;O15400-2;B4DH37	1;1;1	1;1;1	1;1;1	Syntaxin-7	STX7	>sp|O15400|STX7_HUMAN Syntaxin-7 OS=Homo sapiens GN=STX7 PE=1 SV=4;>sp|O15400-2|STX7_HUMAN Isoform 2 of Syntaxin-7 OS=Homo sapiens GN=STX7;>tr|B4DH37|B4DH37_HUMAN Uncharacterized protein OS=Homo sapiens GN=STX7 PE=2 SV=1	3	1	1	1	1	0	0	0	0	0	1	0	0	0	0	0	1	0	0	0	0	0	5.7	5.7	5.7	29.815	261	261;239;216	1						0.00021307	5.7	0	0	0	0	0	0
P45985-2;P45985;B4DH44;H0YG34	P45985-2;P45985;B4DH44;H0YG34	3;3;3;2	2;2;2;1	2;2;2;1	Dual specificity mitogen-activated protein kinase kinase 4	MAP2K4	>sp|P45985-2|MP2K4_HUMAN Isoform 2 of Dual specificity mitogen-activated protein kinase kinase 4 OS=Homo sapiens GN=MAP2K4;>sp|P45985|MP2K4_HUMAN Dual specificity mitogen-activated protein kinase kinase 4 OS=Homo sapiens GN=MAP2K4 PE=1 SV=1;>tr|B4DH44|B4DH	4	3	2	2	1	1	1	2	2	0	0	0	0	2	2	0	0	0	0	2	2	0	10.5	8.8	8.8	45.584	410	410;399;376;271				4	6		3.0456e-33	1.7	1.7	1.7	8.8	8.8	0	0
Q96DH6;B4DHE8;Q96DH6-2;B4DM51;Q96DH6-3	Q96DH6;B4DHE8;Q96DH6-2	6;6;6;2;2	6;6;6;2;2	6;6;6;2;2	RNA-binding protein Musashi homolog 2	MSI2	>sp|Q96DH6|MSI2H_HUMAN RNA-binding protein Musashi homolog 2 OS=Homo sapiens GN=MSI2 PE=1 SV=1;>tr|B4DHE8|B4DHE8_HUMAN RNA-binding protein Musashi homolog 2 OS=Homo sapiens GN=MSI2 PE=2 SV=1;>sp|Q96DH6-2|MSI2H_HUMAN Isoform 2 of RNA-binding protein Musashi	5	6	6	6	5	5	5	0	1	0	5	5	5	0	1	0	5	5	5	0	1	0	22.6	22.6	22.6	35.196	328	328;324;251;267;151	6	7	5		1		7.62e-25	22.6	22.6	22.6	0	8.2	0	446260000
P23219;P23219-2;B4DHQ2;P35354	P23219;P23219-2;B4DHQ2	8;8;8;1	8;8;8;1	8;8;8;1	Prostaglandin G/H synthase 1	PTGS1	>sp|P23219|PGH1_HUMAN Prostaglandin G/H synthase 1 OS=Homo sapiens GN=PTGS1 PE=1 SV=2;>sp|P23219-2|PGH1_HUMAN Isoform Short of Prostaglandin G/H synthase 1 OS=Homo sapiens GN=PTGS1;>tr|B4DHQ2|B4DHQ2_HUMAN Prostaglandin G/H synthase 1 OS=Homo sapiens GN=PTG	4	8	8	8	4	7	5	0	0	0	4	7	5	0	0	0	4	7	5	0	0	0	19.5	19.5	19.5	68.686	599	599;562;537;604	4	9	6				2.2821e-82	10.2	18.4	13	0	0	0	327470000
Q9NX46;B4DHV5	Q9NX46;B4DHV5	2;2	2;2	2;2	Poly(ADP-ribose) glycohydrolase ARH3	ADPRHL2	>sp|Q9NX46|ARHL2_HUMAN Poly(ADP-ribose) glycohydrolase ARH3 OS=Homo sapiens GN=ADPRHL2 PE=1 SV=1;>tr|B4DHV5|B4DHV5_HUMAN Poly(ADP-ribose) glycohydrolase ARH3 OS=Homo sapiens GN=ADPRHL2 PE=2 SV=1	2	2	2	2	0	0	0	2	1	0	0	0	0	2	1	0	0	0	0	2	1	0	6.3	6.3	6.3	38.946	363	363;283				5	3		0.00054895	0	0	0	6.3	1.9	0	0
B4DHX5;E7EQC1;P22570-2;P22570;B4DQQ4;B7Z7G2;G3V0F2	B4DHX5;E7EQC1;P22570-2;P22570;B4DQQ4;B7Z7G2;G3V0F2	2;2;2;2;2;2;1	2;2;2;2;2;2;1	2;2;2;2;2;2;1	NADPH:adrenodoxin oxidoreductase, mitochondrial	FDXR	>tr|B4DHX5|B4DHX5_HUMAN NADPH:adrenodoxin oxidoreductase, mitochondrial OS=Homo sapiens GN=FDXR PE=2 SV=1;>tr|E7EQC1|E7EQC1_HUMAN NADPH:adrenodoxin oxidoreductase, mitochondrial OS=Homo sapiens GN=FDXR PE=3 SV=1;>sp|P22570-2|ADRO_HUMAN Isoform Long of NADP	7	2	2	2	0	0	0	2	2	0	0	0	0	2	2	0	0	0	0	2	2	0	6.6	6.6	6.6	58.303	534	534;522;497;491;451;439;381				2	2		4.2386e-07	0	0	0	6.6	6.6	0	0
P20073;P20073-2;B4DHY4;B4DT77	P20073;P20073-2;B4DHY4;B4DT77	22;22;22;22	21;21;21;21	21;21;21;21	Annexin A7;Annexin	ANXA7	>sp|P20073|ANXA7_HUMAN Annexin A7 OS=Homo sapiens GN=ANXA7 PE=1 SV=3;>sp|P20073-2|ANXA7_HUMAN Isoform 2 of Annexin A7 OS=Homo sapiens GN=ANXA7;>tr|B4DHY4|B4DHY4_HUMAN Annexin OS=Homo sapiens GN=ANXA7 PE=2 SV=1;>tr|B4DT77|B4DT77_HUMAN Annexin OS=Homo sapien	4	22	21	21	13	11	12	7	8	2	13	11	12	6	7	2	13	11	12	6	7	2	43.4	42.8	42.8	52.739	488	488;466;434;336	22	27	20	16	16	7	2.0968e-139	33.4	29.1	29.3	11.7	16.8	5.1	2514400000
B4DSS8;Q9UKA9-3;Q9UKA9-4;Q9UKA9-2;Q9UKA9;Q9UKA9-6;Q9UKA9-5;H7BYL1;B4DI28	B4DSS8;Q9UKA9-3;Q9UKA9-4;Q9UKA9-2;Q9UKA9;Q9UKA9-6;Q9UKA9-5;H7BYL1;B4DI28	1;1;1;1;1;1;1;1;1	1;1;1;1;1;1;1;1;1	1;1;1;1;1;1;1;1;1	Polypyrimidine tract-binding protein 2	PTBP2	>tr|B4DSS8|B4DSS8_HUMAN Polypyrimidine tract-binding protein 2 OS=Homo sapiens GN=PTBP2 PE=2 SV=1;>sp|Q9UKA9-3|PTBP2_HUMAN Isoform 3 of Polypyrimidine tract-binding protein 2 OS=Homo sapiens GN=PTBP2;>sp|Q9UKA9-4|PTBP2_HUMAN Isoform 4 of Polypyrimidine tra	9	1	1	1	0	0	0	1	1	0	0	0	0	1	1	0	0	0	0	1	1	0	2.2	2.2	2.2	59.62	548	548;537;536;532;531;361;356;351;325				1	1		0.0027132	0	0	0	2.2	2.2	0	0
O00622;F8W9U7;B4DI61	O00622;F8W9U7;B4DI61	1;1;1	1;1;1	1;1;1	Protein CYR61	CYR61	>sp|O00622|CYR61_HUMAN Protein CYR61 OS=Homo sapiens GN=CYR61 PE=1 SV=1;>tr|F8W9U7|F8W9U7_HUMAN Protein CYR61 OS=Homo sapiens GN=CYR61 PE=4 SV=1;>tr|B4DI61|B4DI61_HUMAN Protein CYR61 OS=Homo sapiens GN=CYR61 PE=2 SV=1	3	1	1	1	0	0	0	1	1	0	0	0	0	1	1	0	0	0	0	1	1	0	2.6	2.6	2.6	42.026	381	381;379;357				1	2		0.0045468	0	0	0	2.6	2.6	0	0
Q08380;B4DVE1;B4DI70	Q08380;B4DVE1;B4DI70	3;3;3	3;3;3	3;3;3	Galectin-3-binding protein	LGALS3BP	>sp|Q08380|LG3BP_HUMAN Galectin-3-binding protein OS=Homo sapiens GN=LGALS3BP PE=1 SV=1;>tr|B4DVE1|B4DVE1_HUMAN Galectin-3-binding protein OS=Homo sapiens GN=LGALS3BP PE=2 SV=1;>tr|B4DI70|B4DI70_HUMAN Uncharacterized protein OS=Homo sapiens GN=LGALS3BP PE=	3	3	3	3	1	2	2	0	0	0	1	2	2	0	0	0	1	2	2	0	0	0	6.7	6.7	6.7	65.33	585	585;573;413	1	2	2				1.1181e-10	1.7	5	4.6	0	0	0	78790000
Q9Y6A1;Q9Y6A1-2;Q9Y6A1-3;Q9Y6A1-4;F5H3Z3;B4DI80;Q5JT02	Q9Y6A1;Q9Y6A1-2;Q9Y6A1-3;Q9Y6A1-4;F5H3Z3;B4DI80;Q5JT02	1;1;1;1;1;1;1	1;1;1;1;1;1;1	1;1;1;1;1;1;1	Protein O-mannosyl-transferase 1	POMT1	>sp|Q9Y6A1|POMT1_HUMAN Protein O-mannosyl-transferase 1 OS=Homo sapiens GN=POMT1 PE=1 SV=3;>sp|Q9Y6A1-2|POMT1_HUMAN Isoform 2 of Protein O-mannosyl-transferase 1 OS=Homo sapiens GN=POMT1;>sp|Q9Y6A1-3|POMT1_HUMAN Isoform 3 of Protein O-mannosyl-transferase	7	1	1	1	0	0	0	1	1	0	0	0	0	1	1	0	0	0	0	1	1	0	1.5	1.5	1.5	84.88	747	747;725;671;608;573;465;346				1	1		0.015923	0	0	0	1.5	1.5	0	0
O60942;O60942-2;B4DIQ0;B4DSJ8;O60942-4;Q5TCW7;O60942-3	O60942;O60942-2;B4DIQ0;B4DSJ8;O60942-4;Q5TCW7;O60942-3	3;3;3;3;2;2;2	3;3;3;3;2;2;2	3;3;3;3;2;2;2	mRNA-capping enzyme;Polynucleotide 5-triphosphatase;mRNA guanylyltransferase	RNGTT	>sp|O60942|MCE1_HUMAN mRNA-capping enzyme OS=Homo sapiens GN=RNGTT PE=1 SV=1;>sp|O60942-2|MCE1_HUMAN Isoform 2 of mRNA-capping enzyme OS=Homo sapiens GN=RNGTT;>tr|B4DIQ0|B4DIQ0_HUMAN cDNA FLJ51692, highly similar to mRNA capping enzyme OS=Homo sapiens GN=R	7	3	3	3	1	1	1	2	3	1	1	1	1	2	3	1	1	1	1	2	3	1	4.5	4.5	4.5	68.556	597	597;574;568;514;541;541;457	1	1	1	2	4	1	1.8424e-07	1.8	1.8	1.8	3.2	4.5	1.8	0
Q9NYJ8;B4DIR9;Q9NYJ8-2	Q9NYJ8;B4DIR9;Q9NYJ8-2	1;1;1	1;1;1	1;1;1	TGF-beta-activated kinase 1 and MAP3K7-binding protein 2	TAB2	>sp|Q9NYJ8|TAB2_HUMAN TGF-beta-activated kinase 1 and MAP3K7-binding protein 2 OS=Homo sapiens GN=TAB2 PE=1 SV=1;>tr|B4DIR9|B4DIR9_HUMAN TGF-beta-activated kinase 1 and MAP3K7-binding protein 2 OS=Homo sapiens GN=TAB2 PE=2 SV=1;>sp|Q9NYJ8-2|TAB2_HUMAN Isof	3	1	1	1	1	0	0	0	0	0	1	0	0	0	0	0	1	0	0	0	0	0	2.3	2.3	2.3	76.493	693	693;661;536	1						0.011923	2.3	0	0	0	0	0	8152500
P21980;B4DIT7;F5H6P0;P21980-2;P21980-3;A2A299;A2A2A0;O43548;O43548-2	P21980;B4DIT7;F5H6P0;P21980-2	38;38;33;23;10;10;5;1;1	38;38;33;23;10;10;5;1;1	38;38;33;23;10;10;5;1;1	Protein-glutamine gamma-glutamyltransferase 2	TGM2	>sp|P21980|TGM2_HUMAN Protein-glutamine gamma-glutamyltransferase 2 OS=Homo sapiens GN=TGM2 PE=1 SV=2;>tr|B4DIT7|B4DIT7_HUMAN Protein-glutamine gamma-glutamyltransferase 2 OS=Homo sapiens GN=TGM2 PE=2 SV=1;>tr|F5H6P0|F5H6P0_HUMAN Protein-glutamine gamma-gl	9	38	38	38	25	27	26	13	10	13	25	27	26	13	10	13	25	27	26	13	10	13	55.7	55.7	55.7	77.328	687	687;606;627;548;349;281;160;720;638	66	66	58	28	30	39	0	49.2	52.4	49.6	20.7	16.2	21.1	12819000000
P28331-3;B4DJ81	P28331-3;B4DJ81	27;27	1;1	1;1		NDUFS1	>sp|P28331-3|NDUS1_HUMAN Isoform 3 of NADH-ubiquinone oxidoreductase 75 kDa subunit, mitochondrial OS=Homo sapiens GN=NDUFS1;>tr|B4DJ81|B4DJ81_HUMAN NADH-ubiquinone oxidoreductase 75 kDa subunit, mitochondrial OS=Homo sapiens GN=NDUFS1 PE=2 SV=1	2	27	1	1	15	18	14	5	6	1	0	0	0	0	1	1	0	0	0	0	1	1	59.4	5.4	5.4	67.524	616	616;611					1	2	3.276e-178	34.7	43.7	32.3	19.6	23.4	5.4	0
Q92990;B4DJ85;Q92990-2	Q92990;B4DJ85;Q92990-2	4;4;3	4;4;3	4;4;3	Glomulin	GLMN	>sp|Q92990|GLMN_HUMAN Glomulin OS=Homo sapiens GN=GLMN PE=1 SV=2;>tr|B4DJ85|B4DJ85_HUMAN Glomulin OS=Homo sapiens GN=GLMN PE=2 SV=1;>sp|Q92990-2|GLMN_HUMAN Isoform 2 of Glomulin OS=Homo sapiens GN=GLMN	3	4	4	4	2	0	1	1	1	0	2	0	1	1	1	0	2	0	1	1	1	0	5.6	5.6	5.6	68.207	594	594;580;417	2		1	1	1		2.829e-08	3.7	0	1.7	1.9	1.9	0	18069000
P20339;B4DJA5	P20339;B4DJA5	8;8	4;4	4;4	Ras-related protein Rab-5A	RAB5A	>sp|P20339|RAB5A_HUMAN Ras-related protein Rab-5A OS=Homo sapiens GN=RAB5A PE=1 SV=2;>tr|B4DJA5|B4DJA5_HUMAN Ras-related protein Rab-5A OS=Homo sapiens GN=RAB5A PE=2 SV=1	2	8	4	4	6	6	5	2	3	2	3	3	2	1	1	0	3	3	2	1	1	0	39.1	20.5	20.5	23.658	215	215;201	6	3	3	2	2		1.2341e-55	33.5	33.5	27.9	11.2	15.8	9.8	150140000
B4DJL6;Q96SY0;B4DVT3;H3BRY6;Q96SY0-3;B4DVD5	B4DJL6;Q96SY0;B4DVT3;H3BRY6;Q96SY0-3;B4DVD5	2;2;2;2;2;2	2;2;2;2;2;2	2;2;2;2;2;2	UPF0464 protein C15orf44	C15orf44	>tr|B4DJL6|B4DJL6_HUMAN UPF0464 protein C15orf44 OS=Homo sapiens GN=C15orf44 PE=2 SV=1;>sp|Q96SY0|CO044_HUMAN UPF0464 protein C15orf44 OS=Homo sapiens GN=C15orf44 PE=1 SV=2;>tr|B4DVT3|B4DVT3_HUMAN UPF0464 protein C15orf44 OS=Homo sapiens GN=C15orf44 PE=2 S	6	2	2	2	0	0	0	2	2	0	0	0	0	2	2	0	0	0	0	2	2	0	4.2	4.2	4.2	61.345	554	554;518;482;468;461;439				6	7		5.2169e-42	0	0	0	4.2	4.2	0	0
P62318;B4DJP7	P62318;B4DJP7	10;10	10;10	10;10	Small nuclear ribonucleoprotein Sm D3	SNRPD3	>sp|P62318|SMD3_HUMAN Small nuclear ribonucleoprotein Sm D3 OS=Homo sapiens GN=SNRPD3 PE=1 SV=1;>tr|B4DJP7|B4DJP7_HUMAN Small nuclear ribonucleoprotein Sm D3 OS=Homo sapiens GN=SNRPD3 PE=2 SV=1	2	10	10	10	5	6	5	6	6	5	5	6	5	6	6	5	5	6	5	6	6	5	47.6	47.6	47.6	13.916	126	126;120	11	13	13	19	21	14	3.5345e-132	34.9	40.5	34.9	46	46	43.7	4496600000
O75390;B4DJV2;H0YH82;F8W4S1;F8W1S4;F8VPA1;F8VPF9;H0YIC4;F8VTT8;F8VX68;F8VRP1;F8VRI6;F8VX07;F8VZK9;F8VWQ5;F8W642;F8VR34;F8VVF6;F8VU34;F8W0J2	O75390;B4DJV2	31;31;9;9;9;9;9;9;8;8;8;7;7;7;6;6;4;3;2;2	31;31;9;9;9;9;9;9;8;8;8;7;7;7;6;6;4;3;2;2	29;29;9;7;9;9;9;9;6;8;8;7;7;7;4;6;2;1;0;0	Citrate synthase, mitochondrial;Citrate synthase	CS	>sp|O75390|CISY_HUMAN Citrate synthase, mitochondrial OS=Homo sapiens GN=CS PE=1 SV=2;>tr|B4DJV2|B4DJV2_HUMAN Citrate synthase OS=Homo sapiens GN=CS PE=2 SV=1	20	31	31	29	14	16	14	14	15	8	14	16	14	14	15	8	13	15	13	13	14	8	55.6	55.6	52.8	51.712	466	466;453;190;178;157;144;141;123;149;120;118;140;114;81;132;66;146;139;142;75	37	39	42	50	65	21	0	39.7	48.1	39.9	24.2	33.9	25.1	8903700000
Q92556;B4DJV6;Q92556-3;Q92556-2	Q92556;B4DJV6;Q92556-3;Q92556-2	2;2;2;1	1;1;1;1	1;1;1;1	Engulfment and cell motility protein 1	ELMO1	>sp|Q92556|ELMO1_HUMAN Engulfment and cell motility protein 1 OS=Homo sapiens GN=ELMO1 PE=1 SV=2;>tr|B4DJV6|B4DJV6_HUMAN Engulfment and cell motility protein 1 OS=Homo sapiens GN=ELMO1 PE=2 SV=1;>sp|Q92556-3|ELMO1_HUMAN Isoform 3 of Engulfment and cell mot	4	2	1	1	1	1	1	1	0	0	1	1	1	0	0	0	1	1	1	0	0	0	3.4	1	1	83.829	727	727;631;429;247	1	1	2				4.9984e-06	1	1	1	2.5	0	0	464940000
Q15029;B4DK30	Q15029;B4DK30	48;48	46;46	46;46	116 kDa U5 small nuclear ribonucleoprotein component	EFTUD2	>sp|Q15029|U5S1_HUMAN 116 kDa U5 small nuclear ribonucleoprotein component OS=Homo sapiens GN=EFTUD2 PE=1 SV=1;>tr|B4DK30|B4DK30_HUMAN 116 kDa U5 small nuclear ribonucleoprotein component OS=Homo sapiens GN=EFTUD2 PE=2 SV=1	2	48	46	46	31	33	28	12	13	9	30	31	27	11	12	8	30	31	27	11	12	8	54.4	53.4	53.4	109.43	972	972;937	56	54	54	22	25	20	0	42.8	43.4	37.8	14.2	14.6	9.4	5966100000
P40818;B4DKA8;H7BYP2	P40818;B4DKA8	3;3;1	3;3;1	3;3;1	Ubiquitin carboxyl-terminal hydrolase 8;Ubiquitin carboxyl-terminal hydrolase	USP8	>sp|P40818|UBP8_HUMAN Ubiquitin carboxyl-terminal hydrolase 8 OS=Homo sapiens GN=USP8 PE=1 SV=1;>tr|B4DKA8|B4DKA8_HUMAN Ubiquitin carboxyl-terminal hydrolase OS=Homo sapiens GN=USP8 PE=2 SV=1	3	3	3	3	0	0	1	2	2	0	0	0	1	2	2	0	0	0	1	2	2	0	3	3	3	127.52	1118	1118;1012;331			1	3	2		1.4698e-11	0	0	1.5	1.4	1.4	0	0
O15234;B4DKR6	O15234;B4DKR6	1;1	1;1	1;1	Protein CASC3	CASC3	>sp|O15234|CASC3_HUMAN Protein CASC3 OS=Homo sapiens GN=CASC3 PE=1 SV=2;>tr|B4DKR6|B4DKR6_HUMAN Protein CASC3 OS=Homo sapiens GN=CASC3 PE=2 SV=1	2	1	1	1	0	1	0	0	0	0	0	1	0	0	0	0	0	1	0	0	0	0	2.1	2.1	2.1	76.277	703	703;641		2					2.0541e-05	0	2.1	0	0	0	0	50012000
P29353-6;P29353;B4DL02;P29353-7;P29353-2;Q5T182;Q5T181	P29353-6;P29353;B4DL02;P29353-7;P29353-2;Q5T182;Q5T181	2;2;2;2;2;2;2	2;2;2;2;2;2;2	2;2;2;2;2;2;2	SHC-transforming protein 1	SHC1	>sp|P29353-6|SHC1_HUMAN Isoform 6 of SHC-transforming protein 1 OS=Homo sapiens GN=SHC1;>sp|P29353|SHC1_HUMAN SHC-transforming protein 1 OS=Homo sapiens GN=SHC1 PE=1 SV=4;>tr|B4DL02|B4DL02_HUMAN SHC-transforming protein 1 OS=Homo sapiens GN=SHC1 PE=2 SV=1;	7	2	2	2	2	1	0	0	0	0	2	1	0	0	0	0	2	1	0	0	0	0	3.6	3.6	3.6	62.892	584	584;583;520;474;473;200;137	2	1					7.761e-07	3.6	1.9	0	0	0	0	44603000
P36542;P36542-2;B4DL14	P36542;P36542-2;B4DL14	19;19;19	19;19;19	19;19;19	ATP synthase subunit gamma, mitochondrial;ATP synthase gamma chain	ATP5C1	>sp|P36542|ATPG_HUMAN ATP synthase subunit gamma, mitochondrial OS=Homo sapiens GN=ATP5C1 PE=1 SV=1;>sp|P36542-2|ATPG_HUMAN Isoform Heart of ATP synthase subunit gamma, mitochondrial OS=Homo sapiens GN=ATP5C1;>tr|B4DL14|B4DL14_HUMAN ATP synthase gamma chai	3	19	19	19	7	10	9	11	11	6	7	10	9	11	11	6	7	10	9	11	11	6	50.7	50.7	50.7	32.996	298	298;297;250	18	21	21	27	24	13	7.4308e-123	23.2	38.9	38.9	29.5	29.9	19.8	3629800000
Q9NVU0;H3BT11;B4DL24;Q9NVU0-2;Q9NVU0-3;H3BNJ0	Q9NVU0;H3BT11;B4DL24;Q9NVU0-2;Q9NVU0-3	6;6;6;6;6;1	6;6;6;6;6;1	6;6;6;6;6;1	DNA-directed RNA polymerase III subunit RPC5	POLR3E	>sp|Q9NVU0|RPC5_HUMAN DNA-directed RNA polymerase III subunit RPC5 OS=Homo sapiens GN=POLR3E PE=1 SV=1;>tr|H3BT11|H3BT11_HUMAN DNA-directed RNA polymerase III subunit RPC5 OS=Homo sapiens GN=POLR3E PE=4 SV=1;>tr|B4DL24|B4DL24_HUMAN DNA-directed RNA polymer	6	6	6	6	2	0	1	4	3	0	2	0	1	4	3	0	2	0	1	4	3	0	11.4	11.4	11.4	79.897	708	708;687;672;666;654;90	3		2	8	5		1.2035e-16	3.1	0	1.7	8.3	6.2	0	42135000
H0YHI0;B4DL54;P49356;B4E1A0;G3V4C9	H0YHI0;B4DL54;P49356;B4E1A0;G3V4C9	1;1;1;1;1	1;1;1;1;1	1;1;1;1;1	Protein farnesyltransferase subunit beta	CHURC1-FNTB;FNTB	>tr|H0YHI0|H0YHI0_HUMAN Protein CHURC1-FNTB (Fragment) OS=Homo sapiens GN=CHURC1-FNTB PE=4 SV=1;>tr|B4DL54|B4DL54_HUMAN Protein CHURC1-FNTB OS=Homo sapiens GN=CHURC1-FNTB PE=2 SV=1;>sp|P49356|FNTB_HUMAN Protein farnesyltransferase subunit beta OS=Homo sapi	5	1	1	1	0	0	0	1	1	0	0	0	0	1	1	0	0	0	0	1	1	0	1.5	1.5	1.5	52.856	472	472;471;437;391;135				1	2		0.017723	0	0	0	1.5	1.5	0	0
O95235;B4DL79;D6RBN1;D6R9E4	O95235;B4DL79;D6RBN1;D6R9E4	2;2;1;1	2;2;1;1	2;2;1;1	Kinesin-like protein KIF20A	KIF20A	>sp|O95235|KI20A_HUMAN Kinesin-like protein KIF20A OS=Homo sapiens GN=KIF20A PE=1 SV=1;>tr|B4DL79|B4DL79_HUMAN Kinesin-like protein KIF20A OS=Homo sapiens GN=KIF20A PE=2 SV=1;>tr|D6RBN1|D6RBN1_HUMAN Kinesin-like protein KIF20A (Fragment) OS=Homo sapiens GN	4	2	2	2	1	0	1	1	1	0	1	0	1	1	1	0	1	0	1	1	1	0	2.9	2.9	2.9	100.28	890	890;872;225;159	1		1	2	3		2.3423e-13	2	0	2	0.9	0.9	0	30925000
P52630;G3V2M6;G3V268;B4DLC8	P52630;G3V2M6;G3V268;B4DLC8	2;2;2;2	2;2;2;2	2;2;2;2	Signal transducer and activator of transcription 2	STAT2	>sp|P52630|STAT2_HUMAN Signal transducer and activator of transcription 2 OS=Homo sapiens GN=STAT2 PE=1 SV=1;>tr|G3V2M6|G3V2M6_HUMAN Signal transducer and activator of transcription 2 OS=Homo sapiens GN=STAT2 PE=4 SV=1;>tr|G3V268|G3V268_HUMAN Signal transd	4	2	2	2	0	0	0	2	1	0	0	0	0	2	1	0	0	0	0	2	1	0	2.4	2.4	2.4	97.915	851	851;847;575;460				6	4		8.2556e-06	0	0	0	2.4	1.4	0	0
O75152;B4DLG2;E9PQ61;E9PBY7	O75152;B4DLG2;E9PQ61;E9PBY7	5;5;5;4	5;5;5;4	5;5;5;4	Zinc finger CCCH domain-containing protein 11A	ZC3H11A	>sp|O75152|ZC11A_HUMAN Zinc finger CCCH domain-containing protein 11A OS=Homo sapiens GN=ZC3H11A PE=1 SV=3;>tr|B4DLG2|B4DLG2_HUMAN Zinc finger CCCH domain-containing protein 11A OS=Homo sapiens GN=ZC3H11A PE=2 SV=1;>tr|E9PQ61|E9PQ61_HUMAN Zinc finger CCCH	4	5	5	5	2	2	3	0	0	0	2	2	3	0	0	0	2	2	3	0	0	0	9.1	9.1	9.1	89.13	810	810;756;652;515	2	3	3				4.6059e-40	4.3	4.2	6	0	0	0	172380000
B4DLN1;P52815;Q9UBX3-2;Q9UBX3;B4E1E9;I3L1E8	B4DLN1;P52815	19;13;6;6;6;2	19;13;6;6;6;2	19;13;6;6;6;2	39S ribosomal protein L12, mitochondrial	SLC25A10;MRPL12	>tr|B4DLN1|B4DLN1_HUMAN Mitochondrial dicarboxylate carrier OS=Homo sapiens GN=SLC25A10 PE=2 SV=1;>sp|P52815|RM12_HUMAN 39S ribosomal protein L12, mitochondrial OS=Homo sapiens GN=MRPL12 PE=1 SV=2	6	19	19	19	8	10	10	10	9	1	8	10	10	10	9	1	8	10	10	10	9	1	43.9	43.9	43.9	48.099	442	442;198;296;287;244;113	18	21	25	31	30	1	1.224e-200	25.6	30.5	30.1	22.9	22.4	2.7	3212500000
Q9BWT1-2;B4DV66;Q9BWT1;B4DLP8;Q9BWT1-3;Q9BWT1-4	Q9BWT1-2;B4DV66;Q9BWT1;B4DLP8;Q9BWT1-3;Q9BWT1-4	1;1;1;1;1;1	1;1;1;1;1;1	1;1;1;1;1;1	Cell division cycle-associated protein 7	CDCA7	>sp|Q9BWT1-2|CDCA7_HUMAN Isoform 2 of Cell division cycle-associated protein 7 OS=Homo sapiens GN=CDCA7;>tr|B4DV66|B4DV66_HUMAN Cell division cycle-associated protein 7 OS=Homo sapiens GN=CDCA7 PE=2 SV=1;>sp|Q9BWT1|CDCA7_HUMAN Cell division cycle-associate	6	1	1	1	0	0	0	0	0	1	0	0	0	0	0	1	0	0	0	0	0	1	1.8	1.8	1.8	51.444	450	450;406;371;329;321;207						2	0.011061	0	0	0	0	0	1.8	0
B9ZVU6;Q7KYR7-1;Q7KYR7;B4DLP9;Q7KYR7-4;E9PGR4;H7BYC3;C9JNC3	B9ZVU6;Q7KYR7-1;Q7KYR7;B4DLP9;Q7KYR7-4;E9PGR4;H7BYC3;C9JNC3	1;1;1;1;1;1;1;1	1;1;1;1;1;1;1;1	1;1;1;1;1;1;1;1	Butyrophilin subfamily 2 member A1	BTN2A1	>tr|B9ZVU6|B9ZVU6_HUMAN Butyrophilin subfamily 2 member A1 OS=Homo sapiens GN=BTN2A1 PE=4 SV=1;>sp|Q7KYR7-1|BT2A1_HUMAN Isoform 2 of Butyrophilin subfamily 2 member A1 OS=Homo sapiens GN=BTN2A1;>sp|Q7KYR7|BT2A1_HUMAN Butyrophilin subfamily 2 member A1 OS=H	8	1	1	1	0	0	0	0	1	0	0	0	0	0	1	0	0	0	0	0	1	0	1.9	1.9	1.9	60.041	529	529;528;527;466;334;330;151;86					1		0.004404	0	0	0	0	1.9	0	0
Q92747;B4DLQ7;E9PF58	Q92747;B4DLQ7;E9PF58	2;2;2	1;1;1	1;1;1	Actin-related protein 2/3 complex subunit 1A	ARPC1A	>sp|Q92747|ARC1A_HUMAN Actin-related protein 2/3 complex subunit 1A OS=Homo sapiens GN=ARPC1A PE=1 SV=2;>tr|B4DLQ7|B4DLQ7_HUMAN Actin-related protein 2/3 complex subunit 1A OS=Homo sapiens GN=ARPC1A PE=2 SV=1;>tr|E9PF58|E9PF58_HUMAN Actin-related protein 2	3	2	1	1	1	0	0	1	1	0	0	0	0	1	1	0	0	0	0	1	1	0	10	3.8	3.8	41.569	370	370;345;279				1	1		1.7532e-23	6.2	0	0	3.8	3.8	0	0
Q12884;B4DLR2	Q12884;B4DLR2	1;1	1;1	1;1	Seprase	FAP	>sp|Q12884|SEPR_HUMAN Seprase OS=Homo sapiens GN=FAP PE=1 SV=5;>tr|B4DLR2|B4DLR2_HUMAN Seprase OS=Homo sapiens GN=FAP PE=2 SV=1	2	1	1	1	0	0	0	1	0	0	0	0	0	1	0	0	0	0	0	1	0	0	1.6	1.6	1.6	87.711	760	760;735				3			0.0075613	0	0	0	1.6	0	0	0
P15559;P15559-2;B4DLR8;H3BNV2;H3BRK3	P15559;P15559-2;B4DLR8;H3BNV2;H3BRK3	10;10;10;8;7	10;10;10;8;7	10;10;10;8;7	NAD(P)H dehydrogenase [quinone] 1	NQO1	>sp|P15559|NQO1_HUMAN NAD(P)H dehydrogenase [quinone] 1 OS=Homo sapiens GN=NQO1 PE=1 SV=1;>sp|P15559-2|NQO1_HUMAN Isoform 2 of NAD(P)H dehydrogenase [quinone] 1 OS=Homo sapiens GN=NQO1;>tr|B4DLR8|B4DLR8_HUMAN NAD(P)H dehydrogenase [quinone] 1 OS=Homo sapie	5	10	10	10	4	6	5	4	5	0	4	6	5	4	5	0	4	6	5	4	5	0	34.3	34.3	34.3	30.867	274	274;240;202;253;269	10	13	7	9	16		5.4269e-39	16.4	24.5	17.9	19.3	19.3	0	794690000
Q9BSC4;B4DLV0;F5H6G7;Q9BSC4-2	Q9BSC4;B4DLV0;F5H6G7;Q9BSC4-2	2;2;2;2	2;2;2;2	2;2;2;2	Nucleolar protein 10	NOL10	>sp|Q9BSC4|NOL10_HUMAN Nucleolar protein 10 OS=Homo sapiens GN=NOL10 PE=1 SV=1;>tr|B4DLV0|B4DLV0_HUMAN Nucleolar protein 10 OS=Homo sapiens GN=NOL10 PE=2 SV=1;>tr|F5H6G7|F5H6G7_HUMAN Nucleolar protein 10 OS=Homo sapiens GN=NOL10 PE=4 SV=1;>sp|Q9BSC4-2|NOL1	4	2	2	2	1	0	0	0	1	0	1	0	0	0	1	0	1	0	0	0	1	0	4.2	4.2	4.2	80.301	688	688;662;638;638	2				1		6.5354e-06	2	0	0	0	2.2	0	22262000
Q15477;B4DM01;F8VNU1;F5H7B0;F8VS23;F5H6Y7;H7C5N0;H7C4L3	Q15477;B4DM01;F8VNU1;F5H7B0;F8VS23;F5H6Y7;H7C5N0	7;7;7;7;7;7;4;1	7;7;7;7;7;7;4;1	7;7;7;7;7;7;4;1	Helicase SKI2W	SKIV2L	>sp|Q15477|SKIV2_HUMAN Helicase SKI2W OS=Homo sapiens GN=SKIV2L PE=1 SV=3;>tr|B4DM01|B4DM01_HUMAN Helicase SKI2W OS=Homo sapiens GN=SKIV2L PE=2 SV=1;>tr|F8VNU1|F8VNU1_HUMAN Helicase SKI2W OS=Homo sapiens GN=SKIV2L PE=4 SV=1;>tr|F5H7B0|F5H7B0_HUMAN Helicase	8	7	7	7	1	0	0	4	4	1	1	0	0	4	4	1	1	0	0	4	4	1	8	8	8	137.75	1246	1246;1088;1088;1053;1053;880;156;182	1			8	8	1	1.4376e-24	1.7	0	0	4.1	4.4	1	11882000
G3V1S5;Q5TA45;Q5TA45-3;B4DM87;C9IYS7;Q5TA45-2	G3V1S5;Q5TA45;Q5TA45-3;B4DM87;C9IYS7;Q5TA45-2	2;2;2;2;1;1	2;2;2;2;1;1	2;2;2;2;1;1	Integrator complex subunit 11	CPSF3L	>tr|G3V1S5|G3V1S5_HUMAN Cleavage and polyadenylation specific factor 3-like, isoform CRA_f OS=Homo sapiens GN=CPSF3L PE=4 SV=1;>sp|Q5TA45|INT11_HUMAN Integrator complex subunit 11 OS=Homo sapiens GN=CPSF3L PE=1 SV=2;>sp|Q5TA45-3|INT11_HUMAN Isoform 3 of In	6	2	2	2	0	0	1	1	1	0	0	0	1	1	1	0	0	0	1	1	1	0	5.4	5.4	5.4	68.146	606	606;600;578;571;502;499			1	5	3		9.0226e-16	0	0	2.3	3.1	3.1	0	2191300
O15381;B4DP98;O15381-2;H0Y8B6;B4DMC4;O15381-3;E7ERY0;F8W938	O15381;B4DP98;O15381-2;H0Y8B6;B4DMC4;O15381-3;E7ERY0;F8W938	2;2;2;2;2;2;2;1	2;2;2;2;2;2;2;1	2;2;2;2;2;2;2;1	Nuclear valosin-containing protein-like	NVL	>sp|O15381|NVL_HUMAN Nuclear valosin-containing protein-like OS=Homo sapiens GN=NVL PE=1 SV=1;>tr|B4DP98|B4DP98_HUMAN Nuclear valosin-containing protein-like OS=Homo sapiens GN=NVL PE=2 SV=1;>sp|O15381-2|NVL_HUMAN Isoform 2 of Nuclear valosin-containing pr	8	2	2	2	0	0	1	0	1	0	0	0	1	0	1	0	0	0	1	0	1	0	2.7	2.7	2.7	95.05	856	856;765;750;739;667;659;580;589			1		1		2.3792e-25	0	0	1.8	0	0.9	0	0
E9PN70;Q9Y296;E9PQE8;B4DME1;E9PKS9;G5EA23;G3V1A0	E9PN70;Q9Y296;E9PQE8;B4DME1;E9PKS9;G5EA23;G3V1A0	2;2;2;2;1;1;1	2;2;2;2;1;1;1	2;2;2;2;1;1;1	Trafficking protein particle complex subunit 4	TRAPPC4	>tr|E9PN70|E9PN70_HUMAN Trafficking protein particle complex subunit 4 OS=Homo sapiens GN=TRAPPC4 PE=4 SV=1;>sp|Q9Y296|TPPC4_HUMAN Trafficking protein particle complex subunit 4 OS=Homo sapiens GN=TRAPPC4 PE=1 SV=1;>tr|E9PQE8|E9PQE8_HUMAN Trafficking prote	7	2	2	2	1	0	0	1	1	0	1	0	0	1	1	0	1	0	0	1	1	0	14	14	14	28.818	257	257;219;176;165;126;126;117	1			4	5		4.7725e-21	7.8	0	0	6.2	6.2	0	0
Q8WUF8;Q8WUF8-3;Q8WUF8-4;E9PBM2;Q8WUF8-2;B4DMI0	Q8WUF8;Q8WUF8-3;Q8WUF8-4;E9PBM2;Q8WUF8-2;B4DMI0	1;1;1;1;1;1	1;1;1;1;1;1	1;1;1;1;1;1	Protein FAM172A	FAM172A	>sp|Q8WUF8|F172A_HUMAN Protein FAM172A OS=Homo sapiens GN=FAM172A PE=2 SV=1;>sp|Q8WUF8-3|F172A_HUMAN Isoform 3 of Protein FAM172A OS=Homo sapiens GN=FAM172A;>sp|Q8WUF8-4|F172A_HUMAN Isoform 4 of Protein FAM172A OS=Homo sapiens GN=FAM172A;>tr|E9PBM2|E9PBM2_	6	1	1	1	0	1	0	0	0	0	0	1	0	0	0	0	0	1	0	0	0	0	3.8	3.8	3.8	47.972	416	416;370;306;305;292;269		1					4.7147e-07	0	3.8	0	0	0	0	12106000
Q5MNZ6;B4DMI6;I3L4S6;I3L4L8	Q5MNZ6;B4DMI6;I3L4S6;I3L4L8	2;2;2;1	2;2;2;1	1;1;1;0	WD repeat domain phosphoinositide-interacting protein 3	WDR45L	>sp|Q5MNZ6|WIPI3_HUMAN WD repeat domain phosphoinositide-interacting protein 3 OS=Homo sapiens GN=WDR45L PE=2 SV=2;>tr|B4DMI6|B4DMI6_HUMAN WD repeat domain phosphoinositide-interacting protein 3 OS=Homo sapiens GN=WDR45L PE=2 SV=1;>tr|I3L4S6|I3L4S6_HUMAN W	4	2	2	1	0	0	0	2	2	0	0	0	0	2	2	0	0	0	0	1	1	0	5.5	5.5	2.6	38.121	344	344;316;201;85				7	6		2.2632e-06	0	0	0	5.5	5.5	0	0
B4DMJ2	B4DMJ2	25	1	1		RPL4	>tr|B4DMJ2|B4DMJ2_HUMAN Uncharacterized protein OS=Homo sapiens GN=RPL4 PE=2 SV=1	1	25	1	1	17	18	17	11	13	8	0	0	0	0	1	0	0	0	0	0	1	0	70.7	4.2	4.2	27.063	239	239					1		1.8506e-147	48.1	48.5	48.1	56.1	54	41.8	0
Q2TAA2;H7C5G1;B4DMV3	Q2TAA2;H7C5G1;B4DMV3	1;1;1	1;1;1	1;1;1	Isoamyl acetate-hydrolyzing esterase 1 homolog	IAH1	>sp|Q2TAA2|IAH1_HUMAN Isoamyl acetate-hydrolyzing esterase 1 homolog OS=Homo sapiens GN=IAH1 PE=1 SV=1;>tr|H7C5G1|H7C5G1_HUMAN Isoamyl acetate-hydrolyzing esterase 1 homolog (Fragment) OS=Homo sapiens GN=IAH1 PE=4 SV=1;>tr|B4DMV3|B4DMV3_HUMAN HCG1685787, i	3	1	1	1	0	0	0	1	1	0	0	0	0	1	1	0	0	0	0	1	1	0	6.9	6.9	6.9	27.598	248	248;228;135				3	1		7.3569e-07	0	0	0	6.9	6.9	0	0
O43182;O43182-4;O43182-2;O43182-3;B4DN07;H7BYE6;O43182-5;B7Z8H7	O43182;O43182-4;O43182-2;O43182-3;B4DN07;H7BYE6;O43182-5;B7Z8H7	2;2;2;2;2;2;2;2	2;2;2;2;2;2;2;2	2;2;2;2;2;2;2;2	Rho GTPase-activating protein 6	ARHGAP6	>sp|O43182|RHG06_HUMAN Rho GTPase-activating protein 6 OS=Homo sapiens GN=ARHGAP6 PE=1 SV=3;>sp|O43182-4|RHG06_HUMAN Isoform 4 of Rho GTPase-activating protein 6 OS=Homo sapiens GN=ARHGAP6;>sp|O43182-2|RHG06_HUMAN Isoform 1 of Rho GTPase-activating protein	8	2	2	2	1	0	0	1	1	0	1	0	0	1	1	0	1	0	0	1	1	0	2.5	2.5	2.5	105.95	974	974;771;765;690;604;601;562;467	1			1	1		0.00063417	1.6	0	0	0.8	0.8	0	918600000
Q96GC5;B4DN34;F5H702;F5H8D0	Q96GC5;B4DN34;F5H702;F5H8D0	5;5;5;3	5;5;5;3	5;5;5;3	39S ribosomal protein L48, mitochondrial	MRPL48	>sp|Q96GC5|RM48_HUMAN 39S ribosomal protein L48, mitochondrial OS=Homo sapiens GN=MRPL48 PE=1 SV=2;>tr|B4DN34|B4DN34_HUMAN 39S ribosomal protein L48, mitochondrial OS=Homo sapiens GN=MRPL48 PE=2 SV=1;>tr|F5H702|F5H702_HUMAN 39S ribosomal protein L48, mitoc	4	5	5	5	1	3	1	2	1	0	1	3	1	2	1	0	1	3	1	2	1	0	22.6	22.6	22.6	23.934	212	212;194;113;121	1	5	1	3	1		7.609e-19	6.1	17	6.1	10.8	4.7	0	106820000
Q96J84-2;Q96J84;B4DN67	Q96J84-2;Q96J84;B4DN67	1;1;1	1;1;1	1;1;1	Kin of IRRE-like protein 1	KIRREL	>sp|Q96J84-2|KIRR1_HUMAN Isoform 2 of Kin of IRRE-like protein 1 OS=Homo sapiens GN=KIRREL;>sp|Q96J84|KIRR1_HUMAN Kin of IRRE-like protein 1 OS=Homo sapiens GN=KIRREL PE=1 SV=2;>tr|B4DN67|B4DN67_HUMAN Kin of IRRE-like protein 1 OS=Homo sapiens GN=KIRREL PE	3	1	1	1	0	0	0	0	1	0	0	0	0	0	1	0	0	0	0	0	1	0	2.6	2.6	2.6	85.048	773	773;757;657					1		9.555e-05	0	0	0	0	2.6	0	0
B4DN88;P29558;P29558-2;E7ETU5;E7EPF2	B4DN88;P29558;P29558-2;E7ETU5	5;5;5;5;2	5;5;5;5;2	3;3;3;3;1	RNA-binding motif, single-stranded-interacting protein 1	RBMS1	>tr|B4DN88|B4DN88_HUMAN RNA-binding motif, single-stranded-interacting protein 1 OS=Homo sapiens GN=RBMS1 PE=2 SV=1;>sp|P29558|RBMS1_HUMAN RNA-binding motif, single-stranded-interacting protein 1 OS=Homo sapiens GN=RBMS1 PE=1 SV=3;>sp|P29558-2|RBMS1_HUMAN	5	5	5	3	3	1	4	1	1	0	3	1	4	1	1	0	1	1	2	1	1	0	15.8	15.8	10	45.968	419	419;406;403;370;128	5	1	5	13	11		3.552e-32	9.3	3.6	11	4.8	4.8	0	149250000
Q8NBN3;B4DN92;Q8NBN3-3	Q8NBN3;B4DN92;Q8NBN3-3	1;1;1	1;1;1	1;1;1	Transmembrane protein 87A	TMEM87A	>sp|Q8NBN3|TM87A_HUMAN Transmembrane protein 87A OS=Homo sapiens GN=TMEM87A PE=1 SV=3;>tr|B4DN92|B4DN92_HUMAN Transmembrane protein 87A OS=Homo sapiens GN=TMEM87A PE=2 SV=1;>sp|Q8NBN3-3|TM87A_HUMAN Isoform 3 of Transmembrane protein 87A OS=Homo sapiens GN=	3	1	1	1	0	0	1	0	0	0	0	0	1	0	0	0	0	0	1	0	0	0	3.8	3.8	3.8	63.429	555	555;531;494			1				0.00047419	0	0	3.8	0	0	0	12703000
F8WEE8;Q7Z422;C9K0U0;B4DNI1;Q7Z422-3;Q7Z422-4;Q7Z422-2	F8WEE8;Q7Z422;C9K0U0;B4DNI1;Q7Z422-3;Q7Z422-4;Q7Z422-2	1;1;1;1;1;1;1	1;1;1;1;1;1;1	1;1;1;1;1;1;1	UPF0485 protein C1orf144	C1orf144	>tr|F8WEE8|F8WEE8_HUMAN UPF0485 protein C1orf144 OS=Homo sapiens GN=C1orf144 PE=4 SV=1;>sp|Q7Z422|CA144_HUMAN UPF0485 protein C1orf144 OS=Homo sapiens GN=C1orf144 PE=1 SV=1;>tr|C9K0U0|C9K0U0_HUMAN UPF0485 protein C1orf144 OS=Homo sapiens GN=C1orf144 PE=4 S	7	1	1	1	0	1	1	1	1	0	0	1	1	1	1	0	0	1	1	1	1	0	13.9	13.9	13.9	17.659	158	158;152;151;140;134;133;132		1	1	1	1		6.0864e-26	0	13.9	13.9	13.9	13.9	0	0
Q9NVM9;B4DNK1;H0YH12;F5GZE7;F5H457;H0YI01;H0YIA9;F8VRX9	Q9NVM9;B4DNK1	4;4;1;1;1;1;1;1	4;4;1;1;1;1;1;1	4;4;1;1;1;1;1;1	Protein asunder homolog	Asun;ASUN	>sp|Q9NVM9|ASUN_HUMAN Protein asunder homolog OS=Homo sapiens GN=Asun PE=1 SV=2;>tr|B4DNK1|B4DNK1_HUMAN Protein ASUN OS=Homo sapiens GN=ASUN PE=2 SV=1	8	4	4	4	0	3	1	0	0	0	0	3	1	0	0	0	0	3	1	0	0	0	6.4	6.4	6.4	80.224	706	706;605;353;293;225;223;153;124		4	1				1.199e-07	0	4.8	1.6	0	0	0	65550000
Q96TA2;Q96I63;Q96TA2-2;B4DNM1;F5GYR4;Q5T8D1;Q5T8D2	Q96TA2;Q96I63;Q96TA2-2;B4DNM1;F5GYR4	4;4;4;4;4;1;1	4;4;4;4;4;1;1	4;4;4;4;4;1;1	ATP-dependent zinc metalloprotease YME1L1	YME1L1	>sp|Q96TA2|YMEL1_HUMAN ATP-dependent zinc metalloprotease YME1L1 OS=Homo sapiens GN=YME1L1 PE=1 SV=2;>tr|Q96I63|Q96I63_HUMAN ATP-dependent zinc metalloprotease YME1L1 OS=Homo sapiens GN=YME1L1 PE=2 SV=1;>sp|Q96TA2-2|YMEL1_HUMAN Isoform 2 of ATP-dependent z	7	4	4	4	0	1	1	1	2	0	0	1	1	1	2	0	0	1	1	1	2	0	7.6	7.6	7.6	86.454	773	773;740;716;683;516;253;248		1	1	1	4		1.5926e-10	0	2.3	1.8	2.1	3.5	0	13054000
Q96GD4;B4DNM4;C7G535	Q96GD4;B4DNM4;C7G535	5;5;3	5;5;3	3;3;2	Aurora kinase B	AURKB;aurkb-sv2	>sp|Q96GD4|AURKB_HUMAN Aurora kinase B OS=Homo sapiens GN=AURKB PE=1 SV=3;>tr|B4DNM4|B4DNM4_HUMAN Aurora kinase B OS=Homo sapiens GN=AURKB PE=2 SV=1;>tr|C7G535|C7G535_HUMAN Aurora kinase B OS=Homo sapiens GN=aurkb-sv2 PE=2 SV=1	3	5	5	3	2	2	1	1	1	1	2	2	1	1	1	1	1	1	1	0	0	1	15.4	15.4	10.5	39.31	344	344;303;142	2	2	1	2	2	1	1.0999e-13	5.8	6.4	3.5	2.6	2.6	2.9	68890000
Q96IU4;B4DNR3;F8W9U3;B4DQI4;Q96IU4-2	Q96IU4;B4DNR3;F8W9U3;B4DQI4	7;7;6;5;2	7;7;6;5;2	7;7;6;5;2	Abhydrolase domain-containing protein 14B	ABHD14B	>sp|Q96IU4|ABHEB_HUMAN Abhydrolase domain-containing protein 14B OS=Homo sapiens GN=ABHD14B PE=1 SV=1;>tr|B4DNR3|B4DNR3_HUMAN Abhydrolase domain-containing protein 14B OS=Homo sapiens GN=ABHD14B PE=2 SV=1;>tr|F8W9U3|F8W9U3_HUMAN Abhydrolase domain-containi	5	7	7	7	6	4	5	2	1	1	6	4	5	2	1	1	6	4	5	2	1	1	39	39	39	22.345	210	210;185;208;188;172	10	9	9	3	1	3	3.2855e-46	36.2	26.7	30	18.1	4.8	4.8	950320000
Q9BT22;B4DP08	Q9BT22;B4DP08	1;1	1;1	1;1	Chitobiosyldiphosphodolichol beta-mannosyltransferase	ALG1	>sp|Q9BT22|ALG1_HUMAN Chitobiosyldiphosphodolichol beta-mannosyltransferase OS=Homo sapiens GN=ALG1 PE=1 SV=2;>tr|B4DP08|B4DP08_HUMAN Chitobiosyldiphosphodolichol beta-mannosyltransferase OS=Homo sapiens GN=ALG1 PE=2 SV=1	2	1	1	1	1	1	1	0	0	0	1	1	1	0	0	0	1	1	1	0	0	0	3.4	3.4	3.4	52.518	464	464;353	2	1	1				1.5414e-09	3.4	3.4	3.4	0	0	0	19143000
Q15185;B4DP11;B4DP21;B4DDC6;B4DHP2	Q15185;B4DP11;B4DP21;B4DDC6	12;12;11;6;5	12;12;11;6;5	12;12;11;6;5	Prostaglandin E synthase 3	PTGES3	>sp|Q15185|TEBP_HUMAN Prostaglandin E synthase 3 OS=Homo sapiens GN=PTGES3 PE=1 SV=1;>tr|B4DP11|B4DP11_HUMAN Prostaglandin E synthase 3 OS=Homo sapiens GN=PTGES3 PE=2 SV=1;>tr|B4DP21|B4DP21_HUMAN Prostaglandin E synthase 3 OS=Homo sapiens GN=PTGES3 PE=2 SV	5	12	12	12	8	7	8	5	5	7	8	7	8	5	5	7	8	7	8	5	5	7	48.8	48.8	48.8	18.697	160	160;139;130;124;127	20	18	18	12	13	27	1.0851e-80	41.9	41.9	46.2	33.8	33.8	42.5	7537000000
Q9BW60;B4DP24	Q9BW60;B4DP24	2;2	2;2	2;2	Elongation of very long chain fatty acids protein 1	ELOVL1	>sp|Q9BW60|ELOV1_HUMAN Elongation of very long chain fatty acids protein 1 OS=Homo sapiens GN=ELOVL1 PE=1 SV=1;>tr|B4DP24|B4DP24_HUMAN Elongation of very long chain fatty acids protein 1 OS=Homo sapiens GN=ELOVL1 PE=2 SV=1	2	2	2	2	2	2	2	0	0	0	2	2	2	0	0	0	2	2	2	0	0	0	9	9	9	32.662	279	279;252	5	6	6				7.43e-08	9	9	9	0	0	0	551180000
Q15363;B4DP27;F6QWA0;F5GX39;E7EQ72	Q15363;B4DP27;F6QWA0;F5GX39;E7EQ72	3;3;3;3;2	3;3;3;3;2	3;3;3;3;2	Transmembrane emp24 domain-containing protein 2	TMED2	>sp|Q15363|TMED2_HUMAN Transmembrane emp24 domain-containing protein 2 OS=Homo sapiens GN=TMED2 PE=1 SV=1;>tr|B4DP27|B4DP27_HUMAN Transmembrane emp24 domain-containing protein 2 OS=Homo sapiens GN=TMED2 PE=2 SV=1;>tr|F6QWA0|F6QWA0_HUMAN Transmembrane emp24	5	3	3	3	3	2	3	2	2	1	3	2	3	2	2	1	3	2	3	2	2	1	18.4	18.4	18.4	22.761	201	201;169;151;116;166	9	9	7	5	6	3	6.7397e-56	18.4	18.4	18.4	18.4	18.4	4.5	1502900000
F5H5P2;B4DP47;P12694;E7ESE6;F5GXU9;H0YH31	F5H5P2;B4DP47;P12694	3;3;3;1;1;1	3;3;3;1;1;1	3;3;3;1;1;1	2-oxoisovalerate dehydrogenase subunit alpha, mitochondrial	BCKDHA	>tr|F5H5P2|F5H5P2_HUMAN Uncharacterized protein OS=Homo sapiens PE=4 SV=1;>tr|B4DP47|B4DP47_HUMAN 2-oxoisovalerate dehydrogenase subunit alpha, mitochondrial OS=Homo sapiens GN=BCKDHA PE=2 SV=1;>sp|P12694|ODBA_HUMAN 2-oxoisovalerate dehydrogenase subunit a	6	3	3	3	1	0	1	2	2	0	1	0	1	2	2	0	1	0	1	2	2	0	9.2	9.2	9.2	54.202	479	479;448;445;403;328;211	1		1	9	6		2.026e-77	2.9	0	2.9	6.3	6.3	0	36459000
P20226;F5H869;B4DPC1;Q7Z6S5;H0Y6D8	P20226;F5H869;B4DPC1;Q7Z6S5;H0Y6D8	2;2;2;1;1	2;2;2;1;1	2;2;2;1;1	TATA-box-binding protein	TBP	>sp|P20226|TBP_HUMAN TATA-box-binding protein OS=Homo sapiens GN=TBP PE=1 SV=2;>tr|F5H869|F5H869_HUMAN TATA-box-binding protein OS=Homo sapiens GN=TBP PE=3 SV=1;>tr|B4DPC1|B4DPC1_HUMAN TATA-box-binding protein OS=Homo sapiens GN=TBP PE=2 SV=1;>tr|Q7Z6S5|Q7	5	2	2	2	0	0	0	1	1	0	0	0	0	1	1	0	0	0	0	1	1	0	5.9	5.9	5.9	37.698	339	339;319;316;208;101				1	1		1.7533e-05	0	0	0	2.7	3.2	0	0
B4DPJ8	B4DPJ8	41	1	1		CCT6A	>tr|B4DPJ8|B4DPJ8_HUMAN T-complex protein 1 subunit zeta OS=Homo sapiens GN=CCT6A PE=2 SV=1	1	41	1	1	24	23	26	17	20	19	0	0	0	0	1	0	0	0	0	0	1	0	72	4.6	4.6	54.867	500	500					1		0	58	53.8	57.8	25.8	37.6	40.2	0
Q9H000;C9J494;B4DPR4	Q9H000;C9J494;B4DPR4	2;2;2	2;2;2	2;2;2	Probable E3 ubiquitin-protein ligase makorin-2	MKRN2	>sp|Q9H000|MKRN2_HUMAN Probable E3 ubiquitin-protein ligase makorin-2 OS=Homo sapiens GN=MKRN2 PE=1 SV=2;>tr|C9J494|C9J494_HUMAN Probable E3 ubiquitin-protein ligase makorin-2 OS=Homo sapiens GN=MKRN2 PE=4 SV=1;>tr|B4DPR4|B4DPR4_HUMAN Makorin, ring finger	3	2	2	2	0	1	0	1	1	0	0	1	0	1	1	0	0	1	0	1	1	0	6.5	6.5	6.5	46.94	416	416;414;373		1		1	1		0.00065729	0	1.9	0	4.6	4.6	0	11271000
B4DPR8;P32970	B4DPR8;P32970	1;1	1;1	1;1	CD70 antigen	CD70	>tr|B4DPR8|B4DPR8_HUMAN CD70 antigen OS=Homo sapiens GN=CD70 PE=2 SV=1;>sp|P32970|CD70_HUMAN CD70 antigen OS=Homo sapiens GN=CD70 PE=1 SV=2	2	1	1	1	0	0	0	1	0	0	0	0	0	1	0	0	0	0	0	1	0	0	6.7	6.7	6.7	23.438	208	208;193				1			0.01445	0	0	0	6.7	0	0	0
Q96QE5;B4DPU1;Q96QE5-4	Q96QE5;B4DPU1;Q96QE5-4	2;2;2	2;2;2	2;2;2	Transcription elongation factor, mitochondrial	TEFM	>sp|Q96QE5|TEFM_HUMAN Transcription elongation factor, mitochondrial OS=Homo sapiens GN=TEFM PE=1 SV=1;>tr|B4DPU1|B4DPU1_HUMAN Transcription elongation factor, mitochondrial OS=Homo sapiens GN=TEFM PE=2 SV=1;>sp|Q96QE5-4|TEFM_HUMAN Isoform 2 of Transcripti	3	2	2	2	0	0	0	2	2	0	0	0	0	2	2	0	0	0	0	2	2	0	2.8	2.8	2.8	41.676	360	360;181;171				11	8		2.5437e-07	0	0	0	2.8	2.8	0	0
O94842;B4DPY8;F6TTN0;O15405;O15405-2;O94900;Q96NM4-2;G3XAC7;Q96NM4;E1P5X0;B4DQV8;B4DYA1	O94842;B4DPY8;F6TTN0;O15405;O15405-2	4;4;4;2;2;1;1;1;1;1;1;1	4;4;4;2;2;1;1;1;1;1;1;1	4;4;4;2;2;1;1;1;1;1;1;1	TOX high mobility group box family member 4;TOX high mobility group box family member 3	TOX4;TOX3	>sp|O94842|TOX4_HUMAN TOX high mobility group box family member 4 OS=Homo sapiens GN=TOX4 PE=1 SV=1;>tr|B4DPY8|B4DPY8_HUMAN TOX high mobility group box family member 4 OS=Homo sapiens GN=TOX4 PE=2 SV=1;>tr|F6TTN0|F6TTN0_HUMAN TOX high mobility group box fa	12	4	4	4	3	3	3	0	0	0	3	3	3	0	0	0	3	3	3	0	0	0	8.7	8.7	8.7	66.194	621	621;598;549;576;571;526;515;506;488;464;384;276	4	4	3				4.1302e-24	6.4	6.1	6.1	0	0	0	39146000
O95249;E9PCW1;Q96QI9;B4DQA8	O95249;E9PCW1;Q96QI9;B4DQA8	2;2;2;2	2;2;2;2	2;2;2;2	Golgi SNAP receptor complex member 1	GOSR1	>sp|O95249|GOSR1_HUMAN Golgi SNAP receptor complex member 1 OS=Homo sapiens GN=GOSR1 PE=1 SV=1;>tr|E9PCW1|E9PCW1_HUMAN Golgi SNAP receptor complex member 1 OS=Homo sapiens GN=GOSR1 PE=3 SV=1;>tr|Q96QI9|Q96QI9_HUMAN GOSR1 protein OS=Homo sapiens GN=GOSR1 PE	4	2	2	2	1	2	1	0	0	0	1	2	1	0	0	0	1	2	1	0	0	0	9.6	9.6	9.6	28.612	250	250;248;175;174	2	2	2				3.111e-09	4.4	9.6	5.2	0	0	0	96149000
Q13595;B4DUA9;B4DQI6;Q13595-2	Q13595;B4DUA9;B4DQI6;Q13595-2	4;4;4;4	4;4;4;4	4;4;4;4	Transformer-2 protein homolog alpha	TRA2A	>sp|Q13595|TRA2A_HUMAN Transformer-2 protein homolog alpha OS=Homo sapiens GN=TRA2A PE=1 SV=1;>tr|B4DUA9|B4DUA9_HUMAN Transformer-2 protein homolog alpha OS=Homo sapiens GN=TRA2A PE=2 SV=1;>tr|B4DQI6|B4DQI6_HUMAN Transformer-2 protein homolog alpha OS=Homo	4	4	4	4	2	3	2	2	2	1	2	3	2	2	2	1	2	3	2	2	2	1	14.9	14.9	14.9	32.688	282	282;181;180;113	4	5	4	8	8	4	1.6379e-20	8.2	11.3	8.2	6.7	6.7	3.2	303730000
P52209;B4DQJ8;F5H7U0;F5H0L3;B4DV68	P52209;B4DQJ8;F5H7U0;F5H0L3;B4DV68	34;34;31;26;18	34;34;31;26;18	34;34;31;26;18	6-phosphogluconate dehydrogenase, decarboxylating	PGD	>sp|P52209|6PGD_HUMAN 6-phosphogluconate dehydrogenase, decarboxylating OS=Homo sapiens GN=PGD PE=1 SV=3;>tr|B4DQJ8|B4DQJ8_HUMAN 6-phosphogluconate dehydrogenase, decarboxylating OS=Homo sapiens GN=PGD PE=2 SV=1;>tr|F5H7U0|F5H7U0_HUMAN 6-phosphogluconate d	5	34	34	34	23	19	20	10	11	6	23	19	20	10	11	6	23	19	20	10	11	6	76.2	76.2	76.2	53.139	483	483;470;461;429;299	58	51	52	34	44	18	0	67.3	57.8	63.4	21.7	30.4	14.5	9745200000
Q8TF50;B4DQP4	Q8TF50;B4DQP4	1;1	1;1	1;1	Zinc finger protein 526	ZNF526	>sp|Q8TF50|ZN526_HUMAN Zinc finger protein 526 OS=Homo sapiens GN=ZNF526 PE=2 SV=2;>tr|B4DQP4|B4DQP4_HUMAN Zinc finger protein 526 OS=Homo sapiens GN=ZNF526 PE=2 SV=1	2	1	1	1	0	0	0	0	1	0	0	0	0	0	1	0	0	0	0	0	1	0	1.5	1.5	1.5	73.621	670	670;526					1		0.011273	0	0	0	0	1.5	0	0
Q16555;B4DR31;Q8NAN9;Q14194-2;Q14194;E9PD68;Q14195-2;Q14195;H0YBT4;E5RFU4;F5GWI3	Q16555;B4DR31;Q8NAN9	17;17;9;4;4;4;3;3;3;3;2	17;17;9;4;4;4;3;3;3;3;2	17;17;9;4;4;4;3;3;3;3;2	Dihydropyrimidinase-related protein 2	DPYSL2	>sp|Q16555|DPYL2_HUMAN Dihydropyrimidinase-related protein 2 OS=Homo sapiens GN=DPYSL2 PE=1 SV=1;>tr|B4DR31|B4DR31_HUMAN Dihydropyrimidinase-related protein 2 OS=Homo sapiens GN=DPYSL2 PE=2 SV=1;>tr|Q8NAN9|Q8NAN9_HUMAN Dihydropyrimidinase-related protein 2	11	17	17	17	14	12	13	1	2	0	14	12	13	1	2	0	14	12	13	1	2	0	41.1	41.1	41.1	62.293	572	572;536;198;686;572;570;684;570;209;170;196	28	21	21	3	4		1.905e-191	37.4	34.8	34.1	4.7	6.5	0	1525500000
B4DR61;P61619;P61619-3;Q9H9S3;F8W773;Q9H9S3-2;Q8TC24;F8W776;H7C287;C9JJV4;A6NIF9;F2Z2C7;A6NK38;H7C069;C9JXC6;H7C1Q9;H7C1S8	B4DR61;P61619;P61619-3	12;12;7;4;4;4;4;4;2;2;2;2;2;2;2;2;1	12;12;7;4;4;4;4;4;2;2;2;2;2;2;2;2;1	12;12;7;4;4;4;4;4;2;2;2;2;2;2;2;2;1	Protein transport protein Sec61 subunit alpha isoform 1	SEC61A1	>tr|B4DR61|B4DR61_HUMAN Protein transport protein Sec61 subunit alpha isoform 1 OS=Homo sapiens GN=SEC61A1 PE=2 SV=1;>sp|P61619|S61A1_HUMAN Protein transport protein Sec61 subunit alpha isoform 1 OS=Homo sapiens GN=SEC61A1 PE=1 SV=2;>sp|P61619-3|S61A1_HUMA	17	12	12	12	6	8	4	3	3	1	6	8	4	3	3	1	6	8	4	3	3	1	17.6	17.6	17.6	52.949	482	482;476;356;476;454;437;418;410;210;189;168;162;159;145;101;94;228	8	9	5	6	6	1	1.186e-31	11.8	15.6	8.5	5.4	5.4	2.3	735580000
Q9Y673;B4DR67;Q9Y673-2	Q9Y673;B4DR67;Q9Y673-2	5;5;4	5;5;4	5;5;4	Dolichyl-phosphate beta-glucosyltransferase	ALG5	>sp|Q9Y673|ALG5_HUMAN Dolichyl-phosphate beta-glucosyltransferase OS=Homo sapiens GN=ALG5 PE=1 SV=1;>tr|B4DR67|B4DR67_HUMAN Dolichyl-phosphate beta-glucosyltransferase OS=Homo sapiens GN=ALG5 PE=2 SV=1;>sp|Q9Y673-2|ALG5_HUMAN Isoform 2 of Dolichyl-phosphat	3	5	5	5	0	0	0	3	5	0	0	0	0	3	5	0	0	0	0	3	5	0	13.6	13.6	13.6	36.946	324	324;230;294				8	9		1.1932e-15	0	0	0	12.7	13.6	0	0
P35637;P35637-2;B4DR70;H3BPE7	P35637;P35637-2;B4DR70;H3BPE7	12;12;12;11	12;12;12;11	10;10;10;9	RNA-binding protein FUS	FUS	>sp|P35637|FUS_HUMAN RNA-binding protein FUS OS=Homo sapiens GN=FUS PE=1 SV=1;>sp|P35637-2|FUS_HUMAN Isoform Short of RNA-binding protein FUS OS=Homo sapiens GN=FUS;>tr|B4DR70|B4DR70_HUMAN RNA-binding protein FUS OS=Homo sapiens GN=FUS PE=2 SV=1;>tr|H3BPE7	4	12	12	10	7	8	9	4	3	5	7	8	9	4	3	5	5	6	7	2	2	3	24	24	22.2	53.425	526	526;525;429;527	18	24	23	5	3	18	0	19.2	14.1	22.4	7.8	6.1	8	8393600000
Q9Y6E0-2;B4DR80;F5H2G3;E9PCB9	Q9Y6E0-2;B4DR80;F5H2G3;E9PCB9	15;15;14;12	7;7;6;4	2;2;2;0		STK24	>sp|Q9Y6E0-2|STK24_HUMAN Isoform A of Serine/threonine-protein kinase 24 OS=Homo sapiens GN=STK24;>tr|B4DR80|B4DR80_HUMAN Serine/threonine-protein kinase 24 36 kDa subunit OS=Homo sapiens GN=STK24 PE=2 SV=1;>tr|F5H2G3|F5H2G3_HUMAN Serine/threonine-protein	4	15	7	2	6	5	3	6	9	1	2	1	0	4	5	0	1	0	0	1	1	0	35.3	21.3	5.8	47.913	431	431;412;342;439	2	1		11	15		6.9859e-99	15.3	11.8	7.4	21.8	25.1	1.6	9846300
B4DR87;Q02809;E7EWK8;Q5JXB7;Q5JXB9;Q5JXB8	B4DR87;Q02809	21;21;7;4;4;3	21;21;7;4;4;3	21;21;7;4;4;3	Procollagen-lysine,2-oxoglutarate 5-dioxygenase 1	PLOD1	>tr|B4DR87|B4DR87_HUMAN Procollagen-lysine,2-oxoglutarate 5-dioxygenase 1 OS=Homo sapiens GN=PLOD1 PE=2 SV=1;>sp|Q02809|PLOD1_HUMAN Procollagen-lysine,2-oxoglutarate 5-dioxygenase 1 OS=Homo sapiens GN=PLOD1 PE=1 SV=2	6	21	21	21	12	12	13	4	4	3	12	12	13	4	4	3	12	12	13	4	4	3	28.4	28.4	28.4	88.271	774	774;727;391;283;199;225	20	19	17	9	10	3	2.4091e-98	18.9	19.5	20.3	8.1	8.1	3.6	1408600000
O15498;B4DR94;H7C3K7	O15498;B4DR94	3;3;1	3;3;1	3;3;1	Synaptobrevin homolog YKT6	YKT6	>sp|O15498|YKT6_HUMAN Synaptobrevin homolog YKT6 OS=Homo sapiens GN=YKT6 PE=1 SV=1;>tr|B4DR94|B4DR94_HUMAN Synaptobrevin homolog YKT6 OS=Homo sapiens GN=YKT6 PE=2 SV=1	3	3	3	3	0	2	0	0	1	0	0	2	0	0	1	0	0	2	0	0	1	0	16.2	16.2	16.2	22.417	198	198;164;29		3			1		1.0585e-06	0	8.6	0	0	7.6	0	35421000
P18846;B4DRF9;Q03060-6;P16220;G5E998;P16220-2;E9PHM1;C9JK96;Q03060-21;C9IYZ7;Q5W1B0;A8MPQ2;P16220-3;Q03060-8;Q03060-24;Q03060-9;Q03060-23;E9PAR2;F8W746	P18846;B4DRF9;Q03060-6;P16220;G5E998;P16220-2;E9PHM1;C9JK96;Q03060-21;C9IYZ7;Q5W1B0;A8MPQ2;P16220-3;Q03060-8;Q03060-24;Q03060-9;Q03060-23;E9PAR2;F8W746	2;2;1;1;1;1;1;1;1;1;1;1;1;1;1;1;1;1;1	2;2;1;1;1;1;1;1;1;1;1;1;1;1;1;1;1;1;1	2;2;1;1;1;1;1;1;1;1;1;1;1;1;1;1;1;1;1	Cyclic AMP-dependent transcription factor ATF-1;Cyclic AMP-responsive element-binding protein 1	ATF1;CREB1;CREM	>sp|P18846|ATF1_HUMAN Cyclic AMP-dependent transcription factor ATF-1 OS=Homo sapiens GN=ATF1 PE=1 SV=2;>tr|B4DRF9|B4DRF9_HUMAN Cyclic AMP-dependent transcription factor ATF-1 OS=Homo sapiens GN=ATF1 PE=2 SV=1;>sp|Q03060-6|CREM_HUMAN Isoform 3 of cAMP-resp	19	2	2	2	2	1	2	0	0	0	2	1	2	0	0	0	2	1	2	0	0	0	12.9	12.9	12.9	29.232	271	271;136;348;341;332;327;299;285;285;269;248;236;230;120;112;108;102;95;51	2	1	2				2.2196e-19	12.9	9.6	12.9	0	0	0	344140000
O14967;B4DRG2	O14967;B4DRG2	1;1	1;1	1;1	Calmegin	CLGN	>sp|O14967|CLGN_HUMAN Calmegin OS=Homo sapiens GN=CLGN PE=1 SV=1;>tr|B4DRG2|B4DRG2_HUMAN Calmegin OS=Homo sapiens GN=CLGN PE=2 SV=1	2	1	1	1	1	0	1	0	0	0	1	0	1	0	0	0	1	0	1	0	0	0	1.6	1.6	1.6	70.038	610	610;527	1		1				0.017023	1.6	0	1.6	0	0	0	0
Q7Z569;B4DRM1;F8VZK5	Q7Z569;B4DRM1;F8VZK5	1;1;1	1;1;1	1;1;1	BRCA1-associated protein	BRAP	>sp|Q7Z569|BRAP_HUMAN BRCA1-associated protein OS=Homo sapiens GN=BRAP PE=1 SV=2;>tr|B4DRM1|B4DRM1_HUMAN BRCA1-associated protein OS=Homo sapiens GN=BRAP PE=2 SV=1;>tr|F8VZK5|F8VZK5_HUMAN BRCA1-associated protein (Fragment) OS=Homo sapiens GN=BRAP PE=4 SV=	3	1	1	1	0	0	0	1	1	0	0	0	0	1	1	0	0	0	0	1	1	0	1.7	1.7	1.7	67.304	592	592;413;328				1	1		0.0022012	0	0	0	1.7	1.7	0	0
B4DRT2;Q92552;G5EA06;D6RH20;D6RJC7;E5RJ73	B4DRT2;Q92552;G5EA06;D6RH20	10;10;9;7;3;1	10;10;9;7;3;1	10;10;9;7;3;1	28S ribosomal protein S27, mitochondrial	MRPS27	>tr|B4DRT2|B4DRT2_HUMAN 28S ribosomal protein S27, mitochondrial OS=Homo sapiens GN=MRPS27 PE=2 SV=1;>sp|Q92552|RT27_HUMAN 28S ribosomal protein S27, mitochondrial OS=Homo sapiens GN=MRPS27 PE=1 SV=3;>tr|G5EA06|G5EA06_HUMAN 28S ribosomal protein S27, mitoc	6	10	10	10	3	3	3	4	6	1	3	3	3	4	6	1	3	3	3	4	6	1	28.5	28.5	28.5	49.149	428	428;414;358;299;197;94	5	5	3	13	16	1	4.6422e-43	9.3	9.3	7.9	13.6	15.7	2.1	200300000
P13051;P13051-2;B4DRT6;F5GYA2;Q68DM5	P13051;P13051-2;B4DRT6;F5GYA2;Q68DM5	1;1;1;1;1	1;1;1;1;1	1;1;1;1;1	Uracil-DNA glycosylase	UNG;DKFZp781L1143	>sp|P13051|UNG_HUMAN Uracil-DNA glycosylase OS=Homo sapiens GN=UNG PE=1 SV=2;>sp|P13051-2|UNG_HUMAN Isoform 1 of Uracil-DNA glycosylase OS=Homo sapiens GN=UNG;>tr|B4DRT6|B4DRT6_HUMAN Uracil-DNA glycosylase OS=Homo sapiens GN=UNG PE=2 SV=1;>tr|F5GYA2|F5GYA2	5	1	1	1	0	0	0	1	1	0	0	0	0	1	1	0	0	0	0	1	1	0	3.8	3.8	3.8	34.645	313	313;304;270;258;141				1	2		0.0004329	0	0	0	3.8	3.8	0	0
Q9P215;B4DS22;G3V1P0	Q9P215;B4DS22;G3V1P0	2;2;2	2;2;2	2;2;2	Pogo transposable element with KRAB domain	POGK	>sp|Q9P215|POGK_HUMAN Pogo transposable element with KRAB domain OS=Homo sapiens GN=POGK PE=1 SV=2;>tr|B4DS22|B4DS22_HUMAN Pogo transposable element with KRAB domain OS=Homo sapiens GN=POGK PE=2 SV=1;>tr|G3V1P0|G3V1P0_HUMAN Pogo transposable element with K	3	2	2	2	0	0	1	1	1	0	0	0	1	1	1	0	0	0	1	1	1	0	5.3	5.3	5.3	69.443	609	609;524;491			1	5	6		4.3904e-22	0	0	2	3.3	3.3	0	17461000
Q96JG6;F5H5U7;B4DS55;H7BZP1	Q96JG6;F5H5U7;B4DS55;H7BZP1	1;1;1;1	1;1;1;1	1;1;1;1	Coiled-coil domain-containing protein 132	CCDC132	>sp|Q96JG6|CC132_HUMAN Coiled-coil domain-containing protein 132 OS=Homo sapiens GN=CCDC132 PE=1 SV=3;>tr|F5H5U7|F5H5U7_HUMAN Coiled-coil domain-containing protein 132 OS=Homo sapiens GN=CCDC132 PE=4 SV=1;>tr|B4DS55|B4DS55_HUMAN Coiled-coil domain-containi	4	1	1	1	0	0	0	0	1	0	0	0	0	0	1	0	0	0	0	0	1	0	1.3	1.3	1.3	111.17	964	964;934;684;155					1		0.021174	0	0	0	0	1.3	0	0
P53367;P53367-2;B4DS69	P53367;P53367-2;B4DS69	2;2;2	1;1;1	1;1;1	Arfaptin-1	ARFIP1	>sp|P53367|ARFP1_HUMAN Arfaptin-1 OS=Homo sapiens GN=ARFIP1 PE=1 SV=2;>sp|P53367-2|ARFP1_HUMAN Isoform A of Arfaptin-1 OS=Homo sapiens GN=ARFIP1;>tr|B4DS69|B4DS69_HUMAN Arfaptin-1 OS=Homo sapiens GN=ARFIP1 PE=2 SV=1	3	2	1	1	0	0	0	2	2	1	0	0	0	1	1	1	0	0	0	1	1	1	8	5.9	5.9	41.738	373	373;341;193				1	2	7	9.0989e-13	0	0	0	8	8	5.9	99545000
Q8WVZ9;B4DS80;Q86V97;F5GZN7	Q8WVZ9;B4DS80;Q86V97	3;3;2;1	3;3;2;1	3;3;2;1	Kelch repeat and BTB domain-containing protein 7;Kelch repeat and BTB domain-containing protein 6	KBTBD7;KBTBD6	>sp|Q8WVZ9|KBTB7_HUMAN Kelch repeat and BTB domain-containing protein 7 OS=Homo sapiens GN=KBTBD7 PE=1 SV=1;>tr|B4DS80|B4DS80_HUMAN Kelch repeat and BTB domain-containing protein 7 OS=Homo sapiens GN=KBTBD7 PE=2 SV=1;>sp|Q86V97|KBTB6_HUMAN Kelch repeat and	4	3	3	3	0	0	1	1	1	0	0	0	1	1	1	0	0	0	1	1	1	0	8.3	8.3	8.3	77.163	684	684;586;674;608			1	1	1		1.7244e-06	0	0	1.6	1.6	5.1	0	59042000
Q8N4J0;Q5T8V1;B4DSD4	Q8N4J0;Q5T8V1;B4DSD4	2;2;2	2;2;2	2;2;2	UPF0586 protein C9orf41	C9orf41	>sp|Q8N4J0|CI041_HUMAN UPF0586 protein C9orf41 OS=Homo sapiens GN=C9orf41 PE=1 SV=1;>tr|Q5T8V1|Q5T8V1_HUMAN Chromosome 9 open reading frame 41 (Fragment) OS=Homo sapiens GN=C9orf41 PE=2 SV=1;>tr|B4DSD4|B4DSD4_HUMAN UPF0586 protein C9orf41 OS=Homo sapiens G	3	2	2	2	0	0	0	1	2	0	0	0	0	1	2	0	0	0	0	1	2	0	5.1	5.1	5.1	47.185	409	409;238;196				3	8		1.0246e-05	0	0	0	3.2	5.1	0	61571000
O14773;B4DSE2;O14773-2	O14773;B4DSE2;O14773-2	4;4;4	4;4;4	4;4;4	Tripeptidyl-peptidase 1	TPP1	>sp|O14773|TPP1_HUMAN Tripeptidyl-peptidase 1 OS=Homo sapiens GN=TPP1 PE=1 SV=2;>tr|B4DSE2|B4DSE2_HUMAN Uncharacterized protein OS=Homo sapiens GN=TPP1 PE=2 SV=1;>sp|O14773-2|TPP1_HUMAN Isoform 2 of Tripeptidyl-peptidase 1 OS=Homo sapiens GN=TPP1	3	4	4	4	2	3	2	0	0	0	2	3	2	0	0	0	2	3	2	0	0	0	12.3	12.3	12.3	61.247	563	563;385;320	3	5	2				1.8531e-11	5	9.8	7.3	0	0	0	295340000
Q99707;B7ZLW7;B4DST3	Q99707;B7ZLW7;B4DST3	1;1;1	1;1;1	1;1;1	Methionine synthase	MTR	>sp|Q99707|METH_HUMAN Methionine synthase OS=Homo sapiens GN=MTR PE=1 SV=2;>tr|B7ZLW7|B7ZLW7_HUMAN MTR protein OS=Homo sapiens GN=MTR PE=2 SV=1;>tr|B4DST3|B4DST3_HUMAN Methionine synthase OS=Homo sapiens GN=MTR PE=2 SV=1	3	1	1	1	0	0	0	1	0	0	0	0	0	1	0	0	0	0	0	1	0	0	1	1	1	140.53	1265	1265;1214;1118				1			0.016273	0	0	0	1	0	0	0
P11532-6;P11532-5;E9PDN1;B4DSV7;F5H6K1;P11532;E9PDN5;H0YFQ3;P11532-4;F5GZT3;E7EQS7;P11532-2;E7EQS6;P11532-3;H0Y8D5;H0Y304;E7ESB2;F8VX32;E7EQS5;E7EQR9;F5GZY3;H0Y3E8	P11532-6;P11532-5;E9PDN1;B4DSV7;F5H6K1;P11532;E9PDN5;H0YFQ3;P11532-4;F5GZT3;E7EQS7;P11532-2;E7EQS6;P11532-3;H0Y8D5;H0Y304;E7ESB2;F8VX32;E7EQS5;E7EQR9;F5GZY3;H0Y3E8	5;5;5;5;4;4;4;4;4;4;4;4;4;4;4;4;4;4;4;4;4;3	5;5;5;5;4;4;4;4;4;4;4;4;4;4;4;4;4;4;4;4;4;3	5;5;5;5;4;4;4;4;4;4;4;4;4;4;4;4;4;4;4;4;4;3	Dystrophin	DMD	>sp|P11532-6|DMD_HUMAN Isoform 6 of Dystrophin OS=Homo sapiens GN=DMD;>sp|P11532-5|DMD_HUMAN Isoform 5 of Dystrophin OS=Homo sapiens GN=DMD;>tr|E9PDN1|E9PDN1_HUMAN Dystrophin OS=Homo sapiens GN=DMD PE=4 SV=1;>tr|B4DSV7|B4DSV7_HUMAN Dystrophin OS=Homo sapie	22	5	5	5	2	3	3	1	0	0	2	3	3	1	0	0	2	3	3	1	0	0	11	11	11	72.19	635	635;622;617;525;3685;3685;3681;3677;3677;3562;2344;2344;2341;2341;1424;1386;1243;1230;1225;1133;1115;238	2	7	3	1			5.8988e-24	4.9	7.1	6.9	1.9	0	0	451440000
Q7Z3B4;B4DT35;E7EUM5;Q7Z3B4-2	Q7Z3B4;B4DT35;E7EUM5;Q7Z3B4-2	5;5;5;5	5;5;5;5	5;5;5;5	Nucleoporin p54	NUP54	>sp|Q7Z3B4|NUP54_HUMAN Nucleoporin p54 OS=Homo sapiens GN=NUP54 PE=1 SV=2;>tr|B4DT35|B4DT35_HUMAN Nucleoporin p54 OS=Homo sapiens GN=NUP54 PE=2 SV=1;>tr|E7EUM5|E7EUM5_HUMAN Nucleoporin p54 OS=Homo sapiens GN=NUP54 PE=4 SV=2;>sp|Q7Z3B4-2|NUP54_HUMAN Isoform	4	5	5	5	2	3	2	0	0	0	2	3	2	0	0	0	2	3	2	0	0	0	12	12	12	55.435	507	507;459;327;291	2	3	2				1.7898e-11	4.3	7.7	3.7	0	0	0	128800000
Q92785;B4DT58;E9PN04	Q92785;B4DT58;E9PN04	2;2;1	2;2;1	2;2;1	Zinc finger protein ubi-d4	DPF2	>sp|Q92785|REQU_HUMAN Zinc finger protein ubi-d4 OS=Homo sapiens GN=DPF2 PE=1 SV=2;>tr|B4DT58|B4DT58_HUMAN Zinc finger protein ubi-d4 OS=Homo sapiens GN=DPF2 PE=2 SV=1;>tr|E9PN04|E9PN04_HUMAN Zinc finger protein ubi-d4 OS=Homo sapiens GN=DPF2 PE=4 SV=1	3	2	2	2	0	1	0	1	0	0	0	1	0	1	0	0	0	1	0	1	0	0	6.1	6.1	6.1	44.155	391	391;207;106		1		1			0.0010639	0	2	0	4.1	0	0	12055000
Q8ND24;B4DTD1;E9PN76;E9PL13	Q8ND24;B4DTD1;E9PN76;E9PL13	2;2;2;2	2;2;2;2	2;2;2;2	RING finger protein 214	RNF214	>sp|Q8ND24|RN214_HUMAN RING finger protein 214 OS=Homo sapiens GN=RNF214 PE=1 SV=2;>tr|B4DTD1|B4DTD1_HUMAN RING finger protein 214 OS=Homo sapiens GN=RNF214 PE=2 SV=1;>tr|E9PN76|E9PN76_HUMAN RING finger protein 214 OS=Homo sapiens GN=RNF214 PE=4 SV=1;>tr|E	4	2	2	2	0	0	0	2	2	0	0	0	0	2	2	0	0	0	0	2	2	0	3.4	3.4	3.4	77.667	703	703;548;513;255				5	4		2.8531e-10	0	0	0	3.4	3.4	0	0
Q8ND56;Q8ND56-2;B4DTG6;I3L420;I3L4Q1	Q8ND56;Q8ND56-2;B4DTG6;I3L420	6;6;6;5;1	6;6;6;5;1	6;6;6;5;1	Protein LSM14 homolog A	LSM14A	>sp|Q8ND56|LS14A_HUMAN Protein LSM14 homolog A OS=Homo sapiens GN=LSM14A PE=1 SV=3;>sp|Q8ND56-2|LS14A_HUMAN Isoform 2 of Protein LSM14 homolog A OS=Homo sapiens GN=LSM14A;>tr|B4DTG6|B4DTG6_HUMAN Protein LSM14 homolog A OS=Homo sapiens GN=LSM14A PE=2 SV=1;>	5	6	6	6	2	3	3	1	2	0	2	3	3	1	2	0	2	3	3	1	2	0	11.4	11.4	11.4	50.529	463	463;463;422;344;102	3	5	5	2	2		3.39e-16	3	5.2	5.8	1.7	3.5	0	820160000
F6S8M0;P15586;B4DYH8;H7C3P4;B4DTT0;F5H260;F5H4C6;H0YFA9	F6S8M0;P15586;B4DYH8;H7C3P4;B4DTT0;F5H260;F5H4C6	5;5;5;5;5;4;3;1	5;5;5;5;5;4;3;1	5;5;5;5;5;4;3;1	N-acetylglucosamine-6-sulfatase	GNS	>tr|F6S8M0|F6S8M0_HUMAN N-acetylglucosamine-6-sulfatase OS=Homo sapiens GN=GNS PE=4 SV=1;>sp|P15586|GNS_HUMAN N-acetylglucosamine-6-sulfatase OS=Homo sapiens GN=GNS PE=1 SV=3;>tr|B4DYH8|B4DYH8_HUMAN N-acetylglucosamine-6-sulfatase OS=Homo sapiens GN=GNS PE	8	5	5	5	5	3	3	0	0	0	5	3	3	0	0	0	5	3	3	0	0	0	11	11	11	65.709	584	584;552;532;496;469;344;248;303	7	5	6				1.1501e-16	11	6.5	6.5	0	0	0	269210000
Q13740;B4DTU0;Q13740-2;F5GXJ9;H7C543;Q6ZS95	Q13740;B4DTU0;Q13740-2;F5GXJ9;H7C543;Q6ZS95	2;2;2;2;2;2	2;2;2;2;2;2	2;2;2;2;2;2	CD166 antigen	ALCAM	>sp|Q13740|CD166_HUMAN CD166 antigen OS=Homo sapiens GN=ALCAM PE=1 SV=2;>tr|B4DTU0|B4DTU0_HUMAN CD166 antigen OS=Homo sapiens GN=ALCAM PE=2 SV=1;>sp|Q13740-2|CD166_HUMAN Isoform 2 of CD166 antigen OS=Homo sapiens GN=ALCAM;>tr|F5GXJ9|F5GXJ9_HUMAN CD166 anti	6	2	2	2	0	0	0	2	2	0	0	0	0	2	2	0	0	0	0	2	2	0	2.1	2.1	2.1	65.102	583	583;570;570;532;344;305				5	5		2.733e-06	0	0	0	2.1	2.1	0	0
P19634;B4DTZ6;Q5TBB3;Q5TBB2	P19634;B4DTZ6;Q5TBB3;Q5TBB2	1;1;1;1	1;1;1;1	1;1;1;1	Sodium/hydrogen exchanger 1;Sodium/hydrogen exchanger	SLC9A1	>sp|P19634|SL9A1_HUMAN Sodium/hydrogen exchanger 1 OS=Homo sapiens GN=SLC9A1 PE=1 SV=2;>tr|B4DTZ6|B4DTZ6_HUMAN Sodium/hydrogen exchanger OS=Homo sapiens GN=SLC9A1 PE=2 SV=1;>tr|Q5TBB3|Q5TBB3_HUMAN Sodium/hydrogen exchanger 1 OS=Homo sapiens GN=SLC9A1 PE=2	4	1	1	1	0	0	0	1	0	0	0	0	0	1	0	0	0	0	0	1	0	0	2.1	2.1	2.1	90.762	815	815;476;319;224				1			0.0011189	0	0	0	2.1	0	0	0
B4DU17;G3V4A5;O75586	B4DU17;G3V4A5;O75586	1;1;1	1;1;1	1;1;1	Mediator of RNA polymerase II transcription subunit 6	MED6	>tr|B4DU17|B4DU17_HUMAN Mediator of RNA polymerase II transcription subunit 6 OS=Homo sapiens GN=MED6 PE=2 SV=1;>tr|G3V4A5|G3V4A5_HUMAN Mediator of RNA polymerase II transcription subunit 6 OS=Homo sapiens GN=MED6 PE=3 SV=1;>sp|O75586|MED6_HUMAN Mediator o	3	1	1	1	0	0	0	1	1	1	0	0	0	1	1	1	0	0	0	1	1	1	5.9	5.9	5.9	29.297	253	253;249;246				1	1	3	0.0013001	0	0	0	5.9	5.9	5.9	0
P40121;B8ZZS7;B4DU58;E7ENU9;B8ZZL6;H7C0X8	P40121;B8ZZS7;B4DU58;E7ENU9	8;8;8;5;3;3	8;8;8;5;3;3	8;8;8;5;3;3	Macrophage-capping protein	CAPG	>sp|P40121|CAPG_HUMAN Macrophage-capping protein OS=Homo sapiens GN=CAPG PE=1 SV=2;>tr|B8ZZS7|B8ZZS7_HUMAN Macrophage-capping protein OS=Homo sapiens GN=CAPG PE=4 SV=1;>tr|B4DU58|B4DU58_HUMAN Macrophage-capping protein OS=Homo sapiens GN=CAPG PE=2 SV=1;>tr	6	8	8	8	5	6	6	0	1	0	5	6	6	0	1	0	5	6	6	0	1	0	26.7	26.7	26.7	38.498	348	348;333;327;253;218;103	8	9	7		1		4.4962e-33	16.7	20.1	22.1	0	2	0	659830000
Q9Y6I3-1;Q9Y6I3;Q9Y6I3-3;B4DU91	Q9Y6I3-1;Q9Y6I3;Q9Y6I3-3;B4DU91	3;3;3;3	3;3;3;3	3;3;3;3	Epsin-1	EPN1	>sp|Q9Y6I3-1|EPN1_HUMAN Isoform 2 of Epsin-1 OS=Homo sapiens GN=EPN1;>sp|Q9Y6I3|EPN1_HUMAN Epsin-1 OS=Homo sapiens GN=EPN1 PE=1 SV=2;>sp|Q9Y6I3-3|EPN1_HUMAN Isoform 3 of Epsin-1 OS=Homo sapiens GN=EPN1;>tr|B4DU91|B4DU91_HUMAN Epsin-1 OS=Homo sapiens GN=EPN	4	3	3	3	1	2	2	1	1	0	1	2	2	1	1	0	1	2	2	1	1	0	4.5	4.5	4.5	69.039	662	662;576;550;536	1	4	2	2	1		1.8528e-12	1.5	3	3	3	3	0	29869000
P55210-3;P55210;B4DUB5;Q5SVL2	P55210-3;P55210;B4DUB5	5;5;5;2	5;5;5;2	3;3;3;0	Caspase-7;Caspase-7 subunit p20;Caspase-7 subunit p11	CASP7	>sp|P55210-3|CASP7_HUMAN Isoform Alpha of Caspase-7 OS=Homo sapiens GN=CASP7;>sp|P55210|CASP7_HUMAN Caspase-7 OS=Homo sapiens GN=CASP7 PE=1 SV=1;>tr|B4DUB5|B4DUB5_HUMAN Caspase-7 OS=Homo sapiens GN=CASP7 PE=2 SV=1	4	5	5	3	0	2	0	2	3	0	0	2	0	2	3	0	0	2	0	0	1	0	11.9	11.9	7.4	37.814	336	336;303;264;222		2		4	5		1.2408e-15	0	7.1	0	4.5	8.9	0	35438000
P33240;P33240-2;B4DUD5;E7EWR4;E9PID8	P33240;P33240-2;B4DUD5;E7EWR4;E9PID8	16;16;16;15;14	16;16;16;15;14	8;8;8;7;8	Cleavage stimulation factor subunit 2	CSTF2	>sp|P33240|CSTF2_HUMAN Cleavage stimulation factor subunit 2 OS=Homo sapiens GN=CSTF2 PE=1 SV=1;>sp|P33240-2|CSTF2_HUMAN Isoform 2 of Cleavage stimulation factor subunit 2 OS=Homo sapiens GN=CSTF2;>tr|B4DUD5|B4DUD5_HUMAN Cleavage stimulation factor subunit	5	16	16	8	12	10	14	2	1	0	12	10	14	2	1	0	6	4	7	1	1	0	32.1	32.1	14.6	60.959	577	577;560;553;597;438	19	22	24	5	4		3.2201e-80	27	22.9	30.8	5.4	2.3	0	2593600000
B4DUI1	B4DUI1	5	1	1		MB	>tr|B4DUI1|B4DUI1_HUMAN Myoglobin OS=Homo sapiens GN=MB PE=2 SV=1	1	5	1	1	0	1	2	2	3	0	0	0	1	0	0	0	0	0	1	0	0	0	34.6	5.1	5.1	15.15	136	136			1				2.5568e-16	0	12.5	17.6	14.7	16.9	0	40528000
B4DYX9;P18615;B4DUN1;A2ABK1;A2ABK2;E9PD43;A2ABK3;A2ABK4;E7EWR7;E7ENC7	B4DYX9;P18615;B4DUN1;A2ABK1;A2ABK2;E9PD43;A2ABK3;A2ABK4	5;5;5;3;3;3;3;3;1;1	5;5;5;3;3;3;3;3;1;1	5;5;5;3;3;3;3;3;1;1	Negative elongation factor E	RDBP	>tr|B4DYX9|B4DYX9_HUMAN Negative elongation factor E OS=Homo sapiens GN=RDBP PE=2 SV=1;>sp|P18615|NELFE_HUMAN Negative elongation factor E OS=Homo sapiens GN=RDBP PE=1 SV=3;>tr|B4DUN1|B4DUN1_HUMAN Negative elongation factor E OS=Homo sapiens GN=RDBP PE=2 S	10	5	5	5	2	2	3	0	1	0	2	2	3	0	1	0	2	2	3	0	1	0	18.9	18.9	18.9	43.924	387	387;380;350;334;294;260;240;159;57;36	2	2	3		3		6.5497e-18	6.2	7.8	10.9	0	4.7	0	83115000
Q9H2D1;F5H2Q1;B4DUQ5	Q9H2D1;F5H2Q1;B4DUQ5	1;1;1	1;1;1	1;1;1	Mitochondrial folate transporter/carrier	SLC25A32	>sp|Q9H2D1|MFTC_HUMAN Mitochondrial folate transporter/carrier OS=Homo sapiens GN=SLC25A32 PE=1 SV=2;>tr|F5H2Q1|F5H2Q1_HUMAN Mitochondrial folate transporter/carrier OS=Homo sapiens GN=SLC25A32 PE=3 SV=1;>tr|B4DUQ5|B4DUQ5_HUMAN Mitochondrial folate transpo	3	1	1	1	0	0	0	1	0	0	0	0	0	1	0	0	0	0	0	1	0	0	2.5	2.5	2.5	35.407	315	315;299;183				1			0.016038	0	0	0	2.5	0	0	0
Q9NVZ3-2;Q9NVZ3;Q9NVZ3-4;F6SKB8;B4DUR7;Q9NVZ3-3;D6RAN6;H0Y970	Q9NVZ3-2;Q9NVZ3;Q9NVZ3-4;F6SKB8;B4DUR7;Q9NVZ3-3;D6RAN6;H0Y970	1;1;1;1;1;1;1;1	1;1;1;1;1;1;1;1	1;1;1;1;1;1;1;1	Adaptin ear-binding coat-associated protein 2	NECAP2	>sp|Q9NVZ3-2|NECP2_HUMAN Isoform 2 of Adaptin ear-binding coat-associated protein 2 OS=Homo sapiens GN=NECAP2;>sp|Q9NVZ3|NECP2_HUMAN Adaptin ear-binding coat-associated protein 2 OS=Homo sapiens GN=NECAP2 PE=1 SV=1;>sp|Q9NVZ3-4|NECP2_HUMAN Isoform 4 of Ada	8	1	1	1	0	0	0	1	0	0	0	0	0	1	0	0	0	0	0	1	0	0	4	4	4	29.464	273	273;263;237;194;185;172;101;63				1			0.0008248	0	0	0	4	0	0	0
P50579;B4DUX5;F8VQZ7;G3XA91;F8VRR3;G3V1U3;F8VY03;F8VSC4;F8VZX9	P50579;B4DUX5;F8VQZ7;G3XA91;F8VRR3;G3V1U3	16;16;14;12;11;10;5;4;2	16;16;14;12;11;10;5;4;2	16;16;14;12;11;10;5;4;2	Methionine aminopeptidase 2;Methionine aminopeptidase	METAP2	>sp|P50579|AMPM2_HUMAN Methionine aminopeptidase 2 OS=Homo sapiens GN=METAP2 PE=1 SV=1;>tr|B4DUX5|B4DUX5_HUMAN Methionine aminopeptidase OS=Homo sapiens GN=METAP2 PE=2 SV=1;>tr|F8VQZ7|F8VQZ7_HUMAN Methionine aminopeptidase OS=Homo sapiens GN=METAP2 PE=3 SV	9	16	16	16	7	5	10	2	2	0	7	5	10	2	2	0	7	5	10	2	2	0	44.8	44.8	44.8	52.891	478	478;455;477;455;442;328;178;161;163	8	7	11	4	2		7.7173e-162	21.3	12.1	31.8	4.2	3.6	0	374090000
B4DV38;E9PC61;H3BQM0;Q8NDF8-3;Q8NDF8;Q8NDF8-2;Q8NDF8-4	B4DV38;E9PC61;H3BQM0;Q8NDF8-3;Q8NDF8;Q8NDF8-2;Q8NDF8-4	1;1;1;1;1;1;1	1;1;1;1;1;1;1	1;1;1;1;1;1;1	PAP-associated domain-containing protein 5	PAPD5	>tr|B4DV38|B4DV38_HUMAN PAP-associated domain-containing protein 5 OS=Homo sapiens GN=PAPD5 PE=2 SV=1;>tr|E9PC61|E9PC61_HUMAN PAP-associated domain-containing protein 5 OS=Homo sapiens GN=PAPD5 PE=4 SV=1;>tr|H3BQM0|H3BQM0_HUMAN PAP-associated domain-contai	7	1	1	1	0	0	0	1	1	0	0	0	0	1	1	0	0	0	0	1	1	0	1.7	1.7	1.7	75.8	698	698;619;588;585;572;465;370				2	1		0.0004907	0	0	0	1.7	1.7	0	0
P55884-2;F8W8C8;P55884;B4DV79;C9JZG1;C9JQN7	P55884-2;F8W8C8;P55884;B4DV79	56;56;56;56;20;9	56;56;56;56;20;9	56;56;56;56;20;9	Eukaryotic translation initiation factor 3 subunit B	EIF3B	>sp|P55884-2|EIF3B_HUMAN Isoform 2 of Eukaryotic translation initiation factor 3 subunit B OS=Homo sapiens GN=EIF3B;>tr|F8W8C8|F8W8C8_HUMAN Eukaryotic translation initiation factor 3 subunit B OS=Homo sapiens GN=EIF3B PE=3 SV=1;>sp|P55884|EIF3B_HUMAN Eukar	6	56	56	56	31	27	24	28	32	10	31	27	24	28	32	10	31	27	24	28	32	10	59.2	59.2	59.2	99.028	873	873;872;814;738;302;153	61	59	49	83	99	38	0	47.9	41.4	38.6	29.6	33.9	14.7	8886700000
P50995;B4DVE7;E9PDK5;E9PDS7;H0Y6E1;P27216-2;P27216;E5RIN3	P50995;B4DVE7;E9PDK5	25;25;25;9;7;1;1;1	25;25;25;9;7;1;1;1	24;24;24;9;7;1;1;1	Annexin A11;Annexin	ANXA11	>sp|P50995|ANX11_HUMAN Annexin A11 OS=Homo sapiens GN=ANXA11 PE=1 SV=1;>tr|B4DVE7|B4DVE7_HUMAN Annexin OS=Homo sapiens GN=ANXA11 PE=2 SV=1;>tr|E9PDK5|E9PDK5_HUMAN Annexin OS=Homo sapiens GN=ANXA11 PE=3 SV=1	8	25	25	24	10	11	9	14	13	3	10	11	9	14	13	3	10	11	9	13	12	3	33.7	33.7	33.7	54.389	505	505;472;412;162;148;357;316;113	18	23	22	34	40	10	7.5369e-93	21.8	24.2	20.4	21.6	19.6	6.9	1391400000
O75190;O75190-3;B4DVN1;O75190-2;C9J2C4;E9PH18;C9J2P2;F8WCZ4;C9JDX6;C9JDR7;C9JB42;C9JN01	O75190;O75190-3;B4DVN1;O75190-2;C9J2C4;E9PH18;C9J2P2;F8WCZ4;C9JDX6;C9JDR7;C9JB42;C9JN01	2;2;2;2;2;2;2;2;2;2;2;2	1;1;1;1;1;1;1;1;1;1;1;1	1;1;1;1;1;1;1;1;1;1;1;1	DnaJ homolog subfamily B member 6	DNAJB6	>sp|O75190|DNJB6_HUMAN DnaJ homolog subfamily B member 6 OS=Homo sapiens GN=DNAJB6 PE=1 SV=2;>sp|O75190-3|DNJB6_HUMAN Isoform C of DnaJ homolog subfamily B member 6 OS=Homo sapiens GN=DNAJB6;>tr|B4DVN1|B4DVN1_HUMAN Uncharacterized protein OS=Homo sapiens G	12	2	1	1	0	0	0	2	1	0	0	0	0	1	0	0	0	0	0	1	0	0	5.5	2.8	2.8	36.087	326	326;325;268;241;228;211;146;129;125;98;66;45				1			0.00020483	0	0	0	5.5	2.8	0	0
Q9Y613;B4DVN5	Q9Y613;B4DVN5	1;1	1;1	1;1	FH1/FH2 domain-containing protein 1	FHOD1	>sp|Q9Y613|FHOD1_HUMAN FH1/FH2 domain-containing protein 1 OS=Homo sapiens GN=FHOD1 PE=1 SV=3;>tr|B4DVN5|B4DVN5_HUMAN FH1/FH2 domain-containing protein 1 OS=Homo sapiens GN=FHOD1 PE=2 SV=1	2	1	1	1	0	0	0	1	1	0	0	0	0	1	1	0	0	0	0	1	1	0	0.9	0.9	0.9	126.55	1164	1164;743				1	1		0.0045661	0	0	0	0.9	0.9	0	0
Q99613;B4DVQ5;B5ME19;H3BRV0;F5H4V1;B4DDN4;B4DVU3;C9J1F3;B4DRU0;H3BPE4;H3BPE3;H3BTY8	Q99613;B4DVQ5;B5ME19;H3BRV0;F5H4V1;B4DDN4;B4DVU3;C9J1F3;B4DRU0	44;44;43;43;43;43;43;42;41;7;5;4	44;44;43;43;43;43;43;42;41;7;5;4	44;44;43;43;43;43;43;42;41;7;5;4	Eukaryotic translation initiation factor 3 subunit C	EIF3C;EIF3CL	>sp|Q99613|EIF3C_HUMAN Eukaryotic translation initiation factor 3 subunit C OS=Homo sapiens GN=EIF3C PE=1 SV=1;>tr|B4DVQ5|B4DVQ5_HUMAN Eukaryotic translation initiation factor 3 subunit C OS=Homo sapiens GN=EIF3C PE=2 SV=1;>tr|B5ME19|B5ME19_HUMAN Eukaryoti	12	44	44	44	26	26	28	11	10	2	26	26	28	11	10	2	26	26	28	11	10	2	49.9	49.9	49.9	105.34	913	913;898;914;903;899;792;761;762;735;148;133;80	56	58	56	26	27	6	0	39.2	35.8	40.5	13.1	11.1	2.1	7109700000
Q96GW9;B4DVV7	Q96GW9;B4DVV7	1;1	1;1	1;1	Methionine--tRNA ligase, mitochondrial	MARS2	>sp|Q96GW9|SYMM_HUMAN Methionine--tRNA ligase, mitochondrial OS=Homo sapiens GN=MARS2 PE=1 SV=2;>tr|B4DVV7|B4DVV7_HUMAN Methionine--tRNA ligase, mitochondrial OS=Homo sapiens GN=MARS2 PE=2 SV=1	2	1	1	1	0	0	0	0	1	0	0	0	0	0	1	0	0	0	0	0	1	0	2.9	2.9	2.9	66.59	593	593;520					6		2.0226e-06	0	0	0	0	2.9	0	0
B4DW92;Q86WQ0	B4DW92;Q86WQ0	1;1	1;1	1;1	Nuclear receptor 2C2-associated protein	NR2C2AP	>tr|B4DW92|B4DW92_HUMAN Nuclear receptor 2C2-associated protein OS=Homo sapiens GN=NR2C2AP PE=2 SV=1;>sp|Q86WQ0|NR2CA_HUMAN Nuclear receptor 2C2-associated protein OS=Homo sapiens GN=NR2C2AP PE=1 SV=1	2	1	1	1	0	1	0	0	0	0	0	1	0	0	0	0	0	1	0	0	0	0	9	9	9	19.19	167	167;139		1					9.5784e-05	0	9	0	0	0	0	22295000
Q13433;Q13433-2;B4DWH6	Q13433;Q13433-2;B4DWH6	1;1;1	1;1;1	1;1;1	Zinc transporter ZIP6	SLC39A6	>sp|Q13433|S39A6_HUMAN Zinc transporter ZIP6 OS=Homo sapiens GN=SLC39A6 PE=1 SV=3;>sp|Q13433-2|S39A6_HUMAN Isoform 2 of Zinc transporter ZIP6 OS=Homo sapiens GN=SLC39A6;>tr|B4DWH6|B4DWH6_HUMAN Zinc transporter ZIP6 OS=Homo sapiens GN=SLC39A6 PE=2 SV=1	3	1	1	1	1	1	1	0	0	0	1	1	1	0	0	0	1	1	1	0	0	0	1.5	1.5	1.5	85.046	755	755;433;410	1	1	2				4.35e-29	1.5	1.5	1.5	0	0	0	24010000
Q9UJ83;B4DWI1;B4DXI5;E9PEN4;B3KPX4;C9J306;C9JJM7;F8WCH9;Q7Z773	Q9UJ83;B4DWI1;B4DXI5;E9PEN4;B3KPX4	9;9;9;7;6;4;1;1;1	9;9;9;7;6;4;1;1;1	9;9;9;7;6;4;1;1;1	2-hydroxyacyl-CoA lyase 1	HACL1;PHYH2	>sp|Q9UJ83|HACL1_HUMAN 2-hydroxyacyl-CoA lyase 1 OS=Homo sapiens GN=HACL1 PE=1 SV=2;>tr|B4DWI1|B4DWI1_HUMAN 2-hydroxyacyl-CoA lyase 1 OS=Homo sapiens GN=HACL1 PE=2 SV=1;>tr|B4DXI5|B4DXI5_HUMAN 2-hydroxyacyl-CoA lyase 1 OS=Homo sapiens GN=HACL1 PE=2 SV=1;>t	9	9	9	9	2	5	1	2	2	3	2	5	1	2	2	3	2	5	1	2	2	3	19.6	19.6	19.6	63.728	578	578;551;496;518;337;244;157;137;119	2	5	1	20	22	8	2.6423e-23	5.5	10.2	2.6	4.8	4.8	8.8	126210000
Q99523;B4DWI3	Q99523;B4DWI3	1;1	1;1	1;1	Sortilin	SORT1	>sp|Q99523|SORT_HUMAN Sortilin OS=Homo sapiens GN=SORT1 PE=1 SV=3;>tr|B4DWI3|B4DWI3_HUMAN Sortilin OS=Homo sapiens GN=SORT1 PE=2 SV=1	2	1	1	1	0	0	0	1	1	0	0	0	0	1	1	0	0	0	0	1	1	0	1.3	1.3	1.3	92.067	831	831;694				1	1		0.0020004	0	0	0	1.3	1.3	0	0
Q96BP3;F5H7P7;B4DWR9;H0Y8N5;D6R9Q1;D6RD43	Q96BP3;F5H7P7;B4DWR9	11;11;11;4;3;1	11;11;11;4;3;1	11;11;11;4;3;1	Peptidylprolyl isomerase domain and WD repeat-containing protein 1	PPWD1	>sp|Q96BP3|PPWD1_HUMAN Peptidylprolyl isomerase domain and WD repeat-containing protein 1 OS=Homo sapiens GN=PPWD1 PE=1 SV=1;>tr|F5H7P7|F5H7P7_HUMAN Peptidylprolyl isomerase domain and WD repeat-containing protein 1 OS=Homo sapiens GN=PPWD1 PE=4 SV=1;>tr|B	6	11	11	11	4	3	2	5	5	0	4	3	2	5	5	0	4	3	2	5	5	0	19.3	19.3	19.3	73.574	646	646;616;490;132;241;107	4	3	2	13	15		4.2247e-48	6.5	5.3	3.4	10.4	11.8	0	80783000
Q96F24;B4DWS0;C9JGX3;Q96F24-2	Q96F24;B4DWS0;C9JGX3;Q96F24-2	1;1;1;1	1;1;1;1	1;1;1;1	Nuclear receptor-binding factor 2	NRBF2	>sp|Q96F24|NRBF2_HUMAN Nuclear receptor-binding factor 2 OS=Homo sapiens GN=NRBF2 PE=1 SV=1;>tr|B4DWS0|B4DWS0_HUMAN Nuclear receptor-binding factor 2 OS=Homo sapiens GN=NRBF2 PE=2 SV=1;>tr|C9JGX3|C9JGX3_HUMAN Nuclear receptor-binding factor 2 OS=Homo sapie	4	1	1	1	0	0	0	1	1	0	0	0	0	1	1	0	0	0	0	1	1	0	4.9	4.9	4.9	32.377	287	287;277;237;237				5	2		0.00026965	0	0	0	4.9	4.9	0	0
P40616;B4DWW1;F8VYN9;B4DZG7;F8W1Z8;F8VP63;F8VP99	P40616;B4DWW1;F8VYN9;B4DZG7	7;7;6;6;2;1;1	7;7;6;6;2;1;1	7;7;6;6;2;1;1	ADP-ribosylation factor-like protein 1	ARL1	>sp|P40616|ARL1_HUMAN ADP-ribosylation factor-like protein 1 OS=Homo sapiens GN=ARL1 PE=1 SV=1;>tr|B4DWW1|B4DWW1_HUMAN ADP-ribosylation factor-like protein 1 OS=Homo sapiens GN=ARL1 PE=2 SV=1;>tr|F8VYN9|F8VYN9_HUMAN ADP-ribosylation factor-like protein 1 O	7	7	7	7	5	5	3	3	3	1	5	5	3	3	3	1	5	5	3	3	3	1	45.3	45.3	45.3	20.417	181	181;164;194;135;52;64;17	11	11	6	4	6	6	5.2168e-27	37	37	21.5	21	21	5	841370000
Q9ULC5-3;Q9ULC5;Q9ULC5-4;B4DX30	Q9ULC5-3;Q9ULC5;Q9ULC5-4;B4DX30	3;3;3;3	1;1;1;1	1;1;1;1	Long-chain-fatty-acid--CoA ligase 5	ACSL5	>sp|Q9ULC5-3|ACSL5_HUMAN Isoform 2 of Long-chain-fatty-acid--CoA ligase 5 OS=Homo sapiens GN=ACSL5;>sp|Q9ULC5|ACSL5_HUMAN Long-chain-fatty-acid--CoA ligase 5 OS=Homo sapiens GN=ACSL5 PE=1 SV=1;>sp|Q9ULC5-4|ACSL5_HUMAN Isoform 3 of Long-chain-fatty-acid--Co	4	3	1	1	1	1	1	2	2	0	0	0	0	1	1	0	0	0	0	1	1	0	4.5	1.4	1.4	82.262	739	739;683;659;465				1	2		5.4672e-10	1.5	1.5	1.5	3	3	0	0
B4DX68;Q96KB5	B4DX68;Q96KB5	6;6	6;6	6;6	Lymphokine-activated killer T-cell-originated protein kinase	PBK	>tr|B4DX68|B4DX68_HUMAN Lymphokine-activated killer T-cell-originated protein kinase OS=Homo sapiens GN=PBK PE=2 SV=1;>sp|Q96KB5|TOPK_HUMAN Lymphokine-activated killer T-cell-originated protein kinase OS=Homo sapiens GN=PBK PE=1 SV=3	2	6	6	6	1	2	2	2	1	0	1	2	2	2	1	0	1	2	2	2	1	0	18.9	18.9	18.9	37.211	333	333;322	1	2	2	2	1		4.5916e-12	4.2	5.7	5.1	6.9	4.2	0	204460000
I3L3Y9;Q13227;B4DXA1;I3L4X7	I3L3Y9;Q13227;B4DXA1;I3L4X7	2;2;2;2	2;2;2;2	2;2;2;2	G protein pathway suppressor 2	GPS2	>tr|I3L3Y9|I3L3Y9_HUMAN G protein pathway suppressor 2 (Fragment) OS=Homo sapiens GN=GPS2 PE=4 SV=1;>sp|Q13227|GPS2_HUMAN G protein pathway suppressor 2 OS=Homo sapiens GN=GPS2 PE=1 SV=3;>tr|B4DXA1|B4DXA1_HUMAN G protein pathway suppressor 2 OS=Homo sapien	4	2	2	2	0	0	0	2	2	0	0	0	0	2	2	0	0	0	0	2	2	0	6.1	6.1	6.1	36.286	327	327;327;303;229				6	7		8.9396e-07	0	0	0	6.1	6.1	0	0
Q9H8M2;Q9H8M2-6;Q9H8M2-1;Q9H8M2-3;Q9H8M2-4;C9JBY0;B4DXI2	Q9H8M2;Q9H8M2-6;Q9H8M2-1;Q9H8M2-3;Q9H8M2-4;C9JBY0;B4DXI2	1;1;1;1;1;1;1	1;1;1;1;1;1;1	1;1;1;1;1;1;1	Bromodomain-containing protein 9	BRD9	>sp|Q9H8M2|BRD9_HUMAN Bromodomain-containing protein 9 OS=Homo sapiens GN=BRD9 PE=1 SV=2;>sp|Q9H8M2-6|BRD9_HUMAN Isoform 6 of Bromodomain-containing protein 9 OS=Homo sapiens GN=BRD9;>sp|Q9H8M2-1|BRD9_HUMAN Isoform 5 of Bromodomain-containing protein 9 OS=	7	1	1	1	0	0	0	1	0	0	0	0	0	1	0	0	0	0	0	1	0	0	1.7	1.7	1.7	66.999	597	597;544;501;481;233;225;214				1			0.0068906	0	0	0	1.7	0	0	0
B4DXI4;Q7Z2W9;H3BUY0;F5H7V8;C9JPR2	B4DXI4;Q7Z2W9;H3BUY0;F5H7V8;C9JPR2	3;3;2;2;2	3;3;2;2;2	3;3;2;2;2	39S ribosomal protein L21, mitochondrial	MRPL21	>tr|B4DXI4|B4DXI4_HUMAN 39S ribosomal protein L21, mitochondrial OS=Homo sapiens GN=MRPL21 PE=2 SV=1;>sp|Q7Z2W9|RM21_HUMAN 39S ribosomal protein L21, mitochondrial OS=Homo sapiens GN=MRPL21 PE=1 SV=2;>tr|H3BUY0|H3BUY0_HUMAN 39S ribosomal protein L21, mitoc	5	3	3	3	1	0	0	1	2	1	1	0	0	1	2	1	1	0	0	1	2	1	11.1	11.1	11.1	30.594	280	280;205;195;150;120	1			1	2	2	3.782e-09	4.3	0	0	3.6	6.8	3.6	20764000
Q8TED0;B4DXK8;H0Y8P4;B4DU75;D6RF65	Q8TED0;B4DXK8;H0Y8P4;B4DU75	10;10;8;5;2	10;10;8;5;2	10;10;8;5;2	U3 small nucleolar RNA-associated protein 15 homolog	UTP15	>sp|Q8TED0|UTP15_HUMAN U3 small nucleolar RNA-associated protein 15 homolog OS=Homo sapiens GN=UTP15 PE=1 SV=3;>tr|B4DXK8|B4DXK8_HUMAN U3 small nucleolar RNA-associated protein 15 homolog OS=Homo sapiens GN=UTP15 PE=2 SV=1;>tr|H0Y8P4|H0Y8P4_HUMAN U3 small	5	10	10	10	3	5	4	1	2	1	3	5	4	1	2	1	3	5	4	1	2	1	23.2	23.2	23.2	58.414	518	518;499;545;328;65	3	6	4	1	2	1	6.604e-185	6.9	11.4	9.3	2.1	4.8	1.9	106960000
P51114;B4DXZ6;P51114-3;P51114-2;E9PFF5;E7EU85;H7C4S4	P51114;B4DXZ6;P51114-3;P51114-2;E9PFF5;E7EU85	7;7;7;4;4;4;3	6;6;6;3;3;3;3	6;6;6;3;3;3;3	Fragile X mental retardation syndrome-related protein 1	FXR1	>sp|P51114|FXR1_HUMAN Fragile X mental retardation syndrome-related protein 1 OS=Homo sapiens GN=FXR1 PE=1 SV=3;>tr|B4DXZ6|B4DXZ6_HUMAN Fragile X mental retardation syndrome-related protein 1 OS=Homo sapiens GN=FXR1 PE=2 SV=1;>sp|P51114-3|FXR1_HUMAN Isofor	7	7	6	6	2	3	2	4	3	0	1	2	1	4	3	0	1	2	1	4	3	0	13	11.8	11.8	69.72	621	621;608;536;539;490;454;247	2	3	2	4	4		1.0345e-18	4.2	5.8	4.2	8.9	7.1	0	131000000
B4DYH1	B4DYH1	48	1	1		HSPH1	>tr|B4DYH1|B4DYH1_HUMAN Heat shock 105kDa/110kDa protein 1, isoform CRA_b OS=Homo sapiens GN=HSPH1 PE=2 SV=1	1	48	1	1	24	24	22	17	17	4	1	1	1	0	0	0	1	1	1	0	0	0	60.9	0.8	0.8	97.459	860	860	1	2	2				0	39.5	39.1	34.3	21.7	20.2	5.6	432310000
H7BYZ3;D3YTA9;P63098;Q96LZ3;F6U1T9;B4DYQ6	H7BYZ3;D3YTA9;P63098;Q96LZ3;F6U1T9;B4DYQ6	1;1;1;1;1;1	1;1;1;1;1;1	1;1;1;1;1;1	Calcineurin subunit B type 1;Calcineurin subunit B type 2	PPP3R1;PPP3R2	>tr|H7BYZ3|H7BYZ3_HUMAN Calcineurin subunit B type 1 OS=Homo sapiens GN=PPP3R1 PE=4 SV=1;>tr|D3YTA9|D3YTA9_HUMAN Calcineurin subunit B type 1 OS=Homo sapiens GN=PPP3R1 PE=4 SV=1;>sp|P63098|CANB1_HUMAN Calcineurin subunit B type 1 OS=Homo sapiens GN=PPP3R1	6	1	1	1	0	0	1	0	0	0	0	0	1	0	0	0	0	0	1	0	0	0	4.2	4.2	4.2	36.877	331	331;189;170;170;160;139			1				0.00039726	0	0	4.2	0	0	0	4224400
O15164;O15164-2;B4DYZ9;E7ES63;C9JPT4	O15164;O15164-2;B4DYZ9;E7ES63;C9JPT4	2;2;2;2;2	2;2;2;2;2	2;2;2;2;2	Transcription intermediary factor 1-alpha	TRIM24	>sp|O15164|TIF1A_HUMAN Transcription intermediary factor 1-alpha OS=Homo sapiens GN=TRIM24 PE=1 SV=3;>sp|O15164-2|TIF1A_HUMAN Isoform Short of Transcription intermediary factor 1-alpha OS=Homo sapiens GN=TRIM24;>tr|B4DYZ9|B4DYZ9_HUMAN Transcription interme	5	2	2	2	0	0	1	1	1	0	0	0	1	1	1	0	0	0	1	1	1	0	2	2	2	116.83	1050	1050;1016;961;549;442			1	2	1		7.5349e-05	0	0	0.9	1.1	1.1	0	11828000
P48163;B4DZ70;F5H4W0;H0YGB9	P48163;B4DZ70;F5H4W0	13;13;10;5	13;13;10;5	13;13;10;5	NADP-dependent malic enzyme;Malic enzyme	ME1	>sp|P48163|MAOX_HUMAN NADP-dependent malic enzyme OS=Homo sapiens GN=ME1 PE=1 SV=1;>tr|B4DZ70|B4DZ70_HUMAN Malic enzyme OS=Homo sapiens GN=ME1 PE=2 SV=1;>tr|F5H4W0|F5H4W0_HUMAN Malic enzyme OS=Homo sapiens GN=ME1 PE=3 SV=1	4	13	13	13	6	8	4	3	1	1	6	8	4	3	1	1	6	8	4	3	1	1	36.5	36.5	36.5	64.149	572	572;497;406;232	10	9	4	8	5	1	2.7048e-163	18.9	22.4	17.1	5.2	1.9	1.4	335770000
O94826;B4DZ87	O94826;B4DZ87	30;30	30;30	30;30	Mitochondrial import receptor subunit TOM70	TOMM70A	>sp|O94826|TOM70_HUMAN Mitochondrial import receptor subunit TOM70 OS=Homo sapiens GN=TOMM70A PE=1 SV=1;>tr|B4DZ87|B4DZ87_HUMAN Mitochondrial import receptor subunit TOM70 OS=Homo sapiens GN=TOMM70A PE=2 SV=1	2	30	30	30	12	15	12	13	14	2	12	15	12	13	14	2	12	15	12	13	14	2	50.8	50.8	50.8	67.454	608	608;501	21	33	23	30	38	7	2.1796e-176	30.4	32.2	29.6	20.1	19.1	4.4	1892300000
Q9H0D6;B4DZC3;Q9H0D6-2	Q9H0D6;B4DZC3;Q9H0D6-2	17;17;17	17;17;17	17;17;17	5-3 exoribonuclease 2	XRN2	>sp|Q9H0D6|XRN2_HUMAN 5-3 exoribonuclease 2 OS=Homo sapiens GN=XRN2 PE=1 SV=1;>tr|B4DZC3|B4DZC3_HUMAN 5-3 exoribonuclease 2 OS=Homo sapiens GN=XRN2 PE=2 SV=1;>sp|Q9H0D6-2|XRN2_HUMAN Isoform 2 of 5-3 exoribonuclease 2 OS=Homo sapiens GN=XRN2	3	17	17	17	8	10	8	2	4	3	8	10	8	2	4	3	8	10	8	2	4	3	21.8	21.8	21.8	108.58	950	950;896;874	12	15	11	12	14	7	3.7267e-99	11.3	14.3	10.7	1.4	4.1	4.1	1450800000
Q9UJ41;H7BYE7;E7ERJ8;Q9UJ41-3;B4DZM7;E9PFK9;Q9UJ41-2;Q3HKR1	Q9UJ41;H7BYE7;E7ERJ8;Q9UJ41-3;B4DZM7;E9PFK9;Q9UJ41-2	3;3;3;3;3;3;3;1	3;3;3;3;3;3;3;1	3;3;3;3;3;3;3;1	Rab5 GDP/GTP exchange factor	RABGEF1;KCTD7	>sp|Q9UJ41|RABX5_HUMAN Rab5 GDP/GTP exchange factor OS=Homo sapiens GN=RABGEF1 PE=1 SV=2;>tr|H7BYE7|H7BYE7_HUMAN BTB/POZ domain-containing protein KCTD7 OS=Homo sapiens GN=KCTD7 PE=4 SV=1;>tr|E7ERJ8|E7ERJ8_HUMAN BTB/POZ domain-containing protein KCTD7 OS=H	8	3	3	3	0	0	0	2	3	0	0	0	0	2	3	0	0	0	0	2	3	0	4.8	4.8	4.8	79.37	708	708;575;531;531;505;504;491;407				3	6		2.8692e-08	0	0	0	3.2	4.8	0	0
Q96AT9;E7EW52;Q96AT9-2;B4E016;C9IZU8;C9J9T0;Q53TV9;C9JPQ7;C9J6A7;F8WBT4	Q96AT9;E7EW52;Q96AT9-2;B4E016;C9IZU8;C9J9T0;Q53TV9;C9JPQ7;C9J6A7;F8WBT4	2;2;2;2;1;1;1;1;1;1	2;2;2;2;1;1;1;1;1;1	2;2;2;2;1;1;1;1;1;1	Ribulose-phosphate 3-epimerase	RPE	>sp|Q96AT9|RPE_HUMAN Ribulose-phosphate 3-epimerase OS=Homo sapiens GN=RPE PE=1 SV=1;>tr|E7EW52|E7EW52_HUMAN Ribulose-phosphate 3-epimerase OS=Homo sapiens GN=RPE PE=3 SV=1;>sp|Q96AT9-2|RPE_HUMAN Isoform 2 of Ribulose-phosphate 3-epimerase OS=Homo sapiens	10	2	2	2	1	1	0	0	0	0	1	1	0	0	0	0	1	1	0	0	0	0	11.4	11.4	11.4	24.927	228	228;220;220;199;225;191;178;160;159;60	1	1					1.8384e-05	3.1	8.3	0	0	0	0	18933000
Q04206;Q04206-4;Q04206-3;Q04206-2;B4E082;E9PKH5;Q2TAM5;Q96CP1;E9PKV4;E9PQS6;E9PI38;E9PMD5;E9PNV4;E9PRX2;E9PJR1	Q04206;Q04206-4;Q04206-3;Q04206-2;B4E082;E9PKH5;Q2TAM5;Q96CP1;E9PKV4;E9PQS6;E9PI38;E9PMD5	4;4;4;4;4;4;4;2;2;2;2;2;1;1;1	4;4;4;4;4;4;4;2;2;2;2;2;1;1;1	4;4;4;4;4;4;4;2;2;2;2;2;1;1;1	Transcription factor p65	RELA	>sp|Q04206|TF65_HUMAN Transcription factor p65 OS=Homo sapiens GN=RELA PE=1 SV=2;>sp|Q04206-4|TF65_HUMAN Isoform 4 of Transcription factor p65 OS=Homo sapiens GN=RELA;>sp|Q04206-3|TF65_HUMAN Isoform 3 of Transcription factor p65 OS=Homo sapiens GN=RELA;>sp	15	4	4	4	2	4	0	0	0	0	2	4	0	0	0	0	2	4	0	0	0	0	8.9	8.9	8.9	60.218	551	551;548;541;537;425;418;377;246;237;208;185;161;153;95;90	2	4					2.1475e-08	4.4	8.9	0	0	0	0	210640000
E9PC97;Q8IWS0;B4E0G4;Q5JRC6;Q8IWS0-2	E9PC97;Q8IWS0;B4E0G4;Q5JRC6;Q8IWS0-2	6;6;6;4;3	6;6;6;4;3	6;6;6;4;3	PHD finger protein 6	PHF6	>tr|E9PC97|E9PC97_HUMAN PHD finger protein 6 OS=Homo sapiens GN=PHF6 PE=4 SV=1;>sp|Q8IWS0|PHF6_HUMAN PHD finger protein 6 OS=Homo sapiens GN=PHF6 PE=1 SV=1;>tr|B4E0G4|B4E0G4_HUMAN PHD finger protein 6 OS=Homo sapiens GN=PHF6 PE=2 SV=1;>tr|Q5JRC6|Q5JRC6_HUM	5	6	6	6	3	2	2	2	2	1	3	2	2	2	2	1	3	2	2	2	2	1	17.5	17.5	17.5	41.361	366	366;365;331;324;312	6	3	5	5	5	1	5.8399e-27	11.2	8.2	8.2	4.4	4.4	1.9	255710000
P26006-1;P26006;B4E0H8;H0YA49;D6R9X8	P26006-1;P26006;B4E0H8;H0YA49	4;4;4;3;1	4;4;4;3;1	4;4;4;3;1	Integrin alpha-3;Integrin alpha-3 heavy chain;Integrin alpha-3 light chain	ITGA3	>sp|P26006-1|ITA3_HUMAN Isoform 2 of Integrin alpha-3 OS=Homo sapiens GN=ITGA3;>sp|P26006|ITA3_HUMAN Integrin alpha-3 OS=Homo sapiens GN=ITGA3 PE=1 SV=5;>tr|B4E0H8|B4E0H8_HUMAN Integrin alpha-3 OS=Homo sapiens GN=ITGA3 PE=2 SV=1;>tr|H0YA49|H0YA49_HUMAN Int	5	4	4	4	2	0	1	1	1	0	2	0	1	1	1	0	2	0	1	1	1	0	3	3	3	118.75	1066	1066;1051;1037;221;142	2		1	1	1		2.3581e-11	1.8	0	0.9	1.2	1.2	0	40618000
Q15629;B4E0K2;G3XAN4	Q15629;B4E0K2;G3XAN4	1;1;1	1;1;1	1;1;1	Translocating chain-associated membrane protein 1	TRAM1	>sp|Q15629|TRAM1_HUMAN Translocating chain-associated membrane protein 1 OS=Homo sapiens GN=TRAM1 PE=1 SV=3;>tr|B4E0K2|B4E0K2_HUMAN Translocating chain-associated membrane protein 1 OS=Homo sapiens GN=TRAM1 PE=2 SV=1;>tr|G3XAN4|G3XAN4_HUMAN Translocating c	3	1	1	1	1	0	0	0	0	0	1	0	0	0	0	0	1	0	0	0	0	0	5.3	5.3	5.3	43.071	374	374;343;288	1						0.00060417	5.3	0	0	0	0	0	0
Q9NVS9;B4E1D7;B4E152;B4E0V0	Q9NVS9;B4E1D7;B4E152;B4E0V0	1;1;1;1	1;1;1;1	1;1;1;1	Pyridoxine-5-phosphate oxidase	PNPO	>sp|Q9NVS9|PNPO_HUMAN Pyridoxine-5-phosphate oxidase OS=Homo sapiens GN=PNPO PE=1 SV=1;>tr|B4E1D7|B4E1D7_HUMAN Pyridoxine-5-phosphate oxidase OS=Homo sapiens GN=PNPO PE=2 SV=1;>tr|B4E152|B4E152_HUMAN Pyridoxine-5-phosphate oxidase OS=Homo sapiens GN=PNP	4	1	1	1	0	0	0	0	1	0	0	0	0	0	1	0	0	0	0	0	1	0	3.4	3.4	3.4	29.988	261	261;243;218;166					4		0.0015832	0	0	0	0	3.4	0	0
O14981;Q59HB6;B4E0W6	O14981;Q59HB6;B4E0W6	1;1;1	1;1;1	1;1;1	TATA-binding protein-associated factor 172	BTAF1	>sp|O14981|BTAF1_HUMAN TATA-binding protein-associated factor 172 OS=Homo sapiens GN=BTAF1 PE=1 SV=2;>tr|Q59HB6|Q59HB6_HUMAN BTAF1 RNA polymerase II, B-TFIID transcription factor-associated, 170kDa variant (Fragment) OS=Homo sapiens GN=BTAF1 PE=2 SV=1;>tr|	3	1	1	1	0	0	0	1	1	0	0	0	0	1	1	0	0	0	0	1	1	0	0.4	0.4	0.4	206.89	1849	1849;699;677				1	1		0.018777	0	0	0	0.4	0.4	0	0
B4E0X8;F8W7W2;Q96AE4-2;C9JSZ1	B4E0X8;F8W7W2;Q96AE4-2	33;32;32;10	29;28;28;9	1;1;1;1		FUBP1	>tr|B4E0X8|B4E0X8_HUMAN Far upstream element-binding protein 1 OS=Homo sapiens GN=FUBP1 PE=2 SV=1;>tr|F8W7W2|F8W7W2_HUMAN Far upstream element-binding protein 1 OS=Homo sapiens GN=FUBP1 PE=4 SV=1;>sp|Q96AE4-2|FUBP1_HUMAN Isoform 2 of Far upstream element-b	4	33	29	1	24	26	24	10	12	8	22	24	22	7	9	7	1	1	1	0	0	0	60.3	56.1	3.2	66.231	629	629;654;653;232	60	67	61	19	24	17	0	48.8	52	49.8	17	20.2	12.9	11508000000
B4E0Y9;Q9P289;Q8NBY1;Q9P289-2;Q9P289-3;O00506;A8K6Z3;F5H0B2;B7Z9K1;H7C279;C9J232;C9JCC0;C9J6L2;C9JDH9;Q5JV99;C9JJV0	B4E0Y9;Q9P289;Q8NBY1;Q9P289-2;Q9P289-3	22;22;22;18;16;3;3;3;3;3;3;3;3;3;1;1	22;22;22;18;16;3;3;3;3;3;3;3;3;3;1;1	14;14;14;12;9;1;1;1;1;1;1;1;1;1;0;0	Serine/threonine-protein kinase MST4	MST4	>tr|B4E0Y9|B4E0Y9_HUMAN Serine/threonine-protein kinase MST4 OS=Homo sapiens GN=MST4 PE=2 SV=1;>sp|Q9P289|MST4_HUMAN Serine/threonine-protein kinase MST4 OS=Homo sapiens GN=MST4 PE=1 SV=2;>tr|Q8NBY1|Q8NBY1_HUMAN Serine/threonine-protein kinase MST4 OS=Homo	16	22	22	14	9	9	6	9	11	1	9	9	6	9	11	1	5	5	3	7	7	0	50	50	36.3	49.183	438	438;416;392;339;354;426;349;336;332;247;177;163;161;148;142;79	16	17	10	26	38	1	1.0627e-195	28.8	27.9	16.9	24.9	26.7	1.6	675030000
O95260-2;F5GXE4;B4E107	O95260-2;F5GXE4;B4E107	2;2;2	2;2;2	2;2;2	Arginyl-tRNA--protein transferase 1	ATE1	>sp|O95260-2|ATE1_HUMAN Isoform ATE1-2 of Arginyl-tRNA--protein transferase 1 OS=Homo sapiens GN=ATE1;>tr|F5GXE4|F5GXE4_HUMAN Arginyl-tRNA--protein transferase 1 OS=Homo sapiens GN=ATE1 PE=3 SV=1;>tr|B4E107|B4E107_HUMAN Arginyl-tRNA--protein transferase 1	3	2	2	2	1	1	0	1	1	0	1	1	0	1	1	0	1	1	0	1	1	0	6.2	6.2	6.2	59.031	518	518;511;422	1	1		5	4		9.226e-19	2.3	2.3	0	3.9	3.9	0	8683600
Q15003;E9PHA2;B4E189;H7C415;C9J470	Q15003;E9PHA2;B4E189;H7C415	6;6;6;4;2	6;6;6;4;2	6;6;6;4;2	Condensin complex subunit 2	NCAPH	>sp|Q15003|CND2_HUMAN Condensin complex subunit 2 OS=Homo sapiens GN=NCAPH PE=1 SV=3;>tr|E9PHA2|E9PHA2_HUMAN Condensin complex subunit 2 OS=Homo sapiens GN=NCAPH PE=3 SV=1;>tr|B4E189|B4E189_HUMAN Condensin complex subunit 2 OS=Homo sapiens GN=NCAPH PE=2 SV	5	6	6	6	3	4	4	0	1	0	3	4	4	0	1	0	3	4	4	0	1	0	11.9	11.9	11.9	82.562	741	741;730;605;182;608	4	4	5		1		9.9307e-30	6.7	8.8	8.2	0	1.3	0	319920000
Q9UHN6;Q9UHN6-2;B4E1B9	Q9UHN6;Q9UHN6-2;B4E1B9	2;2;2	2;2;2	2;2;2	Transmembrane protein 2	TMEM2	>sp|Q9UHN6|TMEM2_HUMAN Transmembrane protein 2 OS=Homo sapiens GN=TMEM2 PE=1 SV=1;>sp|Q9UHN6-2|TMEM2_HUMAN Isoform 2 of Transmembrane protein 2 OS=Homo sapiens GN=TMEM2;>tr|B4E1B9|B4E1B9_HUMAN Transmembrane protein 2 OS=Homo sapiens GN=TMEM2 PE=2 SV=1	3	2	2	2	0	0	0	1	1	0	0	0	0	1	1	0	0	0	0	1	1	0	0.9	0.9	0.9	154.37	1383	1383;1320;376				1	2		0.00014026	0	0	0	0.9	0.7	0	0
Q9BUN8;Q9BUN8-2;B4E1G1;E5RGY0	Q9BUN8;Q9BUN8-2;B4E1G1;E5RGY0	2;2;2;1	2;2;2;1	2;2;2;1	Derlin-1	DERL1	>sp|Q9BUN8|DERL1_HUMAN Derlin-1 OS=Homo sapiens GN=DERL1 PE=1 SV=1;>sp|Q9BUN8-2|DERL1_HUMAN Isoform 2 of Derlin-1 OS=Homo sapiens GN=DERL1;>tr|B4E1G1|B4E1G1_HUMAN Derlin-1 OS=Homo sapiens GN=DERL1 PE=2 SV=1;>tr|E5RGY0|E5RGY0_HUMAN Derlin-1 OS=Homo sapiens	4	2	2	2	0	1	0	2	1	2	0	1	0	2	1	2	0	1	0	2	1	2	6.4	6.4	6.4	28.8	251	251;231;151;151		1		4	3	5	2.1334e-05	0	3.2	0	6.4	3.2	6.4	178660000
Q12834;B4E1H5	Q12834;B4E1H5	1;1	1;1	1;1	Cell division cycle protein 20 homolog	CDC20	>sp|Q12834|CDC20_HUMAN Cell division cycle protein 20 homolog OS=Homo sapiens GN=CDC20 PE=1 SV=2;>tr|B4E1H5|B4E1H5_HUMAN Cell division cycle protein 20 homolog OS=Homo sapiens GN=CDC20 PE=2 SV=1	2	1	1	1	0	1	0	0	0	0	0	1	0	0	0	0	0	1	0	0	0	0	3	3	3	54.722	499	499;475		1					0.00059375	0	3	0	0	0	0	0
Q96AQ6;Q96AQ6-2;Q96AQ6-3;F5H2F6;B4E1J0;F5H6Z1;Q5T173	Q96AQ6;Q96AQ6-2;Q96AQ6-3;F5H2F6;B4E1J0;F5H6Z1	4;4;4;4;4;4;1	4;4;4;4;4;4;1	4;4;4;4;4;4;1	Pre-B-cell leukemia transcription factor-interacting protein 1	PBXIP1	>sp|Q96AQ6|PBIP1_HUMAN Pre-B-cell leukemia transcription factor-interacting protein 1 OS=Homo sapiens GN=PBXIP1 PE=1 SV=1;>sp|Q96AQ6-2|PBIP1_HUMAN Isoform 2 of Pre-B-cell leukemia transcription factor-interacting protein 1 OS=Homo sapiens GN=PBXIP1;>sp|Q96	7	4	4	4	2	1	0	1	1	0	2	1	0	1	1	0	2	1	0	1	1	0	5.3	5.3	5.3	80.642	731	731;702;662;576;558;507;315	2	1		1	1		2.2412e-08	2.7	1.2	0	1.4	1.4	0	99141000
Q9UBM7;B4E1K5;E9PM00;H0YE57;E9PMT8;H0YCS7	Q9UBM7;B4E1K5	5;5;2;2;1;1	5;5;2;2;1;1	4;4;1;2;1;0	7-dehydrocholesterol reductase	DHCR7	>sp|Q9UBM7|DHCR7_HUMAN 7-dehydrocholesterol reductase OS=Homo sapiens GN=DHCR7 PE=1 SV=1;>tr|B4E1K5|B4E1K5_HUMAN Uncharacterized protein OS=Homo sapiens GN=DHCR7 PE=2 SV=1	6	5	5	4	2	2	3	1	1	1	2	2	3	1	1	1	2	2	3	0	0	1	10.3	10.3	8.6	54.489	475	475;280;258;221;229;116	4	5	5	4	4	1	7.3263e-12	4.4	4.4	6.3	1.7	1.7	2.3	671720000
Q6NXE6;Q6NXE6-2;B4E1N1;F5GYG2;F5H4P3;F5GWV0;F5H2K4;F5H2X2;F5H6J3;H0YH65;F5H052	Q6NXE6;Q6NXE6-2;B4E1N1;F5GYG2;F5H4P3;F5GWV0;F5H2K4;F5H2X2;F5H6J3;H0YH65;F5H052	2;2;2;1;1;1;1;1;1;1;1	2;2;2;1;1;1;1;1;1;1;1	2;2;2;1;1;1;1;1;1;1;1	Armadillo repeat-containing protein 6	ARMC6	>sp|Q6NXE6|ARMC6_HUMAN Armadillo repeat-containing protein 6 OS=Homo sapiens GN=ARMC6 PE=1 SV=2;>sp|Q6NXE6-2|ARMC6_HUMAN Isoform 2 of Armadillo repeat-containing protein 6 OS=Homo sapiens GN=ARMC6;>tr|B4E1N1|B4E1N1_HUMAN Armadillo repeat-containing protein	11	2	2	2	0	0	0	2	2	0	0	0	0	2	2	0	0	0	0	2	2	0	5.2	5.2	5.2	54.141	501	501;476;408;464;259;257;163;161;156;145;103				3	3		9.8607e-13	0	0	0	5.2	5.2	0	0
P01106-2;H0YBT0;P01106;B4E1N7;H0YBG3	P01106-2;H0YBT0;P01106;B4E1N7;H0YBG3	4;4;4;4;2	4;4;4;4;2	4;4;4;4;2	Myc proto-oncogene protein	MYC	>sp|P01106-2|MYC_HUMAN Isoform 2 of Myc proto-oncogene protein OS=Homo sapiens GN=MYC;>tr|H0YBT0|H0YBT0_HUMAN Myc proto-oncogene protein OS=Homo sapiens GN=MYC PE=4 SV=1;>sp|P01106|MYC_HUMAN Myc proto-oncogene protein OS=Homo sapiens GN=MYC PE=1 SV=1;>tr|B	5	4	4	4	0	1	0	2	2	3	0	1	0	2	2	3	0	1	0	2	2	3	8.8	8.8	8.8	50.564	454	454;453;439;420;184		1		15	10	25	5.598e-70	0	4.2	0	3.1	3.1	4.6	27984000
P31431;B4E1S6	P31431;B4E1S6	1;1	1;1	1;1	Syndecan-4;Syndecan	SDC4	>sp|P31431|SDC4_HUMAN Syndecan-4 OS=Homo sapiens GN=SDC4 PE=1 SV=2;>tr|B4E1S6|B4E1S6_HUMAN Syndecan OS=Homo sapiens GN=SDC4 PE=2 SV=1	2	1	1	1	1	0	0	0	0	0	1	0	0	0	0	0	1	0	0	0	0	0	6.1	6.1	6.1	21.641	198	198;126	2						3.8579e-05	6.1	0	0	0	0	0	21183000
P84103;B4E241	P84103;B4E241	11;11	10;10	10;10	Serine/arginine-rich splicing factor 3	SRSF3	>sp|P84103|SRSF3_HUMAN Serine/arginine-rich splicing factor 3 OS=Homo sapiens GN=SRSF3 PE=1 SV=1;>tr|B4E241|B4E241_HUMAN Serine/arginine-rich-splicing factor 3 OS=Homo sapiens GN=SRSF3 PE=2 SV=1	2	11	10	10	9	9	9	4	4	5	9	9	8	4	4	5	9	9	8	4	4	5	51.2	51.2	51.2	19.329	164	164;124	29	32	28	13	12	16	4.3826e-130	50.6	50.6	48.8	22.6	34.8	34.8	19577000000
Q8TB72;Q8TB72-3;B4E2B6;Q8TB72-2	Q8TB72;Q8TB72-3;B4E2B6;Q8TB72-2	5;5;5;5	2;2;2;2	2;2;2;2	Pumilio homolog 2	PUM2	>sp|Q8TB72|PUM2_HUMAN Pumilio homolog 2 OS=Homo sapiens GN=PUM2 PE=1 SV=2;>sp|Q8TB72-3|PUM2_HUMAN Isoform 3 of Pumilio homolog 2 OS=Homo sapiens GN=PUM2;>tr|B4E2B6|B4E2B6_HUMAN Pumilio homolog 2 OS=Homo sapiens GN=PUM2 PE=2 SV=1;>sp|Q8TB72-2|PUM2_HUMAN Iso	4	5	2	2	0	1	1	2	3	0	0	0	0	0	2	0	0	0	0	0	2	0	4.6	1.4	1.4	114.21	1066	1066;1064;1008;987					2		5.5832e-11	0	0.9	0.9	2.3	2.4	0	0
Q8NBU5;B4E2J1;Q8NBU5-2	Q8NBU5;B4E2J1;Q8NBU5-2	6;6;4	6;6;4	6;6;4	ATPase family AAA domain-containing protein 1	ATAD1	>sp|Q8NBU5|ATAD1_HUMAN ATPase family AAA domain-containing protein 1 OS=Homo sapiens GN=ATAD1 PE=1 SV=1;>tr|B4E2J1|B4E2J1_HUMAN ATPase family AAA domain-containing protein 1 OS=Homo sapiens GN=ATAD1 PE=2 SV=1;>sp|Q8NBU5-2|ATAD1_HUMAN Isoform 2 of ATPase fa	3	6	6	6	6	5	4	0	0	0	6	5	4	0	0	0	6	5	4	0	0	0	24.4	24.4	24.4	40.744	361	361;273;287	12	7	7				9.6889e-19	24.4	17.2	15	0	0	0	472590000
O95084;B4E2J3	O95084;B4E2J3	3;3	3;3	3;3	Serine protease 23	PRSS23	>sp|O95084|PRS23_HUMAN Serine protease 23 OS=Homo sapiens GN=PRSS23 PE=1 SV=1;>tr|B4E2J3|B4E2J3_HUMAN Serine protease 23 OS=Homo sapiens GN=PRSS23 PE=2 SV=1	2	3	3	3	0	2	1	0	0	0	0	2	1	0	0	0	0	2	1	0	0	0	10.2	10.2	10.2	43.001	383	383;351		2	1				3.0592e-06	0	6.8	3.4	0	0	0	8499000
B4E2N0;Q8WZA0	B4E2N0;Q8WZA0	1;1	1;1	1;1	Protein LZIC	LZIC	>tr|B4E2N0|B4E2N0_HUMAN Protein LZIC OS=Homo sapiens GN=LZIC PE=2 SV=1;>sp|Q8WZA0|LZIC_HUMAN Protein LZIC OS=Homo sapiens GN=LZIC PE=1 SV=1	2	1	1	1	0	0	1	0	0	0	0	0	1	0	0	0	0	0	1	0	0	0	13.3	13.3	13.3	23.925	211	211;190			2				4.0315e-29	0	0	13.3	0	0	0	15896000
Q9BX69;B4E2N1;Q6XZE5	Q9BX69;B4E2N1;Q6XZE5	2;2;2	2;2;2	2;2;2	Caspase recruitment domain-containing protein 6	CARD6;CINCIN1	>sp|Q9BX69|CARD6_HUMAN Caspase recruitment domain-containing protein 6 OS=Homo sapiens GN=CARD6 PE=1 SV=2;>tr|B4E2N1|B4E2N1_HUMAN Caspase recruitment domain-containing protein 6 OS=Homo sapiens GN=CARD6 PE=2 SV=1;>tr|Q6XZE5|Q6XZE5_HUMAN CINCIN1 OS=Homo sap	3	2	2	2	0	0	0	2	1	0	0	0	0	2	1	0	0	0	0	2	1	0	1.9	1.9	1.9	116.47	1037	1037;481;310				2	1		2.5073e-22	0	0	0	1.9	1.8	0	0
B4E2P2;Q9UNL2;C9JA28;C9J365	B4E2P2;Q9UNL2;C9JA28;C9J365	3;3;3;2	3;3;3;2	3;3;3;2	Translocon-associated protein subunit gamma	SSR3	>tr|B4E2P2|B4E2P2_HUMAN Translocon-associated protein subunit gamma OS=Homo sapiens GN=SSR3 PE=2 SV=1;>sp|Q9UNL2|SSRG_HUMAN Translocon-associated protein subunit gamma OS=Homo sapiens GN=SSR3 PE=1 SV=1;>tr|C9JA28|C9JA28_HUMAN Translocon-associated protein	4	3	3	3	1	1	1	2	1	0	1	1	1	2	1	0	1	1	1	2	1	0	15.2	15.2	15.2	22.61	198	198;185;174;133	4	4	6	2	2		1.3341e-07	7.1	7.1	7.1	8.1	5.6	0	326040000
P13473-3;P13473;P13473-2;B4E2S7;B7Z2R9;H0YCG2	P13473-3;P13473;P13473-2;B4E2S7;B7Z2R9	4;4;4;4;4;1	4;4;4;4;4;1	4;4;4;4;4;1	Lysosome-associated membrane glycoprotein 2	LAMP2	>sp|P13473-3|LAMP2_HUMAN Isoform LAMP-2C of Lysosome-associated membrane glycoprotein 2 OS=Homo sapiens GN=LAMP2;>sp|P13473|LAMP2_HUMAN Lysosome-associated membrane glycoprotein 2 OS=Homo sapiens GN=LAMP2 PE=1 SV=2;>sp|P13473-2|LAMP2_HUMAN Isoform LAMP-2B	6	4	4	4	3	4	3	0	1	0	3	4	3	0	1	0	3	4	3	0	1	0	9.2	9.2	9.2	45.17	411	411;410;410;363;300;258	7	8	6		1		1.2043e-17	7.1	9.2	7.1	0	2.2	0	515770000
Q8N6R0;B4E2X3;Q8N6R0-4;Q8N6R0-3;H3BLW2;Q8N6R0-2;Q8N6R0-1	Q8N6R0;B4E2X3;Q8N6R0-4;Q8N6R0-3;H3BLW2;Q8N6R0-2	3;3;3;3;2;2;1	3;3;3;3;2;2;1	3;3;3;3;2;2;1	Methyltransferase-like protein 13	METTL13	>sp|Q8N6R0|MET13_HUMAN Methyltransferase-like protein 13 OS=Homo sapiens GN=METTL13 PE=1 SV=1;>tr|B4E2X3|B4E2X3_HUMAN Methyltransferase-like protein 13 OS=Homo sapiens GN=METTL13 PE=2 SV=1;>sp|Q8N6R0-4|MET13_HUMAN Isoform 2 of Methyltransferase-like protei	7	3	3	3	0	0	1	1	1	1	0	0	1	1	1	1	0	0	1	1	1	1	5.9	5.9	5.9	78.767	699	699;698;642;613;399;396;543			1	1	2	2	1.5667e-08	0	0	1.1	2.9	2.9	1.9	10427000
Q13438;Q13438-4;G3XA88;Q13438-2;E9PEY5;Q13438-3;F8VUH2;E7ENT8;E7EW91;B4E321	Q13438;Q13438-4;G3XA88;Q13438-2;E9PEY5;Q13438-3;F8VUH2;E7ENT8;E7EW91;B4E321	2;2;2;2;2;2;2;2;2;2	2;2;2;2;2;2;2;2;2;2	2;2;2;2;2;2;2;2;2;2	Protein OS-9	OS9	>sp|Q13438|OS9_HUMAN Protein OS-9 OS=Homo sapiens GN=OS9 PE=1 SV=1;>sp|Q13438-4|OS9_HUMAN Isoform 4 of Protein OS-9 OS=Homo sapiens GN=OS9;>tr|G3XA88|G3XA88_HUMAN Amplified in osteosarcoma, isoform CRA_b OS=Homo sapiens GN=OS9 PE=4 SV=1;>sp|Q13438-2|OS9_HU	10	2	2	2	1	0	0	0	1	0	1	0	0	0	1	0	1	0	0	0	1	0	3.3	3.3	3.3	75.561	667	667;652;613;612;597;597;580;560;538;406	1				1		0.00044931	2.1	0	0	0	1.2	0	9841400
C9JEJ2;P49585;B4E322;C9J050;H7C1T3;H7BZN1;Q9Y5K3;E9PD84;Q9Y5K3-3;Q9Y5K3-2	C9JEJ2;P49585;B4E322;C9J050;H7C1T3;H7BZN1	4;4;4;4;2;2;1;1;1;1	4;4;4;4;2;2;1;1;1;1	4;4;4;4;2;2;1;1;1;1	Choline-phosphate cytidylyltransferase A	PCYT1A	>tr|C9JEJ2|C9JEJ2_HUMAN Choline-phosphate cytidylyltransferase A OS=Homo sapiens GN=PCYT1A PE=4 SV=1;>sp|P49585|PCY1A_HUMAN Choline-phosphate cytidylyltransferase A OS=Homo sapiens GN=PCYT1A PE=1 SV=2;>tr|B4E322|B4E322_HUMAN Choline-phosphate cytidylyltran	10	4	4	4	2	0	1	2	1	0	2	0	1	2	1	0	2	0	1	2	1	0	11.1	11.1	11.1	43.263	380	380;367;328;293;201;137;369;351;351;330	2		1	2	1		2.4789e-09	5.8	0	2.6	5.3	2.4	0	0
Q96EA4;B4E393;Q96EA4-2	Q96EA4;B4E393;Q96EA4-2	2;2;2	2;2;2	2;2;2	Protein Spindly	CCDC99	>sp|Q96EA4|SPDLY_HUMAN Protein Spindly OS=Homo sapiens GN=CCDC99 PE=1 SV=2;>tr|B4E393|B4E393_HUMAN Uncharacterized protein OS=Homo sapiens GN=CCDC99 PE=2 SV=1;>sp|Q96EA4-2|SPDLY_HUMAN Isoform 2 of Protein Spindly OS=Homo sapiens GN=CCDC99	3	2	2	2	0	0	1	0	0	1	0	0	1	0	0	1	0	0	1	0	0	1	2.8	2.8	2.8	70.171	605	605;527;506			1			1	0.0025067	0	0	1.3	0	0	1.5	0
Q9UNW1;B4E394;F5H683	Q9UNW1;B4E394;F5H683	3;3;3	3;3;3	3;3;3	Multiple inositol polyphosphate phosphatase 1	MINPP1	>sp|Q9UNW1|MINP1_HUMAN Multiple inositol polyphosphate phosphatase 1 OS=Homo sapiens GN=MINPP1 PE=1 SV=1;>tr|B4E394|B4E394_HUMAN Multiple inositol polyphosphate phosphatase 1 OS=Homo sapiens GN=MINPP1 PE=2 SV=1;>tr|F5H683|F5H683_HUMAN Multiple inositol pol	3	3	3	3	0	0	0	2	3	0	0	0	0	2	3	0	0	0	0	2	3	0	5.1	5.1	5.1	55.051	487	487;346;286				8	10		2.4477e-12	0	0	0	4.9	5.1	0	0
F5GWR8;Q92997;B4E3E5;F8WCF1	F5GWR8;Q92997;B4E3E5;F8WCF1	1;1;1;1	1;1;1;1	1;1;1;1	Segment polarity protein dishevelled homolog DVL-3	DVL3	>tr|F5GWR8|F5GWR8_HUMAN Segment polarity protein dishevelled homolog DVL-3 OS=Homo sapiens GN=DVL3 PE=4 SV=1;>sp|Q92997|DVL3_HUMAN Segment polarity protein dishevelled homolog DVL-3 OS=Homo sapiens GN=DVL3 PE=1 SV=2;>tr|B4E3E5|B4E3E5_HUMAN Segment polarity	4	1	1	1	0	0	0	1	0	0	0	0	0	1	0	0	0	0	0	1	0	0	2.6	2.6	2.6	78.794	723	723;716;699;77				3			1.1605e-09	0	0	0	2.6	0	0	0
Q9Y2H1;B4E3J8;F5H277	Q9Y2H1;B4E3J8;F5H277	1;1;1	1;1;1	1;1;1	Serine/threonine-protein kinase 38-like	STK38L	>sp|Q9Y2H1|ST38L_HUMAN Serine/threonine-protein kinase 38-like OS=Homo sapiens GN=STK38L PE=1 SV=3;>tr|B4E3J8|B4E3J8_HUMAN Serine/threonine-protein kinase 38-like OS=Homo sapiens GN=STK38L PE=2 SV=1;>tr|F5H277|F5H277_HUMAN Serine/threonine-protein kinase 3	3	1	1	1	0	0	0	1	0	0	0	0	0	1	0	0	0	0	0	1	0	0	2.8	2.8	2.8	54.002	464	464;371;214				1			0.012799	0	0	0	2.8	0	0	0
Q96RU2;Q96RU2-2;B4E3L3;G3V1N5;Q6NZX9;H0YG96	Q96RU2;Q96RU2-2;B4E3L3;G3V1N5;Q6NZX9;H0YG96	1;1;1;1;1;1	1;1;1;1;1;1	1;1;1;1;1;1	Ubiquitin carboxyl-terminal hydrolase 28;Ubiquitin carboxyl-terminal hydrolase	USP28	>sp|Q96RU2|UBP28_HUMAN Ubiquitin carboxyl-terminal hydrolase 28 OS=Homo sapiens GN=USP28 PE=1 SV=1;>sp|Q96RU2-2|UBP28_HUMAN Isoform 2 of Ubiquitin carboxyl-terminal hydrolase 28 OS=Homo sapiens GN=USP28;>tr|B4E3L3|B4E3L3_HUMAN Ubiquitin carboxyl-terminal h	6	1	1	1	0	0	0	1	1	0	0	0	0	1	1	0	0	0	0	1	1	0	1.4	1.4	1.4	122.49	1077	1077;1045;920;753;583;360				2	1		0.00048452	0	0	0	1.4	1.4	0	0
Q92851-4;Q92851;Q92851-2;Q92851-5;Q92851-6;Q92851-3;Q68HC0;B4E3T5	Q92851-4;Q92851;Q92851-2;Q92851-5;Q92851-6;Q92851-3;Q68HC0;B4E3T5	1;1;1;1;1;1;1;1	1;1;1;1;1;1;1;1	1;1;1;1;1;1;1;1	Caspase-10;Caspase-10 subunit p23/17;Caspase-10 subunit p12	CASP10	>sp|Q92851-4|CASPA_HUMAN Isoform D of Caspase-10 OS=Homo sapiens GN=CASP10;>sp|Q92851|CASPA_HUMAN Caspase-10 OS=Homo sapiens GN=CASP10 PE=1 SV=3;>sp|Q92851-2|CASPA_HUMAN Isoform B of Caspase-10 OS=Homo sapiens GN=CASP10;>sp|Q92851-5|CASPA_HUMAN Isoform 5 o	8	1	1	1	0	0	0	1	1	0	0	0	0	1	1	0	0	0	0	1	1	0	2.7	2.7	2.7	58.993	522	522;521;479;478;455;273;247;118				1	1		0.00052741	0	0	0	2.7	2.7	0	0
B4E3W4	B4E3W4	1	1	1		CHRND	>tr|B4E3W4|B4E3W4_HUMAN Acetylcholine receptor subunit delta OS=Homo sapiens GN=CHRND PE=2 SV=1	1	1	1	1	0	0	0	0	1	0	0	0	0	0	1	0	0	0	0	0	1	0	4.6	4.6	4.6	35.465	323	323					1		0.011126	0	0	0	0	4.6	0	0
Q13191;E7ENW2;Q13191-2;B5MC15;Q13191-3;F5H4J9;C9JRB3;C9JU85	Q13191;E7ENW2;Q13191-2;B5MC15;Q13191-3;F5H4J9;C9JRB3;C9JU85	3;3;3;3;3;2;2;2	1;1;1;1;1;1;1;1	1;1;1;1;1;1;1;1	E3 ubiquitin-protein ligase CBL-B	CBLB	>sp|Q13191|CBLB_HUMAN E3 ubiquitin-protein ligase CBL-B OS=Homo sapiens GN=CBLB PE=1 SV=2;>tr|E7ENW2|E7ENW2_HUMAN E3 ubiquitin-protein ligase CBL-B OS=Homo sapiens GN=CBLB PE=4 SV=1;>sp|Q13191-2|CBLB_HUMAN Isoform Truncated 1 of E3 ubiquitin-protein ligase	8	3	1	1	0	0	0	1	2	0	0	0	0	1	0	0	0	0	0	1	0	0	2.9	1	1	109.45	982	982;960;811;810;770;227;161;139				1			1.6716e-05	0	0	0	1	1.8	0	0
H7C417;Q9UDX5;B5MC22	H7C417;Q9UDX5;B5MC22	2;2;2	2;2;2	2;2;2	Mitochondrial fission process protein 1	MTFP1	>tr|H7C417|H7C417_HUMAN Uncharacterized protein (Fragment) OS=Homo sapiens PE=4 SV=1;>sp|Q9UDX5|MTFP1_HUMAN Mitochondrial fission process protein 1 OS=Homo sapiens GN=MTFP1 PE=1 SV=1;>tr|B5MC22|B5MC22_HUMAN Mitochondrial fission process protein 1 OS=Homo s	3	2	2	2	1	1	1	0	0	1	1	1	1	0	0	1	1	1	1	0	0	1	9.2	9.2	9.2	37.434	338	338;166;143	3	1	1			1	0.0001958	3.3	3.3	3.3	0	0	5.9	39921000
B5MC40;Q86YP4;Q86YP4-2;B4DKZ7;F5H7D9;H7C3H1;C9JJK9;C9JHD7;C9JGN4;C9JMI3;C9JVY3	B5MC40;Q86YP4;Q86YP4-2;B4DKZ7;F5H7D9;H7C3H1	3;3;3;2;2;2;1;1;1;1;1	2;2;2;1;1;1;1;1;1;1;1	2;2;2;1;1;1;1;1;1;1;1	Transcriptional repressor p66-alpha	GATAD2A	>tr|B5MC40|B5MC40_HUMAN Transcriptional repressor p66-alpha OS=Homo sapiens GN=GATAD2A PE=4 SV=1;>sp|Q86YP4|P66A_HUMAN Transcriptional repressor p66-alpha OS=Homo sapiens GN=GATAD2A PE=1 SV=1;>sp|Q86YP4-2|P66A_HUMAN Isoform 2 of Transcriptional repressor p	11	3	2	2	2	3	2	0	0	0	1	2	1	0	0	0	1	2	1	0	0	0	5.2	3.5	3.5	70.349	653	653;633;608;436;262;235;177;168;139;126;93	2	3	1				9.3962e-31	3.5	5.2	3.5	0	0	0	71113000
F5H619;Q86XA9;Q86XA9-2;B5MC49;E9PB09;H7C5W6;H0YIW3;Q86XA9-3;F8VQQ6	F5H619;Q86XA9;Q86XA9-2;B5MC49;E9PB09	3;3;3;3;2;1;1;1;1	3;3;3;3;2;1;1;1;1	3;3;3;3;2;1;1;1;1	HEAT repeat-containing protein 5A	HEATR5A	>tr|F5H619|F5H619_HUMAN HEAT repeat-containing protein 5A OS=Homo sapiens GN=HEATR5A PE=4 SV=1;>sp|Q86XA9|HTR5A_HUMAN HEAT repeat-containing protein 5A OS=Homo sapiens GN=HEATR5A PE=1 SV=2;>sp|Q86XA9-2|HTR5A_HUMAN Isoform 2 of HEAT repeat-containing protei	9	3	3	3	0	0	1	1	2	1	0	0	1	1	2	1	0	0	1	1	2	1	2.1	2.1	2.1	222.7	2046	2046;2040;1965;1140;1753;1599;896;113;87			1	4	4	3	1.3875e-12	0	0	0.6	0.5	1.5	0.9	47232000
P39210;B5MCF8;B5MC53;G5E9F5	P39210;B5MCF8;B5MC53;G5E9F5	1;1;1;1	1;1;1;1	1;1;1;1	Protein Mpv17	MPV17	>sp|P39210|MPV17_HUMAN Protein Mpv17 OS=Homo sapiens GN=MPV17 PE=1 SV=1;>tr|B5MCF8|B5MCF8_HUMAN Protein Mpv17 OS=Homo sapiens GN=MPV17 PE=4 SV=1;>tr|B5MC53|B5MC53_HUMAN MpV17 transgene, murine homolog, glomerulosclerosis, isoform CRA_f OS=Homo sapiens GN=M	4	1	1	1	1	1	1	0	0	0	1	1	1	0	0	0	1	1	1	0	0	0	13.1	13.1	13.1	19.733	176	176;171;170;113	1	1	1				1.8467e-07	13.1	13.1	13.1	0	0	0	51229000
Q96DZ1;B5MC72;Q96DZ1-2	Q96DZ1;B5MC72;Q96DZ1-2	2;2;1	2;2;1	2;2;1	Endoplasmic reticulum lectin 1	ERLEC1	>sp|Q96DZ1|ERLEC_HUMAN Endoplasmic reticulum lectin 1 OS=Homo sapiens GN=ERLEC1 PE=1 SV=1;>tr|B5MC72|B5MC72_HUMAN Endoplasmic reticulum lectin 1 OS=Homo sapiens GN=ERLEC1 PE=4 SV=1;>sp|Q96DZ1-2|ERLEC_HUMAN Isoform 2 of Endoplasmic reticulum lectin 1 OS=Hom	3	2	2	2	0	0	0	2	2	0	0	0	0	2	2	0	0	0	0	2	2	0	4.8	4.8	4.8	54.858	483	483;457;429				5	6		2.8873e-07	0	0	0	4.8	4.8	0	0
Q9HCU5;B5MC98	Q9HCU5;B5MC98	1;1	1;1	1;1	Prolactin regulatory element-binding protein	PREB	>sp|Q9HCU5|PREB_HUMAN Prolactin regulatory element-binding protein OS=Homo sapiens GN=PREB PE=1 SV=2;>tr|B5MC98|B5MC98_HUMAN Prolactin regulatory element-binding protein OS=Homo sapiens GN=PREB PE=4 SV=1	2	1	1	1	0	1	1	0	0	0	0	1	1	0	0	0	0	1	1	0	0	0	5.8	5.8	5.8	45.468	417	417;359		1	1				1.1752e-15	0	5.8	5.8	0	0	0	34347000
P51608-2;P51608;F5H1U8;F8WAB7;B5MCB4	P51608-2;P51608;F5H1U8;F8WAB7;B5MCB4	1;1;1;1;1	1;1;1;1;1	1;1;1;1;1	Methyl-CpG-binding protein 2	MECP2	>sp|P51608-2|MECP2_HUMAN Isoform B of Methyl-CpG-binding protein 2 OS=Homo sapiens GN=MECP2;>sp|P51608|MECP2_HUMAN Methyl-CpG-binding protein 2 OS=Homo sapiens GN=MECP2 PE=1 SV=1;>tr|F5H1U8|F5H1U8_HUMAN Methyl-CpG-binding protein 2 OS=Homo sapiens GN=MECP2	5	1	1	1	1	1	0	0	0	0	1	1	0	0	0	0	1	1	0	0	0	0	3.8	3.8	3.8	53.323	498	498;486;394;271;172	1	2					0.00069507	3.8	3.8	0	0	0	0	57491000
O00541;B5MCF9;O00541-2;B3KXD6;H7C267;C9JXJ1	O00541;B5MCF9;O00541-2;B3KXD6	16;16;15;12;4;4	16;16;15;12;4;4	16;16;15;12;4;4	Pescadillo homolog	PES1	>sp|O00541|PESC_HUMAN Pescadillo homolog OS=Homo sapiens GN=PES1 PE=1 SV=1;>tr|B5MCF9|B5MCF9_HUMAN Pescadillo homolog OS=Homo sapiens GN=PES1 PE=4 SV=1;>sp|O00541-2|PESC_HUMAN Isoform 2 of Pescadillo homolog OS=Homo sapiens GN=PES1;>tr|B3KXD6|B3KXD6_HUMAN	6	16	16	16	7	6	9	2	3	2	7	6	9	2	3	2	7	6	9	2	3	2	30.6	30.6	30.6	68.002	588	588;571;583;449;194;171	9	12	15	5	8	3	7.2059e-148	20.1	16.2	19.2	6.5	7.8	2.7	1129300000
P84101;B5MCG1;B9A026;A6NL45;F8WBV6;B8ZZY7;C9JQZ0;B9A031;F8WBN3	P84101;B5MCG1;B9A026;A6NL45;F8WBV6;B8ZZY7;C9JQZ0;B9A031;F8WBN3	3;3;2;2;2;2;2;2;2	3;3;2;2;2;2;2;2;2	3;3;2;2;2;2;2;2;2	Small EDRK-rich factor 2	SERF2	>sp|P84101|SERF2_HUMAN Small EDRK-rich factor 2 OS=Homo sapiens GN=SERF2 PE=1 SV=1;>tr|B5MCG1|B5MCG1_HUMAN Small EDRK-rich factor 2 OS=Homo sapiens GN=SERF2 PE=4 SV=1;>tr|B9A026|B9A026_HUMAN Small EDRK-rich factor 2 OS=Homo sapiens GN=SERF2 PE=4 SV=1;>tr|A	9	3	3	3	3	1	2	0	0	0	3	1	2	0	0	0	3	1	2	0	0	0	37.3	37.3	37.3	6.8998	59	59;45;170;133;108;83;71;42;40	6	1	6				2.8774e-38	37.3	16.9	35.6	0	0	0	998790000
Q15084-2;B5MCQ5;F8WA83;Q15084;B7Z254	Q15084-2;B5MCQ5;F8WA83;Q15084;B7Z254	21;21;21;21;21	21;21;21;21;21	21;21;21;21;21	Protein disulfide-isomerase A6	PDIA6	>sp|Q15084-2|PDIA6_HUMAN Isoform 2 of Protein disulfide-isomerase A6 OS=Homo sapiens GN=PDIA6;>tr|B5MCQ5|B5MCQ5_HUMAN Protein disulfide-isomerase A6 OS=Homo sapiens GN=PDIA6 PE=3 SV=1;>tr|F8WA83|F8WA83_HUMAN Protein disulfide-isomerase A6 OS=Homo sapiens G	5	21	21	21	12	11	12	13	13	7	12	11	12	13	13	7	12	11	12	13	13	7	49.6	49.6	49.6	53.9	492	492;488;445;440;437	41	41	42	36	44	27	0	41.1	41.1	43.1	22	25	18.5	10729000000
Q9H0E9;Q9H0E9-2;H7C127;B5MCW3;Q9H0E9-4;H7C179;H7C128;F8W820;H0Y2L9;Q9H0E9-3;H0YAH7	Q9H0E9;Q9H0E9-2;H7C127;B5MCW3;Q9H0E9-4;H7C179;H7C128;F8W820;H0Y2L9;Q9H0E9-3;H0YAH7	3;3;3;3;3;3;3;3;2;2;2	3;3;3;3;3;3;3;3;2;2;2	3;3;3;3;3;3;3;3;2;2;2	Bromodomain-containing protein 8	BRD8	>sp|Q9H0E9|BRD8_HUMAN Bromodomain-containing protein 8 OS=Homo sapiens GN=BRD8 PE=1 SV=2;>sp|Q9H0E9-2|BRD8_HUMAN Isoform 2 of Bromodomain-containing protein 8 OS=Homo sapiens GN=BRD8;>tr|H7C127|H7C127_HUMAN Bromodomain-containing protein 8 (Fragment) OS=Ho	11	3	3	3	0	0	0	0	1	2	0	0	0	0	1	2	0	0	0	0	1	2	3	3	3	135.33	1235	1235;951;892;878;866;861;857;837;757;757;292					1	6	1.0144e-06	0	0	0	0	0.9	2.1	0
Q6NXT1;D3YTC9;H7C3L3;B5MCX7;Q6NXT1-2;F8WB76	Q6NXT1;D3YTC9;H7C3L3;B5MCX7;Q6NXT1-2;F8WB76	1;1;1;1;1;1	1;1;1;1;1;1	1;1;1;1;1;1	Ankyrin repeat domain-containing protein 54	ANKRD54	>sp|Q6NXT1|ANR54_HUMAN Ankyrin repeat domain-containing protein 54 OS=Homo sapiens GN=ANKRD54 PE=1 SV=2;>tr|D3YTC9|D3YTC9_HUMAN Ankyrin repeat domain 54 OS=Homo sapiens GN=ANKRD54 PE=4 SV=1;>tr|H7C3L3|H7C3L3_HUMAN Ankyrin repeat domain-containing protein 5	6	1	1	1	0	0	0	1	1	0	0	0	0	1	1	0	0	0	0	1	1	0	3.7	3.7	3.7	32.505	300	300;284;208;180;161;156				1	1		0.0006063	0	0	0	3.7	3.7	0	0
P83916;B5MD17	P83916;B5MD17	2;2	1;1	1;1	Chromobox protein homolog 1	CBX1	>sp|P83916|CBX1_HUMAN Chromobox protein homolog 1 OS=Homo sapiens GN=CBX1 PE=1 SV=1;>tr|B5MD17|B5MD17_HUMAN Chromobox protein homolog 1 (Fragment) OS=Homo sapiens GN=CBX1 PE=4 SV=1	2	2	1	1	2	2	2	0	0	0	1	1	1	0	0	0	1	1	1	0	0	0	14.6	5.9	5.9	21.418	185	185;168	1	1	2				1.6121e-12	14.6	14.6	14.6	0	0	0	71455000
B5MDF5;P62826;F5H018;B4DV51;H0YFC6	B5MDF5;P62826;F5H018;B4DV51	27;27;25;15;11	27;27;25;15;11	27;27;25;15;11	GTP-binding nuclear protein Ran	RAN	>tr|B5MDF5|B5MDF5_HUMAN GTP-binding nuclear protein Ran OS=Homo sapiens GN=RAN PE=4 SV=1;>sp|P62826|RAN_HUMAN GTP-binding nuclear protein Ran OS=Homo sapiens GN=RAN PE=1 SV=3;>tr|F5H018|F5H018_HUMAN GTP-binding nuclear protein Ran (Fragment) OS=Homo sapien	5	27	27	27	13	12	10	21	23	16	13	12	10	21	23	16	13	12	10	21	23	16	78.1	78.1	78.1	26.224	233	233;216;199;128;103	45	42	39	94	105	50	0	67.8	60.1	57.9	49.4	49.8	48.9	62348000000
B5MDU6;Q9H6V9-2;Q9H6V9;B7ZAJ5;B5MCU4;B7ZA47;B4DRG3;C9JUM0;B5MCE2;C9JHU6	B5MDU6;Q9H6V9-2;Q9H6V9;B7ZAJ5;B5MCU4;B7ZA47;B4DRG3;C9JUM0;B5MCE2;C9JHU6	2;2;2;1;1;1;1;1;1;1	2;2;2;1;1;1;1;1;1;1	2;2;2;1;1;1;1;1;1;1	UPF0554 protein C2orf43	C2orf43	>tr|B5MDU6|B5MDU6_HUMAN UPF0554 protein C2orf43 OS=Homo sapiens GN=C2orf43 PE=4 SV=1;>sp|Q9H6V9-2|CB043_HUMAN Isoform 2 of UPF0554 protein C2orf43 OS=Homo sapiens GN=C2orf43;>sp|Q9H6V9|CB043_HUMAN UPF0554 protein C2orf43 OS=Homo sapiens GN=C2orf43 PE=1 SV=	10	2	2	2	0	2	0	0	0	0	0	2	0	0	0	0	0	2	0	0	0	0	6.5	6.5	6.5	42.668	370	370;331;325;277;240;195;166;159;146;130		3					6.4841e-10	0	6.5	0	0	0	0	14720000
Q8WUF5;Q8WUF5-2;B5ME34	Q8WUF5;Q8WUF5-2;B5ME34	1;1;1	1;1;1	1;1;1	RelA-associated inhibitor	PPP1R13L	>sp|Q8WUF5|IASPP_HUMAN RelA-associated inhibitor OS=Homo sapiens GN=PPP1R13L PE=1 SV=4;>sp|Q8WUF5-2|IASPP_HUMAN Isoform 2 of RelA-associated inhibitor OS=Homo sapiens GN=PPP1R13L;>tr|B5ME34|B5ME34_HUMAN RelA-associated inhibitor OS=Homo sapiens GN=PPP1R13L	3	1	1	1	1	0	1	0	0	0	1	0	1	0	0	0	1	0	1	0	0	0	2.8	2.8	2.8	89.09	828	828;403;402	1		1				3.7366e-21	2.8	0	2.8	0	0	0	0
Q71SY5-3;E7EMY0;Q71SY5-4;B5ME50;E7EP16;Q71SY5-2;Q71SY5;Q71SY5-5;E7ERA9;B9TX30;B9TX31;Q86YD1;Q86YD1-2	Q71SY5-3;E7EMY0;Q71SY5-4;B5ME50;E7EP16;Q71SY5-2;Q71SY5;Q71SY5-5;E7ERA9;B9TX30;B9TX31;Q86YD1;Q86YD1-2	2;2;2;2;2;2;2;2;2;2;2;1;1	2;2;2;2;2;2;2;2;2;2;2;1;1	2;2;2;2;2;2;2;2;2;2;2;1;1	Mediator of RNA polymerase II transcription subunit 25;Prostate tumor-overexpressed gene 1 protein	MED25;PTOV1	>sp|Q71SY5-3|MED25_HUMAN Isoform 3 of Mediator of RNA polymerase II transcription subunit 25 OS=Homo sapiens GN=MED25;>tr|E7EMY0|E7EMY0_HUMAN Mediator of RNA polymerase II transcription subunit 25 OS=Homo sapiens GN=MED25 PE=4 SV=2;>sp|Q71SY5-4|MED25_HUMAN	13	2	2	2	0	0	0	0	2	1	0	0	0	0	2	1	0	0	0	0	2	1	3.6	3.6	3.6	82.971	796	796;794;793;782;755;754;747;730;724;534;482;416;384					2	1	1.7411e-07	0	0	0	0	3.6	2.4	11725000
Q53EL6;B5ME91;Q5VZS7	Q53EL6;B5ME91	18;18;6	18;18;6	18;18;6	Programmed cell death protein 4	PDCD4	>sp|Q53EL6|PDCD4_HUMAN Programmed cell death protein 4 OS=Homo sapiens GN=PDCD4 PE=1 SV=2;>tr|B5ME91|B5ME91_HUMAN Programmed cell death protein 4 OS=Homo sapiens GN=PDCD4 PE=4 SV=2	3	18	18	18	12	13	9	3	4	0	12	13	9	3	4	0	12	13	9	3	4	0	47.8	47.8	47.8	51.735	469	469;458;231	21	21	12	10	15		4.4592e-197	37.5	40.5	28.1	7.7	9.2	0	1164600000
B5ME97;Q9P0V9-2;E7EX04;Q9P0V9;E7EW69;Q9P0V9-3;B7Z371;B7Z277;E9PBL4;F5H1F2;C9JEQ7;F5GYV2	B5ME97;Q9P0V9-2;E7EX04;Q9P0V9;E7EW69;Q9P0V9-3;B7Z371;B7Z277;E9PBL4	10;10;10;10;10;10;8;7;6;2;2;1	9;9;9;9;9;9;7;6;5;2;2;1	9;9;9;9;9;9;7;6;5;2;2;1	Septin-10	2010-09-01	>tr|B5ME97|B5ME97_HUMAN Septin 10, isoform CRA_c OS=Homo sapiens GN=SEPT10 PE=3 SV=2;>sp|Q9P0V9-2|SEP10_HUMAN Isoform 2 of Septin-10 OS=Homo sapiens GN=SEPT10;>tr|E7EX04|E7EX04_HUMAN Septin-10 OS=Homo sapiens GN=SEPT10 PE=3 SV=1;>sp|Q9P0V9|SEP10_HUMAN Sept	12	10	9	9	3	3	3	6	4	2	3	2	2	5	4	2	3	2	2	5	4	2	23	21.7	21.7	62.944	544	544;503;473;454;450;431;321;283;317;98;97;26	3	3	3	10	9	3	1.273e-39	6.2	5.5	5.5	15.1	8.5	7.9	158550000
Q86UU0;Q86UU0-2;C9K0G3;Q86UU0-4;B5ME99;Q86UU0-3;E9PKJ9;E9PNR0	Q86UU0;Q86UU0-2;C9K0G3;Q86UU0-4;B5ME99;Q86UU0-3;E9PKJ9;E9PNR0	4;4;4;4;4;4;2;2	4;4;4;4;4;4;2;2	4;4;4;4;4;4;2;2	B-cell CLL/lymphoma 9-like protein	BCL9L	>sp|Q86UU0|BCL9L_HUMAN B-cell CLL/lymphoma 9-like protein OS=Homo sapiens GN=BCL9L PE=1 SV=1;>sp|Q86UU0-2|BCL9L_HUMAN Isoform 2 of B-cell CLL/lymphoma 9-like protein OS=Homo sapiens GN=BCL9L;>tr|C9K0G3|C9K0G3_HUMAN B-cell CLL/lymphoma 9-like protein OS=Hom	8	4	4	4	0	1	0	0	2	2	0	1	0	0	2	2	0	1	0	0	2	2	2.5	2.5	2.5	157.13	1499	1499;1494;1454;1453;1395;1395;1462;137		1			2	15	1.9552e-16	0	0.6	0	0	1.5	1.5	11858000
Q8WXG6;Q8WXG6-2;Q8WXG6-3;Q8WXG6-7;Q8WXG6-4;Q8WXG6-5;B5MEE5;F8W9P9;Q8WXG6-6;C9K0L0;C9JLZ9;C9JM97	Q8WXG6;Q8WXG6-2;Q8WXG6-3;Q8WXG6-7;Q8WXG6-4;Q8WXG6-5;B5MEE5;F8W9P9;Q8WXG6-6;C9K0L0;C9JLZ9;C9JM97	2;2;2;2;2;2;2;2;2;1;1;1	2;2;2;2;2;2;2;2;2;1;1;1	2;2;2;2;2;2;2;2;2;1;1;1	MAP kinase-activating death domain protein	MADD	>sp|Q8WXG6|MADD_HUMAN MAP kinase-activating death domain protein OS=Homo sapiens GN=MADD PE=1 SV=2;>sp|Q8WXG6-2|MADD_HUMAN Isoform 2 of MAP kinase-activating death domain protein OS=Homo sapiens GN=MADD;>sp|Q8WXG6-3|MADD_HUMAN Isoform 3 of MAP kinase-activ	12	2	2	2	0	0	0	1	1	1	0	0	0	1	1	1	0	0	0	1	1	1	1.1	1.1	1.1	183.3	1647	1647;1608;1588;1581;1565;1545;1541;1479;1479;136;135;75				3	2	1	6.8952e-05	0	0	0	0.5	0.5	0.5	0
E9PEG8;E7ETS0;E7EN22;B5MEG5;E7EST9;O94966;O94966-3;O94966-4;E7ESU0;O94966-2;C9J8M4;E7EM45	E9PEG8;E7ETS0;E7EN22;B5MEG5;E7EST9;O94966;O94966-3;O94966-4;E7ESU0;O94966-2	4;4;4;4;4;4;4;4;3;2;1;1	4;4;4;4;4;4;4;4;3;2;1;1	4;4;4;4;4;4;4;4;3;2;1;1	Ubiquitin carboxyl-terminal hydrolase;Ubiquitin carboxyl-terminal hydrolase 19	USP19	>tr|E9PEG8|E9PEG8_HUMAN Ubiquitin carboxyl-terminal hydrolase OS=Homo sapiens GN=USP19 PE=3 SV=1;>tr|E7ETS0|E7ETS0_HUMAN Ubiquitin carboxyl-terminal hydrolase OS=Homo sapiens GN=USP19 PE=3 SV=1;>tr|E7EN22|E7EN22_HUMAN Ubiquitin carboxyl-terminal hydrolase	12	4	4	4	0	1	0	2	3	1	0	1	0	2	3	1	0	1	0	2	3	1	2.6	2.6	2.6	156.03	1419	1419;1384;1372;1358;1321;1318;1281;1266;1089;660;569;515		1		2	6	1	1.399e-09	0	0.6	0	1.4	2	0.6	321430000
Q7Z4Q2;B7WNW7;Q7Z4Q2-2;Q7Z4Q2-3	Q7Z4Q2;B7WNW7;Q7Z4Q2-2	6;6;6;2	6;6;6;2	6;6;6;2	HEAT repeat-containing protein 3	HEATR3	>sp|Q7Z4Q2|HEAT3_HUMAN HEAT repeat-containing protein 3 OS=Homo sapiens GN=HEATR3 PE=1 SV=2;>tr|B7WNW7|B7WNW7_HUMAN HEAT repeat-containing protein 3 OS=Homo sapiens GN=HEATR3 PE=4 SV=1;>sp|Q7Z4Q2-2|HEAT3_HUMAN Isoform 2 of HEAT repeat-containing protein 3	4	6	6	6	1	2	3	2	2	0	1	2	3	2	2	0	1	2	3	2	2	0	15	15	15	74.582	680	680;594;594;314	1	3	4	3	3		9.0533e-59	3.2	4.9	8.8	4.6	4.6	0	61357000
B7WP27;Q9HCG8;B7WP74	B7WP27;Q9HCG8;B7WP74	6;6;6	6;6;6	6;6;6	Pre-mRNA-splicing factor CWC22 homolog	CWC22	>tr|B7WP27|B7WP27_HUMAN Pre-mRNA-splicing factor CWC22 homolog OS=Homo sapiens GN=CWC22 PE=4 SV=1;>sp|Q9HCG8|CWC22_HUMAN Pre-mRNA-splicing factor CWC22 homolog OS=Homo sapiens GN=CWC22 PE=1 SV=3;>tr|B7WP74|B7WP74_HUMAN Pre-mRNA-splicing factor CWC22 homolo	3	6	6	6	1	0	2	3	3	0	1	0	2	3	3	0	1	0	2	3	3	0	8.3	8.3	8.3	105.52	908	908;908;745	1		2	8	8		2.7162e-39	2.2	0	2.2	3.9	3.9	0	17785000
B7WPD3;Q15370;B8ZZU8;I3L0M9	B7WPD3;Q15370;B8ZZU8;I3L0M9	6;6;5;4	6;6;5;4	6;6;5;4	Transcription elongation factor B polypeptide 2	TCEB2	>tr|B7WPD3|B7WPD3_HUMAN Transcription elongation factor B (SIII), polypeptide 2 (18kDa, elongin B), isoform CRA_a OS=Homo sapiens GN=TCEB2 PE=4 SV=1;>sp|Q15370|ELOB_HUMAN Transcription elongation factor B polypeptide 2 OS=Homo sapiens GN=TCEB2 PE=1 SV=1;>t	4	6	6	6	5	6	6	2	1	1	5	6	6	2	1	1	5	6	6	2	1	1	43.5	43.5	43.5	17.911	161	161;118;113;140	9	14	10	5	5	1	1.8485e-67	38.5	43.5	43.5	23	7.5	5	1360500000
Q9UPU5;B7WPF4	Q9UPU5;B7WPF4	4;4	4;4	4;4	Ubiquitin carboxyl-terminal hydrolase 24;Ubiquitin carboxyl-terminal hydrolase	USP24	>sp|Q9UPU5|UBP24_HUMAN Ubiquitin carboxyl-terminal hydrolase 24 OS=Homo sapiens GN=USP24 PE=1 SV=3;>tr|B7WPF4|B7WPF4_HUMAN Ubiquitin carboxyl-terminal hydrolase OS=Homo sapiens GN=USP24 PE=3 SV=2	2	4	4	4	0	0	2	2	1	0	0	0	2	2	1	0	0	0	2	2	1	0	1.3	1.3	1.3	294.36	2620	2620;2460			2	3	2		6.386e-08	0	0	0.5	0.8	0.3	0	21730000
B7Z1E5;Q92600;B5MDQ4;F8WBZ6	B7Z1E5;Q92600;B5MDQ4	4;4;3;1	4;4;3;1	4;4;3;1	Cell differentiation protein RCD1 homolog	RQCD1	>tr|B7Z1E5|B7Z1E5_HUMAN Cell differentiation protein RCD1 homolog OS=Homo sapiens GN=RQCD1 PE=2 SV=1;>sp|Q92600|RCD1_HUMAN Cell differentiation protein RCD1 homolog OS=Homo sapiens GN=RQCD1 PE=1 SV=1;>tr|B5MDQ4|B5MDQ4_HUMAN Cell differentiation protein RCD	4	4	4	4	3	0	2	0	0	1	3	0	2	0	0	1	3	0	2	0	0	1	19	19	19	36.836	331	331;299;258;75	4		2			3	2.021e-19	12.7	0	9.4	0	0	6.3	126310000
Q8NB37-2;Q8NB37;E9PLI5;B7Z1J9;H0YF25;E9PQD8	Q8NB37-2;Q8NB37;E9PLI5;B7Z1J9;H0YF25;E9PQD8	1;1;1;1;1;1	1;1;1;1;1;1	1;1;1;1;1;1	Parkinson disease 7 domain-containing protein 1	PDDC1	>sp|Q8NB37-2|PDDC1_HUMAN Isoform 2 of Parkinson disease 7 domain-containing protein 1 OS=Homo sapiens GN=PDDC1;>sp|Q8NB37|PDDC1_HUMAN Parkinson disease 7 domain-containing protein 1 OS=Homo sapiens GN=PDDC1 PE=1 SV=1;>tr|E9PLI5|E9PLI5_HUMAN Parkinson disea	6	1	1	1	0	0	0	1	0	0	0	0	0	1	0	0	0	0	0	1	0	0	6	6	6	26.784	250	250;220;186;170;162;120				1			0.018314	0	0	0	6	0	0	0
P27338;B7Z242;B7Z5H3;H0YCD8	P27338;B7Z242;B7Z5H3	22;22;18;2	22;22;18;2	21;21;17;2	Amine oxidase [flavin-containing] B	MAOB	>sp|P27338|AOFB_HUMAN Amine oxidase [flavin-containing] B OS=Homo sapiens GN=MAOB PE=1 SV=3;>tr|B7Z242|B7Z242_HUMAN Amine oxidase [flavin-containing] B OS=Homo sapiens GN=MAOB PE=2 SV=1;>tr|B7Z5H3|B7Z5H3_HUMAN Amine oxidase [flavin-containing] B OS=Homo sa	4	22	22	21	11	14	13	5	5	2	11	14	13	5	5	2	10	13	12	5	5	2	51.3	51.3	49.2	58.762	520	520;504;411;89	22	25	23	14	12	4	2.9606e-115	25.6	34.6	37.5	13.3	13.3	6.5	2845900000
Q96QG7;B7Z291	Q96QG7;B7Z291	1;1	1;1	1;1	Myotubularin-related protein 9	MTMR9	>sp|Q96QG7|MTMR9_HUMAN Myotubularin-related protein 9 OS=Homo sapiens GN=MTMR9 PE=1 SV=1;>tr|B7Z291|B7Z291_HUMAN Myotubularin-related protein 9 OS=Homo sapiens GN=MTMR9 PE=2 SV=1	2	1	1	1	0	0	0	1	0	0	0	0	0	1	0	0	0	0	0	1	0	0	2	2	2	63.461	549	549;464				1			0.0093649	0	0	0	2	0	0	0
P35520-2;P35520;B7Z2D6;F5H2U1;H7C2H4;H7C2W0;C9JMA6;H7C1W6	P35520-2;P35520;B7Z2D6;F5H2U1;H7C2H4;H7C2W0	5;5;5;3;3;3;2;2	5;5;5;3;3;3;2;2	5;5;5;3;3;3;2;2	Cystathionine beta-synthase	CBS	>sp|P35520-2|CBS_HUMAN Isoform 2 of Cystathionine beta-synthase OS=Homo sapiens GN=CBS;>sp|P35520|CBS_HUMAN Cystathionine beta-synthase OS=Homo sapiens GN=CBS PE=1 SV=2;>tr|B7Z2D6|B7Z2D6_HUMAN Cystathionine beta-synthase OS=Homo sapiens GN=CBS PE=2 SV=1;>t	8	5	5	5	2	0	0	2	2	0	2	0	0	2	2	0	2	0	0	2	2	0	11.9	11.9	11.9	61.862	565	565;551;508;463;224;159;177;149	2			2	2		1.22e-11	7.6	0	0	3.7	2.8	0	19536000
Q16881;Q16881-3;E7ESI6;Q16881-4;B7Z2S5;Q16881-6;E7EW10;E9PNQ6;Q16881-2;E2QRB9;Q16881-5;B2R5P6;E9PIR7;E9PMY9;F5H780;E9PKD3;E9PIZ5;E9PKI4;E9PLT3;E9PQI3;E9PRI8;E9PJU2	Q16881;Q16881-3;E7ESI6;Q16881-4;B7Z2S5;Q16881-6;E7EW10;E9PNQ6;Q16881-2;E2QRB9;Q16881-5;B2R5P6;E9PIR7;E9PMY9;F5H780	30;30;30;30;30;29;29;29;29;29;29;29;29;27;27;13;4;3;3;2;2;1	30;30;30;30;30;29;29;29;29;29;29;29;29;27;27;13;4;3;3;2;2;1	29;29;29;29;29;28;28;28;28;28;28;28;28;26;26;12;3;2;2;2;2;1	Thioredoxin reductase 1, cytoplasmic	TXNRD1	>sp|Q16881|TRXR1_HUMAN Thioredoxin reductase 1, cytoplasmic OS=Homo sapiens GN=TXNRD1 PE=1 SV=3;>sp|Q16881-3|TRXR1_HUMAN Isoform 3 of Thioredoxin reductase 1, cytoplasmic OS=Homo sapiens GN=TXNRD1;>tr|E7ESI6|E7ESI6_HUMAN Thioredoxin reductase 1, cytoplasmi	22	30	30	29	18	17	22	10	10	1	18	17	22	10	10	1	17	16	21	10	10	1	53.3	53.3	51	70.923	649	649;598;581;551;547;614;612;568;543;541;499;497;482;461;459;175;139;72;70;53;44;96	43	47	52	44	38	1	0	37.8	35.1	47.1	18.3	18.3	1.2	9072600000
P09104;B7Z2X9;F5H0C8;F5GZ30;F5GWQ3;F5H5U1;F5H1C3	P09104;B7Z2X9;F5H0C8;F5GZ30;F5GWQ3;F5H5U1;F5H1C3	5;5;4;3;3;3;3	1;1;1;1;1;1;1	1;1;1;1;1;1;1	Gamma-enolase;Enolase	ENO2	>sp|P09104|ENOG_HUMAN Gamma-enolase OS=Homo sapiens GN=ENO2 PE=1 SV=3;>tr|B7Z2X9|B7Z2X9_HUMAN Enolase OS=Homo sapiens GN=ENO2 PE=2 SV=1;>tr|F5H0C8|F5H0C8_HUMAN Enolase OS=Homo sapiens GN=ENO2 PE=3 SV=1;>tr|F5GZ30|F5GZ30_HUMAN Gamma-enolase (Fragment) OS=Ho	7	5	1	1	5	5	3	1	3	4	1	1	0	0	0	1	1	1	0	0	0	1	16.6	3	3	47.268	434	434;391;315;152;125;107;103	1	1				1	0	16.6	16.6	12.7	3.5	12.7	15.7	580100000
Q96DM3;F5H2W0;F5H3Y7;B7Z2Y1	Q96DM3;F5H2W0;F5H3Y7;B7Z2Y1	1;1;1;1	1;1;1;1	1;1;1;1	Uncharacterized protein C18orf8	C18orf8	>sp|Q96DM3|MIC1_HUMAN Uncharacterized protein C18orf8 OS=Homo sapiens GN=C18orf8 PE=1 SV=2;>tr|F5H2W0|F5H2W0_HUMAN Uncharacterized protein C18orf8 OS=Homo sapiens GN=C18orf8 PE=4 SV=1;>tr|F5H3Y7|F5H3Y7_HUMAN Uncharacterized protein C18orf8 OS=Homo sapiens	4	1	1	1	0	0	0	1	1	0	0	0	0	1	1	0	0	0	0	1	1	0	2	2	2	74.974	657	657;609;500;452				3	3		0.00068945	0	0	0	2	2	0	0
Q5TH30;Q9UGV2;Q9UGV2-2;Q9UGV2-3;F8WBF9;B7Z341	Q5TH30;Q9UGV2;Q9UGV2-2;Q9UGV2-3;F8WBF9;B7Z341	1;1;1;1;1;1	1;1;1;1;1;1	1;1;1;1;1;1	Protein NDRG3	NDRG3	>tr|Q5TH30|Q5TH30_HUMAN NDRG family member 3 OS=Homo sapiens GN=NDRG3 PE=2 SV=1;>sp|Q9UGV2|NDRG3_HUMAN Protein NDRG3 OS=Homo sapiens GN=NDRG3 PE=1 SV=2;>sp|Q9UGV2-2|NDRG3_HUMAN Isoform 2 of Protein NDRG3 OS=Homo sapiens GN=NDRG3;>sp|Q9UGV2-3|NDRG3_HUMAN Is	6	1	1	1	0	1	1	0	0	0	0	1	1	0	0	0	0	1	1	0	0	0	3.9	3.9	3.9	42.85	388	388;375;363;286;280;271		1	2				7.0937e-06	0	3.9	3.9	0	0	0	7580100
P49902;B7Z382;Q5JUV4;E9PHF2;Q5JUV3;H0YHR8;Q5JUV6	P49902;B7Z382;Q5JUV4;E9PHF2	7;7;5;4;3;3;1	7;7;5;4;3;3;1	7;7;5;4;3;3;1	Cytosolic purine 5-nucleotidase	NT5C2	>sp|P49902|5NTC_HUMAN Cytosolic purine 5-nucleotidase OS=Homo sapiens GN=NT5C2 PE=1 SV=1;>tr|B7Z382|B7Z382_HUMAN Cytosolic purine 5-nucleotidase OS=Homo sapiens GN=NT5C2 PE=2 SV=1;>tr|Q5JUV4|Q5JUV4_HUMAN 5-nucleotidase, cytosolic II (Fragment) OS=Homo s	7	7	7	7	1	4	1	2	3	0	1	4	1	2	3	0	1	4	1	2	3	0	15.9	15.9	15.9	64.969	561	561;532;265;199;174;157;147	1	5	1	9	7		2.1435e-20	3	11.1	3	4.3	6.6	0	121940000
O43929;F5H069;B7Z3D0;CON__Q2YDI2;B7Z632;Q53SE3	O43929;F5H069;B7Z3D0;CON__Q2YDI2;B7Z632	6;6;6;3;3;1	6;6;6;3;3;1	6;6;6;3;3;1	Origin recognition complex subunit 4	ORC4	>sp|O43929|ORC4_HUMAN Origin recognition complex subunit 4 OS=Homo sapiens GN=ORC4 PE=1 SV=2;>tr|F5H069|F5H069_HUMAN Origin recognition complex subunit 4 OS=Homo sapiens GN=ORC4 PE=4 SV=1;>tr|B7Z3D0|B7Z3D0_HUMAN Origin recognition complex subunit 4 OS=Homo	6	6	6	6	1	1	1	4	4	0	1	1	1	4	4	0	1	1	1	4	4	0	21.1	21.1	21.1	50.377	436	436;362;352;436;219;145	2	1	1	9	11		7.3983e-26	3.9	3.9	3.9	14	13.3	0	26968000
F8WA39;Q13613;B7Z3D5;Q13613-2;H0YDX3;F6X5S1;Q8NEC6;E9PIH9	F8WA39;Q13613;B7Z3D5;Q13613-2;H0YDX3;F6X5S1	3;3;3;2;2;2;1;1	3;3;3;2;2;2;1;1	3;3;3;2;2;2;1;1	Myotubularin-related protein 1	MTMR1	>tr|F8WA39|F8WA39_HUMAN Myotubularin-related protein 1 OS=Homo sapiens GN=MTMR1 PE=4 SV=1;>sp|Q13613|MTMR1_HUMAN Myotubularin-related protein 1 OS=Homo sapiens GN=MTMR1 PE=1 SV=4;>tr|B7Z3D5|B7Z3D5_HUMAN Myotubularin related protein 1, isoform CRA_a OS=Homo	8	3	3	3	0	0	0	2	3	0	0	0	0	2	3	0	0	0	0	2	3	0	4	4	4	75.717	673	673;665;571;568;405;393;363;147				2	5		6.183e-08	0	0	0	2.8	4	0	0
Q6P1A2;F5H0M4;F5GYT3;B7Z3N5;F5H7K7;F5H680	Q6P1A2;F5H0M4;F5GYT3;B7Z3N5;F5H7K7;F5H680	1;1;1;1;1;1	1;1;1;1;1;1	1;1;1;1;1;1	Lysophospholipid acyltransferase 5	LPCAT3	>sp|Q6P1A2|MBOA5_HUMAN Lysophospholipid acyltransferase 5 OS=Homo sapiens GN=LPCAT3 PE=1 SV=1;>tr|F5H0M4|F5H0M4_HUMAN Lysophospholipid acyltransferase 5 OS=Homo sapiens GN=LPCAT3 PE=4 SV=1;>tr|F5GYT3|F5GYT3_HUMAN Lysophospholipid acyltransferase 5 OS=Homo	6	1	1	1	0	1	1	0	0	0	0	1	1	0	0	0	0	1	1	0	0	0	6	6	6	56.034	487	487;347;198;158;85;64		2	2				3.0683e-43	0	6	6	0	0	0	61461000
B7Z3P1;Q15813	B7Z3P1;Q15813	3;3	3;3	3;3	Tubulin-specific chaperone E	TBCE	>tr|B7Z3P1|B7Z3P1_HUMAN Tubulin-specific chaperone E OS=Homo sapiens GN=TBCE PE=2 SV=1;>sp|Q15813|TBCE_HUMAN Tubulin-specific chaperone E OS=Homo sapiens GN=TBCE PE=1 SV=1	2	3	3	3	0	1	0	2	2	0	0	1	0	2	2	0	0	1	0	2	2	0	6.9	6.9	6.9	64.851	578	578;527		1		3	5		1.265e-09	0	2.4	0	4.5	4.5	0	22626000
Q9UHG3;B7Z9P8;B7Z3Y2;F8W8W4;C9K055;C9JM55	Q9UHG3;B7Z9P8;B7Z3Y2;F8W8W4;C9K055	14;14;14;7;7;5	14;14;14;7;7;5	11;11;11;4;4;2	Prenylcysteine oxidase 1	PCYOX1	>sp|Q9UHG3|PCYOX_HUMAN Prenylcysteine oxidase 1 OS=Homo sapiens GN=PCYOX1 PE=1 SV=3;>tr|B7Z9P8|B7Z9P8_HUMAN Prenylcysteine oxidase 1 OS=Homo sapiens GN=PCYOX1 PE=2 SV=1;>tr|B7Z3Y2|B7Z3Y2_HUMAN Prenylcysteine oxidase 1 OS=Homo sapiens GN=PCYOX1 PE=2 SV=1;>t	6	14	14	11	6	9	7	5	5	2	6	9	7	5	5	2	3	6	6	5	5	1	28.7	28.7	23.2	56.639	505	505;428;427;293;209;154	7	12	7	24	24	4	6.6867e-54	12.7	21.2	17.8	15	15	4.8	661280000
B7Z452;P33121;P33121-2;E7EPM6;B7Z3Z9;H0Y9U7;D6RER0;H0Y9Z9	B7Z452;P33121;P33121-2;E7EPM6;B7Z3Z9;H0Y9U7	10;10;10;10;10;7;3;3	10;10;10;10;10;7;3;3	8;8;8;8;8;5;3;3	Long-chain-fatty-acid--CoA ligase 1	ACSL1	>tr|B7Z452|B7Z452_HUMAN Long-chain-fatty-acid--CoA ligase 1 OS=Homo sapiens GN=ACSL1 PE=2 SV=1;>sp|P33121|ACSL1_HUMAN Long-chain-fatty-acid--CoA ligase 1 OS=Homo sapiens GN=ACSL1 PE=1 SV=1;>sp|P33121-2|ACSL1_HUMAN Isoform 2 of Long-chain-fatty-acid--CoA li	8	10	10	8	2	5	2	3	4	0	2	5	2	3	4	0	1	4	1	2	3	0	17.3	17.3	14	77.906	698	698;698;688;664;527;294;388;94	2	5	2	13	8		1.1903e-31	2.6	10.5	2.6	4.9	7.6	0	44688000
E7EMY5;Q9HC38;Q9HC38-2;B7Z403;I3L3Q4;I3L1I0;Q9HC38-3	E7EMY5;Q9HC38;Q9HC38-2;B7Z403;I3L3Q4	11;11;11;11;6;5;3	11;11;11;11;6;5;3	11;11;11;11;6;5;3	Glyoxalase domain-containing protein 4	GLOD4	>tr|E7EMY5|E7EMY5_HUMAN Glyoxalase domain-containing protein 4 OS=Homo sapiens GN=GLOD4 PE=4 SV=1;>sp|Q9HC38|GLOD4_HUMAN Glyoxalase domain-containing protein 4 OS=Homo sapiens GN=GLOD4 PE=1 SV=1;>sp|Q9HC38-2|GLOD4_HUMAN Isoform 2 of Glyoxalase domain-conta	7	11	11	11	4	6	5	4	2	0	4	6	5	4	2	0	4	6	5	4	2	0	21.6	21.6	21.6	54.689	501	501;313;298;289;227;115;188	8	12	11	8	6		3.6905e-38	8.8	13	10.8	7.6	4.6	0	568750000
Q9H974;B7Z472;B7Z5R2	Q9H974;B7Z472;B7Z5R2	1;1;1	1;1;1	1;1;1	Queuine tRNA-ribosyltransferase subunit QTRTD1	QTRTD1	>sp|Q9H974|QTRD1_HUMAN Queuine tRNA-ribosyltransferase subunit QTRTD1 OS=Homo sapiens GN=QTRTD1 PE=1 SV=1;>tr|B7Z472|B7Z472_HUMAN Queuine tRNA-ribosyltransferase subunit QTRTD1 OS=Homo sapiens GN=QTRTD1 PE=2 SV=1;>tr|B7Z5R2|B7Z5R2_HUMAN Queuine tRNA-ribosy	3	1	1	1	1	0	1	0	0	0	1	0	1	0	0	0	1	0	1	0	0	0	2.4	2.4	2.4	46.712	415	415;309;292	1		1				0.00085582	2.4	0	2.4	0	0	0	0
Q9BZK7;B7Z475;C9IYU9;C9JBN1;C9JCK0;C9JLJ1	Q9BZK7;B7Z475	6;6;1;1;1;1	6;6;1;1;1;1	5;5;1;1;1;1	F-box-like/WD repeat-containing protein TBL1XR1	TBL1XR1	>sp|Q9BZK7|TBL1R_HUMAN F-box-like/WD repeat-containing protein TBL1XR1 OS=Homo sapiens GN=TBL1XR1 PE=1 SV=1;>tr|B7Z475|B7Z475_HUMAN F-box-like/WD repeat-containing protein TBL1XR1 OS=Homo sapiens GN=TBL1XR1 PE=2 SV=1	6	6	6	5	3	3	3	1	1	1	3	3	3	1	1	1	2	2	2	1	1	1	15.4	15.4	14	55.594	514	514;376;142;76;73;55	7	7	6	1	1	1	7.3042e-42	8.4	8.4	8.4	3.5	3.1	2.9	646440000
B7Z484;Q9BVG8;Q9BVG8-2;F5H4I9;F5H3M2;Q9BVG8-5;B7Z896;Q9BVG8-4;H3BTU1	B7Z484;Q9BVG8;Q9BVG8-2;F5H4I9;F5H3M2;Q9BVG8-5;B7Z896;Q9BVG8-4;H3BTU1	2;2;2;2;2;2;2;1;1	2;2;2;2;2;2;2;1;1	2;2;2;2;2;2;2;1;1	Kinesin-like protein KIFC3	KIFC3	>tr|B7Z484|B7Z484_HUMAN Kinesin-like protein KIFC3 OS=Homo sapiens GN=KIFC3 PE=2 SV=1;>sp|Q9BVG8|KIFC3_HUMAN Kinesin-like protein KIFC3 OS=Homo sapiens GN=KIFC3 PE=1 SV=4;>sp|Q9BVG8-2|KIFC3_HUMAN Isoform 2 of Kinesin-like protein KIFC3 OS=Homo sapiens GN=K	9	2	2	2	1	2	2	0	0	0	1	2	2	0	0	0	1	2	2	0	0	0	3.4	3.4	3.4	94.275	848	848;833;826;768;724;687;684;637;147	1	3	2				1.2161e-05	2	3.4	3.4	0	0	0	117590000
Q9BUJ2;Q9BUJ2-2;B7Z4B8;Q9BUJ2-4;Q9BUJ2-3	Q9BUJ2;Q9BUJ2-2;B7Z4B8;Q9BUJ2-4;Q9BUJ2-3	23;23;23;23;20	23;23;23;23;20	23;23;23;23;20	Heterogeneous nuclear ribonucleoprotein U-like protein 1	HNRNPUL1	>sp|Q9BUJ2|HNRL1_HUMAN Heterogeneous nuclear ribonucleoprotein U-like protein 1 OS=Homo sapiens GN=HNRNPUL1 PE=1 SV=2;>sp|Q9BUJ2-2|HNRL1_HUMAN Isoform 2 of Heterogeneous nuclear ribonucleoprotein U-like protein 1 OS=Homo sapiens GN=HNRNPUL1;>tr|B7Z4B8|B7Z4	5	23	23	23	18	15	15	5	6	3	18	15	15	5	6	3	18	15	15	5	6	3	31.3	31.3	31.3	95.737	856	856;804;767;756;752	35	25	28	19	23	5	7.488e-180	26.5	22.9	25	7.1	9.6	5.4	2867100000
O75840;B7Z4F7;Q7Z3H8;C9JX20	O75840;B7Z4F7;Q7Z3H8;C9JX20	1;1;1;1	1;1;1;1	1;1;1;1	Krueppel-like factor 7	KLF7;DKFZp313F0536	>sp|O75840|KLF7_HUMAN Krueppel-like factor 7 OS=Homo sapiens GN=KLF7 PE=2 SV=1;>tr|B7Z4F7|B7Z4F7_HUMAN Krueppel-like factor 7 OS=Homo sapiens GN=KLF7 PE=2 SV=1;>tr|Q7Z3H8|Q7Z3H8_HUMAN Krueppel-like factor 7 OS=Homo sapiens GN=DKFZp313F0536 PE=2 SV=1;>tr|C9	4	1	1	1	0	0	0	0	0	1	0	0	0	0	0	1	0	0	0	0	0	1	6	6	6	33.361	302	302;274;269;175						4	0.00097912	0	0	0	0	0	6	28156000
Q96MZ0;B7Z1I3;Q5TE61;B7Z4H3;F8W7N4;Q5TE58	Q96MZ0;B7Z1I3;Q5TE61;B7Z4H3;F8W7N4;Q5TE58	2;2;2;2;1;1	2;2;2;2;1;1	2;2;2;2;1;1	Ganglioside-induced differentiation-associated protein 1-like 1	GDAP1L1	>sp|Q96MZ0|GD1L1_HUMAN Ganglioside-induced differentiation-associated protein 1-like 1 OS=Homo sapiens GN=GDAP1L1 PE=2 SV=2;>tr|B7Z1I3|B7Z1I3_HUMAN Ganglioside-induced differentiation-associated protein 1-like 1 OS=Homo sapiens GN=GDAP1L1 PE=2 SV=1;>tr|Q5T	6	2	2	2	0	1	0	1	0	0	0	1	0	1	0	0	0	1	0	1	0	0	6.8	6.8	6.8	41.973	367	367;309;288;175;127;123		1		1			0.0019869	0	4.6	0	2.2	0	0	0
O00115;B7Z4K6	O00115;B7Z4K6	3;3	3;3	3;3	Deoxyribonuclease-2-alpha	DNASE2	>sp|O00115|DNS2A_HUMAN Deoxyribonuclease-2-alpha OS=Homo sapiens GN=DNASE2 PE=1 SV=2;>tr|B7Z4K6|B7Z4K6_HUMAN Deoxyribonuclease-2-alpha OS=Homo sapiens GN=DNASE2 PE=2 SV=1	2	3	3	3	2	3	2	0	0	0	2	3	2	0	0	0	2	3	2	0	0	0	10	10	10	39.58	360	360;305	4	4	3				3.3745e-09	6.4	10	6.4	0	0	0	275350000
G3V110;Q93045;B7Z4N6;E5RGX5	G3V110;Q93045;B7Z4N6;E5RGX5	5;5;5;5	1;1;1;1	1;1;1;1	Stathmin;Stathmin-2	STMN2	>tr|G3V110|G3V110_HUMAN Stathmin OS=Homo sapiens GN=STMN2 PE=3 SV=1;>sp|Q93045|STMN2_HUMAN Stathmin-2 OS=Homo sapiens GN=STMN2 PE=1 SV=3;>tr|B7Z4N6|B7Z4N6_HUMAN Stathmin OS=Homo sapiens GN=STMN2 PE=2 SV=1;>tr|E5RGX5|E5RGX5_HUMAN Stathmin OS=Homo sapiens GN	4	5	1	1	2	2	2	4	2	2	1	1	1	1	0	1	1	1	1	1	0	1	14.4	5.3	5.3	21.802	187	187;179;168;168	3	3	3	3		3	4.8619e-17	10.2	10.2	10.2	14.4	9.1	10.2	2750000000
B7Z4Q3;Q96HJ9	B7Z4Q3	16;2	16;2	2;2		LUC7L2	>tr|B7Z4Q3|B7Z4Q3_HUMAN Putative RNA-binding protein Luc7-like 2 OS=Homo sapiens GN=LUC7L2 PE=2 SV=1	2	16	16	2	5	7	10	7	6	1	5	7	10	7	6	1	0	0	0	2	1	0	28.6	28.6	4.1	54.223	458	458;113	17	20	26	16	16	2	1.7129e-73	11.8	17	22.3	16.4	13.8	2	2106700000
Q99538;B7Z4S8;F5H2T8;Q86TV3;Q86TV2;G3V4E4;G3V2T4;G3V3Z4;G3V4P5;G3V5B2	Q99538;B7Z4S8;F5H2T8;Q86TV3;Q86TV2	4;4;4;4;4;1;1;1;1;1	4;4;4;4;4;1;1;1;1;1	4;4;4;4;4;1;1;1;1;1	Legumain	LGMN	>sp|Q99538|LGMN_HUMAN Legumain OS=Homo sapiens GN=LGMN PE=1 SV=1;>tr|B7Z4S8|B7Z4S8_HUMAN Legumain OS=Homo sapiens GN=LGMN PE=2 SV=1;>tr|F5H2T8|F5H2T8_HUMAN Legumain OS=Homo sapiens GN=LGMN PE=4 SV=1;>tr|Q86TV3|Q86TV3_HUMAN Full-length cDNA clone CS0DB001YK	10	4	4	4	2	3	2	1	1	0	2	3	2	1	1	0	2	3	2	1	1	0	7.9	7.9	7.9	49.411	433	433;410;398;376;372;223;135;117;78;58	3	5	3	2	3		1.3194e-11	4.4	7.6	4.4	2.8	2.8	0	226170000
O14770;O14770-4;F8W8U3;H0YNA8;O00470-2;Q99687-2;H3BLU4;O14770-2;O14770-3;O00470;O14770-8;O14770-7;Q99687;H0YNY8;Q99687-3;F5GYS8;O14770-6;O14770-5;H0YK79;B7Z4T5;H0YMX5	O14770;O14770-4;F8W8U3;H0YNA8;O00470-2;Q99687-2;H3BLU4;O14770-2;O14770-3;O00470;O14770-8;O14770-7;Q99687;H0YNY8;Q99687-3;F5GYS8;O14770-6;O14770-5;H0YK79;B7Z4T5;H0YMX5	1;1;1;1;1;1;1;1;1;1;1;1;1;1;1;1;1;1;1;1;1	1;1;1;1;1;1;1;1;1;1;1;1;1;1;1;1;1;1;1;1;1	1;1;1;1;1;1;1;1;1;1;1;1;1;1;1;1;1;1;1;1;1	Homeobox protein Meis2;Homeobox protein Meis1;Homeobox protein Meis3	MEIS2;MEIS1;MEIS3	>sp|O14770|MEIS2_HUMAN Homeobox protein Meis2 OS=Homo sapiens GN=MEIS2 PE=1 SV=2;>sp|O14770-4|MEIS2_HUMAN Isoform 4 of Homeobox protein Meis2 OS=Homo sapiens GN=MEIS2;>tr|F8W8U3|F8W8U3_HUMAN Homeobox protein Meis1 OS=Homo sapiens GN=MEIS1 PE=3 SV=1;>tr|H0Y	21	1	1	1	1	0	0	0	0	0	1	0	0	0	0	0	1	0	0	0	0	0	4.4	4.4	4.4	51.789	477	477;470;465;463;463;421;404;401;394;390;388;381;375;370;358;325;306;302;238;220;79	1						3.4933e-09	4.4	0	0	0	0	0	4129900
P38646;B7Z4V2;F5H3L8;D6RJI2;H0Y8S0;D6RA73;H0YBG6	P38646;B7Z4V2;F5H3L8	81;81;61;17;11;8;6	81;81;61;17;11;8;6	81;81;61;17;11;8;6	Stress-70 protein, mitochondrial	HSPA9	>sp|P38646|GRP75_HUMAN Stress-70 protein, mitochondrial OS=Homo sapiens GN=HSPA9 PE=1 SV=2;>tr|B7Z4V2|B7Z4V2_HUMAN Stress-70 protein, mitochondrial OS=Homo sapiens GN=HSPA9 PE=2 SV=1;>tr|F5H3L8|F5H3L8_HUMAN Stress-70 protein, mitochondrial OS=Homo sapiens	7	81	81	81	40	45	36	47	50	29	40	45	36	47	50	29	40	45	36	47	50	29	72.5	72.5	72.5	73.68	679	679;665;632;95;102;62;163	120	136	130	227	243	89	0	57.9	59.5	54.8	49	55.1	36.4	52323000000
Q9NV88;Q9NV88-2;B7Z560;H7BYQ6;G3XAN1;H0YG17;E5RG70;E5RK47;H0YBK3	Q9NV88;Q9NV88-2;B7Z560;H7BYQ6;G3XAN1;H0YG17;E5RG70;E5RK47;H0YBK3	2;2;2;2;1;1;1;1;1	2;2;2;2;1;1;1;1;1	2;2;2;2;1;1;1;1;1	Integrator complex subunit 9	INTS9	>sp|Q9NV88|INT9_HUMAN Integrator complex subunit 9 OS=Homo sapiens GN=INTS9 PE=1 SV=2;>sp|Q9NV88-2|INT9_HUMAN Isoform 2 of Integrator complex subunit 9 OS=Homo sapiens GN=INTS9;>tr|B7Z560|B7Z560_HUMAN Integrator complex subunit 9 OS=Homo sapiens GN=INTS9 P	9	2	2	2	0	0	1	1	1	0	0	0	1	1	1	0	0	0	1	1	1	0	3.5	3.5	3.5	73.814	658	658;637;634;552;525;502;300;170;150			1	1	2		0.00017169	0	0	1.8	1.7	1.7	0	2499000
Q15025;Q15025-2;B7Z5B0;Q6N077;E7ET96;E7EPY1;E7ERB0;F5GYD7;F5H4X3;E7EMV7;H0YC17	Q15025;Q15025-2;B7Z5B0;Q6N077;E7ET96;E7EPY1;E7ERB0;F5GYD7;F5H4X3;E7EMV7;H0YC17	2;2;2;2;2;2;2;2;2;2;1	2;2;2;2;2;2;2;2;2;2;1	2;2;2;2;2;2;2;2;2;2;1	TNFAIP3-interacting protein 1	TNIP1;DKFZp686L19154	>sp|Q15025|TNIP1_HUMAN TNFAIP3-interacting protein 1 OS=Homo sapiens GN=TNIP1 PE=1 SV=2;>sp|Q15025-2|TNIP1_HUMAN Isoform 2 of TNFAIP3-interacting protein 1 OS=Homo sapiens GN=TNIP1;>tr|B7Z5B0|B7Z5B0_HUMAN TNFAIP3-interacting protein 1 OS=Homo sapiens GN=TN	11	2	2	2	0	0	0	1	2	0	0	0	0	1	2	0	0	0	0	1	2	0	3.1	3.1	3.1	71.863	636	636;635;598;583;572;556;529;513;502;492;146				1	2		0.00010955	0	0	0	1.7	3.1	0	0
Q9NRW7;B7Z5E4;F5H8K1;F5GYC3;Q5T4Q0	Q9NRW7;B7Z5E4;F5H8K1;F5GYC3;Q5T4Q0	4;4;3;3;2	4;4;3;3;2	4;4;3;3;2	Vacuolar protein sorting-associated protein 45	VPS45	>sp|Q9NRW7|VPS45_HUMAN Vacuolar protein sorting-associated protein 45 OS=Homo sapiens GN=VPS45 PE=1 SV=1;>tr|B7Z5E4|B7Z5E4_HUMAN Vacuolar protein sorting-associated protein 45 OS=Homo sapiens GN=VPS45 PE=2 SV=1;>tr|F5H8K1|F5H8K1_HUMAN Vacuolar protein sort	5	4	4	4	0	1	0	2	3	0	0	1	0	2	3	0	0	1	0	2	3	0	7.2	7.2	7.2	65.076	570	570;445;538;434;316		1		3	6		8.79e-09	0	1.6	0	3.5	5.6	0	18491000
Q5T1V6;Q5T1V6-2;B7Z5N6;Q5T1V5	Q5T1V6;Q5T1V6-2;B7Z5N6;Q5T1V5	1;1;1;1	1;1;1;1	1;1;1;1	Probable ATP-dependent RNA helicase DDX59	DDX59	>sp|Q5T1V6|DDX59_HUMAN Probable ATP-dependent RNA helicase DDX59 OS=Homo sapiens GN=DDX59 PE=1 SV=1;>sp|Q5T1V6-2|DDX59_HUMAN Isoform 2 of Probable ATP-dependent RNA helicase DDX59 OS=Homo sapiens GN=DDX59;>tr|B7Z5N6|B7Z5N6_HUMAN Probable ATP-dependent RNA	4	1	1	1	0	0	0	1	1	1	0	0	0	1	1	1	0	0	0	1	1	1	2.1	2.1	2.1	68.809	619	619;580;567;161				5	6	1	0.00052424	0	0	0	2.1	2.1	2.1	0
B7Z5V9	B7Z5V9	6	1	1		NOL11	>tr|B7Z5V9|B7Z5V9_HUMAN Nucleolar protein 11 OS=Homo sapiens GN=NOL11 PE=2 SV=1	1	6	1	1	2	3	2	1	2	0	0	0	0	0	1	0	0	0	0	0	1	0	12.5	1.5	1.5	60.732	537	537					1		1.4484e-19	4.3	8	4.3	3.2	4.7	0	49400000
Q9UGM6;B7Z5X7	Q9UGM6;B7Z5X7	3;3	3;3	3;3	Tryptophan--tRNA ligase, mitochondrial	WARS2	>sp|Q9UGM6|SYWM_HUMAN Tryptophan--tRNA ligase, mitochondrial OS=Homo sapiens GN=WARS2 PE=1 SV=1;>tr|B7Z5X7|B7Z5X7_HUMAN Tryptophan--tRNA ligase, mitochondrial OS=Homo sapiens GN=WARS2 PE=2 SV=1	2	3	3	3	1	1	0	1	2	1	1	1	0	1	2	1	1	1	0	1	2	1	9.4	9.4	9.4	40.146	360	360;266	2	2		4	4	1	6.8443e-10	3.1	3.1	0	2.8	6.4	2.8	5825800
B7Z5Z2;P62070;B7Z6C4;E9PK85;P62070-2	B7Z5Z2;P62070;B7Z6C4;E9PK85;P62070-2	2;2;2;2;2	2;2;2;2;2	2;2;2;2;2	Ras-related protein R-Ras2	RRAS2	>tr|B7Z5Z2|B7Z5Z2_HUMAN Ras-related protein R-Ras2 OS=Homo sapiens GN=RRAS2 PE=2 SV=1;>sp|P62070|RRAS2_HUMAN Ras-related protein R-Ras2 OS=Homo sapiens GN=RRAS2 PE=1 SV=1;>tr|B7Z6C4|B7Z6C4_HUMAN Ras-related protein R-Ras2 OS=Homo sapiens GN=RRAS2 PE=2 SV=1	5	2	2	2	2	2	1	0	0	0	2	2	1	0	0	0	2	2	1	0	0	0	10	10	10	24.195	210	210;204;169;166;127	3	3	1				5.72e-123	10	10	5.7	0	0	0	34620000
Q12979;Q12979-2;F5H8B3;B7Z683;I3L379	Q12979;Q12979-2;F5H8B3;B7Z683;I3L379	1;1;1;1;1	1;1;1;1;1	1;1;1;1;1	Active breakpoint cluster region-related protein	ABR	>sp|Q12979|ABR_HUMAN Active breakpoint cluster region-related protein OS=Homo sapiens GN=ABR PE=2 SV=2;>sp|Q12979-2|ABR_HUMAN Isoform Short of Active breakpoint cluster region-related protein OS=Homo sapiens GN=ABR;>tr|F5H8B3|F5H8B3_HUMAN Active breakpoint	5	1	1	1	0	0	0	0	1	0	0	0	0	0	1	0	0	0	0	0	1	0	1.2	1.2	1.2	97.597	859	859;822;813;641;117					1		0.0019238	0	0	0	0	1.2	0	0
Q16698;B7Z6B8;E5RFV2;E5RJG7;E5RJD2;E5RID6;H0YAW3	Q16698;B7Z6B8	17;17;8;8;6;3;1	17;17;8;8;6;3;1	17;17;8;8;6;3;1	2,4-dienoyl-CoA reductase, mitochondrial	DECR1	>sp|Q16698|DECR_HUMAN 2,4-dienoyl-CoA reductase, mitochondrial OS=Homo sapiens GN=DECR1 PE=1 SV=1;>tr|B7Z6B8|B7Z6B8_HUMAN 2,4-dienoyl-CoA reductase, mitochondrial OS=Homo sapiens GN=DECR1 PE=2 SV=1	7	17	17	17	8	6	7	5	7	0	8	6	7	5	7	0	8	6	7	5	7	0	63	63	63	36.067	335	335;326;205;181;151;95;43	11	10	11	19	22		5.6607e-138	33.7	26.3	36.1	20.9	29.9	0	1599200000
Q96B97;E9PC08;Q5JPT2;Q96B97-2;Q5VSN0;Q5JPT4;B7Z6E8	Q96B97;E9PC08;Q5JPT2;Q96B97-2;Q5VSN0;Q5JPT4;B7Z6E8	2;2;2;2;2;2;2	2;2;2;2;2;2;2	2;2;2;2;2;2;2	SH3 domain-containing kinase-binding protein 1	SH3KBP1	>sp|Q96B97|SH3K1_HUMAN SH3 domain-containing kinase-binding protein 1 OS=Homo sapiens GN=SH3KBP1 PE=1 SV=2;>tr|E9PC08|E9PC08_HUMAN SH3 domain-containing kinase-binding protein 1 OS=Homo sapiens GN=SH3KBP1 PE=4 SV=1;>tr|Q5JPT2|Q5JPT2_HUMAN SH3 domain-contai	7	2	2	2	0	0	0	1	2	0	0	0	0	1	2	0	0	0	0	1	2	0	2.7	2.7	2.7	73.125	665	665;650;645;628;553;427;404				1	4		1.4592e-05	0	0	0	2.7	2.7	0	0
B7Z6H3;O95302;B7Z230;B7Z1U8;B7Z1G9;C9J4P8;Q75LS8	B7Z6H3;O95302;B7Z230;B7Z1U8	7;7;6;4;3;1;1	7;7;6;4;3;1;1	7;7;6;4;3;1;1	Peptidyl-prolyl cis-trans isomerase FKBP9	FKBP9	>tr|B7Z6H3|B7Z6H3_HUMAN Peptidyl-prolyl cis-trans isomerase FKBP9 OS=Homo sapiens GN=FKBP9 PE=2 SV=1;>sp|O95302|FKBP9_HUMAN Peptidyl-prolyl cis-trans isomerase FKBP9 OS=Homo sapiens GN=FKBP9 PE=1 SV=2;>tr|B7Z230|B7Z230_HUMAN Peptidyl-prolyl cis-trans isome	7	7	7	7	3	4	2	2	2	0	3	4	2	2	2	0	3	4	2	2	2	0	11.4	11.4	11.4	69.154	623	623;570;432;451;338;226;142	3	4	2	4	4		1.7997e-18	4.2	7.1	2.9	2.9	2.9	0	174110000
P50914;B7Z6S8;E7EPB3	P50914;B7Z6S8;E7EPB3	10;10;10	10;10;10	10;10;10	60S ribosomal protein L14	RPL14	>sp|P50914|RL14_HUMAN 60S ribosomal protein L14 OS=Homo sapiens GN=RPL14 PE=1 SV=4;>tr|B7Z6S8|B7Z6S8_HUMAN 60S ribosomal protein L14 OS=Homo sapiens GN=RPL14 PE=2 SV=1;>tr|E7EPB3|E7EPB3_HUMAN 60S ribosomal protein L14 OS=Homo sapiens GN=RPL14 PE=4 SV=1	3	10	10	10	7	5	6	4	5	3	7	5	6	4	5	3	7	5	6	4	5	3	39.1	39.1	39.1	23.432	215	215;128;124	17	17	13	9	11	12	3.9287e-36	27.9	25.1	25.1	21.4	27	16.3	3443900000
P11117;F5H1S6;E9PQY3;B7Z7D2;E9PHY0;E9PP23;F5GWV7	P11117;F5H1S6;E9PQY3;B7Z7D2;E9PHY0;E9PP23;F5GWV7	2;2;2;2;1;1;1	2;2;2;2;1;1;1	2;2;2;2;1;1;1	Lysosomal acid phosphatase	ACP2	>sp|P11117|PPAL_HUMAN Lysosomal acid phosphatase OS=Homo sapiens GN=ACP2 PE=1 SV=3;>tr|F5H1S6|F5H1S6_HUMAN Lysosomal acid phosphatase OS=Homo sapiens GN=ACP2 PE=4 SV=1;>tr|E9PQY3|E9PQY3_HUMAN Lysosomal acid phosphatase OS=Homo sapiens GN=ACP2 PE=4 SV=1;>tr	7	2	2	2	2	1	1	0	0	0	2	1	1	0	0	0	2	1	1	0	0	0	4.7	4.7	4.7	48.344	423	423;413;395;391;360;305;236	3	1	1				2.5812e-05	4.7	2.8	1.9	0	0	0	43045000
Q9BXW6;B7Z7D3;Q9BXW6-2	Q9BXW6;B7Z7D3;Q9BXW6-2	1;1;1	1;1;1	1;1;1	Oxysterol-binding protein-related protein 1;Oxysterol-binding protein	OSBPL1A	>sp|Q9BXW6|OSBL1_HUMAN Oxysterol-binding protein-related protein 1 OS=Homo sapiens GN=OSBPL1A PE=1 SV=2;>tr|B7Z7D3|B7Z7D3_HUMAN Oxysterol-binding protein OS=Homo sapiens GN=OSBPL1A PE=2 SV=1;>sp|Q9BXW6-2|OSBL1_HUMAN Isoform A of Oxysterol-binding protein-r	3	1	1	1	0	0	0	0	1	0	0	0	0	0	1	0	0	0	0	0	1	0	1.3	1.3	1.3	108.47	950	950;568;437					1		0.01971	0	0	0	0	1.3	0	0
B7Z7I6;I3L448;Q5TC12;A8MRA7;I3L1W9;B7Z7D6;H0YEW4;E9PPX6	B7Z7I6;I3L448;Q5TC12;A8MRA7;I3L1W9;B7Z7D6;H0YEW4;E9PPX6	2;1;1;1;1;1;1;1	2;1;1;1;1;1;1;1	2;1;1;1;1;1;1;1	ATP synthase mitochondrial F1 complex assembly factor 1	ATPAF1	>tr|B7Z7I6|B7Z7I6_HUMAN ATP synthase mitochondrial F1 complex assembly factor 1 OS=Homo sapiens GN=ATPAF1 PE=2 SV=1;>tr|I3L448|I3L448_HUMAN ATP synthase mitochondrial F1 complex assembly factor 1 OS=Homo sapiens GN=ATPAF1 PE=4 SV=1;>sp|Q5TC12|ATPF1_HUMAN A	8	2	2	2	0	1	1	1	1	0	0	1	1	1	1	0	0	1	1	1	1	0	12.1	12.1	12.1	27.438	240	240;351;328;283;260;177;174;45		1	2	2	4		6.7137e-15	0	5.4	5.4	6.7	6.7	0	650150000
P21128;P21128-2;P21128-3;B7Z7N4	P21128;P21128-2;P21128-3;B7Z7N4	1;1;1;1	1;1;1;1	1;1;1;1	Poly(U)-specific endoribonuclease	ENDOU	>sp|P21128|ENDOU_HUMAN Poly(U)-specific endoribonuclease OS=Homo sapiens GN=ENDOU PE=1 SV=2;>sp|P21128-2|ENDOU_HUMAN Isoform 2 of Poly(U)-specific endoribonuclease OS=Homo sapiens GN=ENDOU;>sp|P21128-3|ENDOU_HUMAN Isoform 3 of Poly(U)-specific endoribonucl	4	1	1	1	0	0	0	0	1	0	0	0	0	0	1	0	0	0	0	0	1	0	3.9	3.9	3.9	46.872	410	410;369;347;151					3		0.0090657	0	0	0	0	3.9	0	0
B7Z7Q0;P48739;P48739-2;B3KYB7;B3KYB6	B7Z7Q0;P48739;P48739-2;B3KYB7	20;20;19;10;9	20;20;19;10;9	19;19;18;9;8	Phosphatidylinositol transfer protein beta isoform	PITPNB	>tr|B7Z7Q0|B7Z7Q0_HUMAN Phosphatidylinositol transfer protein beta isoform OS=Homo sapiens GN=PITPNB PE=2 SV=1;>sp|P48739|PIPNB_HUMAN Phosphatidylinositol transfer protein beta isoform OS=Homo sapiens GN=PITPNB PE=1 SV=2;>sp|P48739-2|PIPNB_HUMAN Isoform 2	5	20	20	19	10	8	11	8	9	1	10	8	11	8	9	1	9	7	10	8	9	0	70.7	70.7	70.7	31.7	273	273;271;272;168;120	14	15	17	35	42	1	2.5588e-144	48.4	39.2	50.9	34.1	39.2	3.3	1211100000
Q8NHH9;B7Z7X8;Q8NHH9-2;Q8NHH9-4;Q8NHH9-3;B5MCN0;H7C3A2;C9JQQ5;C9JC25	Q8NHH9;B7Z7X8;Q8NHH9-2;Q8NHH9-4;Q8NHH9-3;B5MCN0;H7C3A2;C9JQQ5	6;6;5;5;5;4;4;4;1	6;6;5;5;5;4;4;4;1	6;6;5;5;5;4;4;4;1	Atlastin-2	ATL2	>sp|Q8NHH9|ATLA2_HUMAN Atlastin-2 OS=Homo sapiens GN=ATL2 PE=1 SV=2;>tr|B7Z7X8|B7Z7X8_HUMAN Atlastin-2 OS=Homo sapiens GN=ATL2 PE=2 SV=1;>sp|Q8NHH9-2|ATLA2_HUMAN Isoform 2 of Atlastin-2 OS=Homo sapiens GN=ATL2;>sp|Q8NHH9-4|ATLA2_HUMAN Isoform 4 of Atlastin	9	6	6	6	3	4	3	0	1	1	3	4	3	0	1	1	3	4	3	0	1	1	11.7	11.7	11.7	66.228	583	583;565;579;566;412;413;258;175;186	6	7	4		2	1	2.8141e-15	5.7	7.9	5.7	0	1.7	1.7	414060000
Q93009;B7Z815;F5H8E5;H3BND8;B7Z7T5;F5H2X1;H3BQD1;H3BRA2;H3BTM1;H3BUV0	Q93009;B7Z815;F5H8E5;H3BND8;B7Z7T5	43;43;43;39;37;20;4;4;4;4	43;43;43;39;37;20;4;4;4;4	43;43;43;39;37;20;4;4;4;4	Ubiquitin carboxyl-terminal hydrolase 7;Ubiquitin carboxyl-terminal hydrolase	USP7	>sp|Q93009|UBP7_HUMAN Ubiquitin carboxyl-terminal hydrolase 7 OS=Homo sapiens GN=USP7 PE=1 SV=2;>tr|B7Z815|B7Z815_HUMAN Ubiquitin carboxyl-terminal hydrolase OS=Homo sapiens GN=USP7 PE=2 SV=1;>tr|F5H8E5|F5H8E5_HUMAN Ubiquitin carboxyl-terminal hydrolase OS	10	43	43	43	20	18	20	17	17	4	20	18	20	17	17	4	20	18	20	17	17	4	46.6	46.6	46.6	128.3	1102	1102;1086;1003;909;799;509;159;130;118;109	27	29	28	47	50	10	0	26	24.2	26.3	18.9	19.2	5.3	1947500000
B7Z888;Q9UPN6;H0YCD4;O95104;C9JLZ0;O95104-2	B7Z888;Q9UPN6;H0YCD4;O95104;C9JLZ0;O95104-2	2;2;1;1;1;1	2;2;1;1;1;1	2;2;1;1;1;1	Protein SCAF8;Splicing factor, arginine/serine-rich 15	SCAF8;TIAM2;SCAF4	>tr|B7Z888|B7Z888_HUMAN Protein SCAF8 OS=Homo sapiens GN=SCAF8 PE=2 SV=1;>sp|Q9UPN6|SCAF8_HUMAN Protein SCAF8 OS=Homo sapiens GN=SCAF8 PE=1 SV=1;>tr|H0YCD4|H0YCD4_HUMAN T-lymphoma invasion and metastasis-inducing protein 2 OS=Homo sapiens GN=TIAM2 PE=4 SV=	6	2	2	2	2	0	1	0	0	0	2	0	1	0	0	0	2	0	1	0	0	0	2.2	2.2	2.2	147.34	1337	1337;1271;1947;1147;1132;1125	2		2				1.5806e-05	2.2	0	0.9	0	0	0	30654000
B7Z8T0;Q00536;F5H203;E5RGN0	B7Z8T0;Q00536;F5H203;E5RGN0	2;2;2;2	1;1;1;1	1;1;1;1	Cyclin-dependent kinase 16	CDK16	>tr|B7Z8T0|B7Z8T0_HUMAN Cyclin-dependent kinase 16 OS=Homo sapiens GN=CDK16 PE=2 SV=1;>sp|Q00536|CDK16_HUMAN Cyclin-dependent kinase 16 OS=Homo sapiens GN=CDK16 PE=1 SV=1;>tr|F5H203|F5H203_HUMAN Cyclin-dependent kinase 16 OS=Homo sapiens GN=CDK16 PE=4 SV=1	4	2	1	1	1	1	1	0	0	2	0	0	0	0	0	1	0	0	0	0	0	1	3.5	2.2	2.2	66.758	601	601;496;448;393						2	1.4256e-06	1.3	1.3	1.3	0	0	3.5	0
Q5T4U5;P11310-2;P11310;B7Z9I1;B4DJE7;E9PJM9;H0YDT5;E9PRX4	Q5T4U5;P11310-2;P11310;B7Z9I1;B4DJE7	23;23;23;23;16;5;4;2	23;23;23;23;16;5;4;2	23;23;23;23;16;5;4;2	Medium-chain specific acyl-CoA dehydrogenase, mitochondrial	ACADM	>tr|Q5T4U5|Q5T4U5_HUMAN Acyl-Coenzyme A dehydrogenase, C-4 to C-12 straight chain OS=Homo sapiens GN=ACADM PE=2 SV=1;>sp|P11310-2|ACADM_HUMAN Isoform 2 of Medium-chain specific acyl-CoA dehydrogenase, mitochondrial OS=Homo sapiens GN=ACADM;>sp|P11310|ACADM	8	23	23	23	13	15	15	9	10	6	13	15	15	9	10	6	13	15	15	9	10	6	52	52	52	50.27	454	454;425;421;385;232;104;67;76	28	33	29	18	17	13	0	42.3	44.3	45.8	22.9	22.2	13	5058600000
F8W8S0;Q13409;Q13409-5;Q13409-2;B7ZA04;Q13409-3;Q13409-6;E7EQL5;E7EV09;E7EMU4;E7ESD3;E7EQU2;E7ETL8;E7ET01;E7ERH4;E7ERR6;E7EUM4;E9PGG1;E7EU01;O14576;O14576-2;G5E9K1;O14576-3;F5H050;E5RJ75;C9J3E7;E5RFE1	F8W8S0;Q13409;Q13409-5;Q13409-2;B7ZA04;Q13409-3;Q13409-6;E7EQL5;E7EV09;E7EMU4;E7ESD3;E7EQU2;E7ETL8;E7ET01;E7ERH4;E7ERR6;E7EUM4;E9PGG1	12;12;12;12;12;12;12;10;10;8;8;8;7;7;6;6;6;6;5;1;1;1;1;1;1;1;1	12;12;12;12;12;12;12;10;10;8;8;8;7;7;6;6;6;6;5;1;1;1;1;1;1;1;1	12;12;12;12;12;12;12;10;10;8;8;8;7;7;6;6;6;6;5;1;1;1;1;1;1;1;1	Cytoplasmic dynein 1 intermediate chain 2	DYNC1I2	>tr|F8W8S0|F8W8S0_HUMAN Cytoplasmic dynein 1 intermediate chain 2 OS=Homo sapiens GN=DYNC1I2 PE=4 SV=1;>sp|Q13409|DC1I2_HUMAN Cytoplasmic dynein 1 intermediate chain 2 OS=Homo sapiens GN=DYNC1I2 PE=1 SV=3;>sp|Q13409-5|DC1I2_HUMAN Isoform 2E of Cytoplasmic	27	12	12	12	6	6	4	4	3	0	6	6	4	4	3	0	6	6	4	4	3	0	26.2	26.2	26.2	71.349	638	638;638;637;632;630;612;611;305;251;214;187;185;184;173;151;139;137;110;121;645;628;625;608;602;129;116;85	10	12	8	16	8		1.6357e-117	16.5	19.9	10	5.6	5.2	0	1263700000
P54277;P54277-3;B7ZAA0;E9PC65;E7EQE2;P54277-2;Q3BDU3;Q5FBZ6;E9PH88	P54277;P54277-3;B7ZAA0;E9PC65;E7EQE2;P54277-2;Q3BDU3;Q5FBZ6;E9PH88	2;2;2;2;2;1;1;1;1	2;2;2;2;2;1;1;1;1	2;2;2;2;2;1;1;1;1	PMS1 protein homolog 1	PMS1	>sp|P54277|PMS1_HUMAN PMS1 protein homolog 1 OS=Homo sapiens GN=PMS1 PE=1 SV=1;>sp|P54277-3|PMS1_HUMAN Isoform 3 of PMS1 protein homolog 1 OS=Homo sapiens GN=PMS1;>tr|B7ZAA0|B7ZAA0_HUMAN PMS1 protein homolog 1 OS=Homo sapiens GN=PMS1 PE=2 SV=1;>tr|E9PC65|E	9	2	2	2	0	0	0	2	1	0	0	0	0	2	1	0	0	0	0	2	1	0	2.5	2.5	2.5	105.83	932	932;893;756;711;569;770;659;555;266				2	3		0.00029822	0	0	0	2.5	0.8	0	0
F5H2X7;Q9ULV3;Q5SYW2;Q9ULV3-2;Q9ULV3-4;Q9BTG3;H0Y5D5;Q9ULV3-3;B7ZAS8;Q96KB7	F5H2X7;Q9ULV3;Q5SYW2;Q9ULV3-2;Q9ULV3-4;Q9BTG3;H0Y5D5;Q9ULV3-3;B7ZAS8;Q96KB7	2;2;2;2;2;2;2;2;2;2	2;2;2;2;2;2;2;2;2;2	2;2;2;2;2;2;2;2;2;2	Cip1-interacting zinc finger protein	CIZ1	>tr|F5H2X7|F5H2X7_HUMAN Cip1-interacting zinc finger protein OS=Homo sapiens GN=CIZ1 PE=4 SV=1;>sp|Q9ULV3|CIZ1_HUMAN Cip1-interacting zinc finger protein OS=Homo sapiens GN=CIZ1 PE=1 SV=2;>tr|Q5SYW2|Q5SYW2_HUMAN CDKN1A interacting zinc finger protein 1 OS=	10	2	2	2	1	0	0	0	0	1	1	0	0	0	0	1	1	0	0	0	0	1	3.2	3.2	3.2	102.96	924	924;898;870;869;842;837;820;818;797;414	1					3	8.5233e-05	1.2	0	0	0	0	2.1	5392100
Q01415;Q01415-2;B7ZAX5;H0YK10;B3KUV8;H0YLL8;H0YLL3;H0YND3;H0YK30;H0YN31;H0YNR7;H0YML1;H0YN87	Q01415;Q01415-2;B7ZAX5	3;3;3;1;1;1;1;1;1;1;1;1;1	3;3;3;1;1;1;1;1;1;1;1;1;1	3;3;3;1;1;1;1;1;1;1;1;1;1	N-acetylgalactosamine kinase	GALK2	>sp|Q01415|GALK2_HUMAN N-acetylgalactosamine kinase OS=Homo sapiens GN=GALK2 PE=1 SV=1;>sp|Q01415-2|GALK2_HUMAN Isoform 2 of N-acetylgalactosamine kinase OS=Homo sapiens GN=GALK2;>tr|B7ZAX5|B7ZAX5_HUMAN N-acetylgalactosamine kinase OS=Homo sapiens GN=GALK2	13	3	3	3	0	0	0	2	3	0	0	0	0	2	3	0	0	0	0	2	3	0	10.3	10.3	10.3	50.378	458	458;447;434;209;207;162;157;131;110;101;80;77;66				2	6		1.0379e-17	0	0	0	4.1	10.3	0	0
Q7Z3K3;B7ZBY5;Q7Z3K3-3;Q7Z3K3-2;E9PM80;Q7Z3K3-5;F5H8H4;H0YCT3;Q7Z3K3-4	Q7Z3K3;B7ZBY5;Q7Z3K3-3;Q7Z3K3-2;E9PM80;Q7Z3K3-5;F5H8H4	8;8;8;8;8;8;6;2;1	8;8;8;8;8;8;6;2;1	8;8;8;8;8;8;6;2;1	Pogo transposable element with ZNF domain	POGZ	>sp|Q7Z3K3|POGZ_HUMAN Pogo transposable element with ZNF domain OS=Homo sapiens GN=POGZ PE=1 SV=2;>tr|B7ZBY5|B7ZBY5_HUMAN Pogo transposable element with ZNF domain OS=Homo sapiens GN=POGZ PE=4 SV=1;>sp|Q7Z3K3-3|POGZ_HUMAN Isoform 3 of Pogo transposable ele	9	8	8	8	4	2	2	3	4	0	4	2	2	3	4	0	4	2	2	3	4	0	6.5	6.5	6.5	155.34	1410	1410;1401;1366;1357;1348;1315;772;316;363	5	5	2	5	6		1.2774e-161	3.7	2.1	2	2.2	2.8	0	465550000
Q9NR46;B7ZC39;F6RPD3;Q9NR46-2;B7ZC38;F8WFB9;H7C1Z6	Q9NR46;B7ZC39;F6RPD3;Q9NR46-2;B7ZC38;F8WFB9	9;9;8;8;8;5;2	9;9;8;8;8;5;2	8;8;7;7;7;4;2	Endophilin-B2	SH3GLB2	>sp|Q9NR46|SHLB2_HUMAN Endophilin-B2 OS=Homo sapiens GN=SH3GLB2 PE=1 SV=1;>tr|B7ZC39|B7ZC39_HUMAN Endophilin-B2 OS=Homo sapiens GN=SH3GLB2 PE=4 SV=1;>tr|F6RPD3|F6RPD3_HUMAN Endophilin-B2 OS=Homo sapiens GN=SH3GLB2 PE=4 SV=1;>sp|Q9NR46-2|SHLB2_HUMAN Isoform	7	9	9	8	1	1	0	5	6	0	1	1	0	5	6	0	0	1	0	5	6	0	20.8	20.8	20.8	43.973	395	395;374;404;404;400;127;59	1	1		11	11		3.9908e-21	2	3.8	0	13.9	14.4	0	34028000
Q16537;B7ZKK9	Q16537;B7ZKK9	3;3	3;3	3;3	Serine/threonine-protein phosphatase 2A 56 kDa regulatory subunit epsilon isoform	PPP2R5E	>sp|Q16537|2A5E_HUMAN Serine/threonine-protein phosphatase 2A 56 kDa regulatory subunit epsilon isoform OS=Homo sapiens GN=PPP2R5E PE=1 SV=1;>tr|B7ZKK9|B7ZKK9_HUMAN PPP2R5E protein OS=Homo sapiens GN=PPP2R5E PE=2 SV=1	2	3	3	3	0	0	0	2	2	1	0	0	0	2	2	1	0	0	0	2	2	1	8.4	8.4	8.4	54.699	467	467;462				2	3	1	3.3776e-06	0	0	0	4.9	4.9	3.4	0
B7ZKL3;Q9H6S3;Q9H6S3-2;H0YF37;H0YD62	B7ZKL3;Q9H6S3;Q9H6S3-2;H0YF37;H0YD62	2;2;1;1;1	2;2;1;1;1	2;2;1;1;1	Epidermal growth factor receptor kinase substrate 8-like protein 2	EPS8L2	>tr|B7ZKL3|B7ZKL3_HUMAN EPS8L2 protein OS=Homo sapiens GN=EPS8L2 PE=2 SV=1;>sp|Q9H6S3|ES8L2_HUMAN Epidermal growth factor receptor kinase substrate 8-like protein 2 OS=Homo sapiens GN=EPS8L2 PE=1 SV=2;>sp|Q9H6S3-2|ES8L2_HUMAN Isoform 2 of Epidermal growth	5	2	2	2	0	0	0	2	0	0	0	0	0	2	0	0	0	0	0	2	0	0	4.7	4.7	4.7	82.322	731	731;715;327;167;139				3			4.6027e-06	0	0	0	4.7	0	0	0
Q86WA8;B7ZKL7;E7EN44;H3BQ67	Q86WA8;B7ZKL7;E7EN44;H3BQ67	2;2;1;1	2;2;1;1	2;2;1;1	Lon protease homolog 2, peroxisomal;Lon protease homolog	LONP2	>sp|Q86WA8|LONP2_HUMAN Lon protease homolog 2, peroxisomal OS=Homo sapiens GN=LONP2 PE=1 SV=1;>tr|B7ZKL7|B7ZKL7_HUMAN Lon protease homolog OS=Homo sapiens GN=LONP2 PE=2 SV=1;>tr|E7EN44|E7EN44_HUMAN Lon protease homolog 2, peroxisomal OS=Homo sapiens GN=LON	4	2	2	2	0	0	0	2	1	0	0	0	0	2	1	0	0	0	0	2	1	0	3.3	3.3	3.3	94.615	852	852;808;605;169				5	4		5.2735e-06	0	0	0	3.3	1.6	0	0
B7ZKM8;O95487;O95487-2	B7ZKM8;O95487;O95487-2	3;3;3	3;3;3	3;3;3	Protein transport protein Sec24B	SEC24B	>tr|B7ZKM8|B7ZKM8_HUMAN Protein transport protein Sec24B OS=Homo sapiens GN=SEC24B PE=2 SV=1;>sp|O95487|SC24B_HUMAN Protein transport protein Sec24B OS=Homo sapiens GN=SEC24B PE=1 SV=2;>sp|O95487-2|SC24B_HUMAN Isoform 2 of Protein transport protein Sec24B	3	3	3	3	1	1	1	1	2	1	1	1	1	1	2	1	1	1	1	1	2	1	3	3	3	140.42	1298	1298;1268;1233	2	1	1	1	3	3	4.9319e-10	1.1	1.1	1.1	1.1	1.9	0.8	130330000
B7ZKS7;Q86UV5;Q86UV5-2;Q86UV5-3;Q86UV5-7;Q86UV5-4;H3BLX5	B7ZKS7;Q86UV5;Q86UV5-2;Q86UV5-3;Q86UV5-7;Q86UV5-4;H3BLX5	2;2;2;2;2;1;1	2;2;2;2;2;1;1	2;2;2;2;2;1;1	Ubiquitin carboxyl-terminal hydrolase 48	USP48	>tr|B7ZKS7|B7ZKS7_HUMAN USP48 protein OS=Homo sapiens GN=USP48 PE=2 SV=1;>sp|Q86UV5|UBP48_HUMAN Ubiquitin carboxyl-terminal hydrolase 48 OS=Homo sapiens GN=USP48 PE=1 SV=1;>sp|Q86UV5-2|UBP48_HUMAN Isoform 2 of Ubiquitin carboxyl-terminal hydrolase 48 OS=Ho	7	2	2	2	0	0	0	1	2	0	0	0	0	1	2	0	0	0	0	1	2	0	2	2	2	120.52	1047	1047;1035;983;703;485;392;115				1	4		3.6171e-06	0	0	0	1.1	2	0	0
B7ZKT7;Q9BQS8	B7ZKT7;Q9BQS8	5;5	5;5	5;5	FYVE and coiled-coil domain-containing protein 1	FYCO1	>tr|B7ZKT7|B7ZKT7_HUMAN FYVE and coiled-coil domain-containing protein 1 OS=Homo sapiens GN=FYCO1 PE=2 SV=1;>sp|Q9BQS8|FYCO1_HUMAN FYVE and coiled-coil domain-containing protein 1 OS=Homo sapiens GN=FYCO1 PE=1 SV=3	2	5	5	5	0	2	1	2	3	0	0	2	1	2	3	0	0	2	1	2	3	0	3.7	3.7	3.7	168.89	1498	1498;1478		2	1	2	5		2.0227e-23	0	1.2	0.5	1.9	2.5	0	295340000
D6REX3;O94979-8;O94979;O94979-2;H7C2W3;O94979-4;B7ZL00;O94979-3;O94979-6;H7BXG7;O94979-7;D6RHZ5;O94979-5;H0YAB3;H0Y8V7;H0Y8W8;H0Y9K1;H0Y9T9;H0YAF5;H0Y9V3;D6RCQ9;D6RE64	D6REX3;O94979-8;O94979;O94979-2;H7C2W3;O94979-4;B7ZL00;O94979-3;O94979-6;H7BXG7;O94979-7;D6RHZ5	33;33;33;33;33;33;33;33;33;28;28;24;16;15;11;9;8;5;3;2;2;2	33;33;33;33;33;33;33;33;33;28;28;24;16;15;11;9;8;5;3;2;2;2	33;33;33;33;33;33;33;33;33;28;28;24;16;15;11;9;8;5;3;2;2;2	Protein transport protein Sec31A	SEC31A	>tr|D6REX3|D6REX3_HUMAN Protein transport protein Sec31A OS=Homo sapiens GN=SEC31A PE=4 SV=1;>sp|O94979-8|SC31A_HUMAN Isoform 8 of Protein transport protein Sec31A OS=Homo sapiens GN=SEC31A;>sp|O94979|SC31A_HUMAN Protein transport protein Sec31A OS=Homo sa	22	33	33	33	22	16	16	5	9	1	22	16	16	5	9	1	22	16	16	5	9	1	30.8	30.8	30.8	136.22	1251	1251;1233;1220;1205;1200;1181;1166;1106;1067;969;969;877;509;443;286;383;237;235;181;219;166;165	32	29	29	8	11	1	4.9882e-152	25.5	19.4	17.8	4.5	8.7	0.7	3918200000
Q9BZ95;B7ZL11;Q9BZ95-2;C9JY66;Q9BZ95-4	Q9BZ95;B7ZL11;Q9BZ95-2;C9JY66;Q9BZ95-4	1;1;1;1;1	1;1;1;1;1	1;1;1;1;1	Histone-lysine N-methyltransferase NSD3	WHSC1L1	>sp|Q9BZ95|NSD3_HUMAN Histone-lysine N-methyltransferase NSD3 OS=Homo sapiens GN=WHSC1L1 PE=1 SV=1;>tr|B7ZL11|B7ZL11_HUMAN Histone-lysine N-methyltransferase NSD3 OS=Homo sapiens GN=WHSC1L1 PE=2 SV=1;>sp|Q9BZ95-2|NSD3_HUMAN Isoform 2 of Histone-lysine N-me	5	1	1	1	0	0	0	0	0	1	0	0	0	0	0	1	0	0	0	0	0	1	0.8	0.8	0.8	161.61	1437	1437;1426;1388;1374;1374						3	0.00080104	0	0	0	0	0	0.8	0
Q9ULD4;E9PI60;Q17RB6;B7ZLN5;E9PSF3;F6XDC4;H0Y7B4	Q9ULD4;E9PI60;Q17RB6;B7ZLN5;E9PSF3;F6XDC4;H0Y7B4	1;1;1;1;1;1;1	1;1;1;1;1;1;1	1;1;1;1;1;1;1	Bromodomain and PHD finger-containing protein 3	BRPF3	>sp|Q9ULD4|BRPF3_HUMAN Bromodomain and PHD finger-containing protein 3 OS=Homo sapiens GN=BRPF3 PE=1 SV=2;>tr|E9PI60|E9PI60_HUMAN Bromodomain and PHD finger-containing protein 3 OS=Homo sapiens GN=BRPF3 PE=4 SV=1;>tr|Q17RB6|Q17RB6_HUMAN BRPF3 protein OS=Ho	7	1	1	1	0	0	0	0	0	1	0	0	0	0	0	1	0	0	0	0	0	1	0.7	0.7	0.7	135.74	1205	1205;1106;935;871;821;626;599						6	0.00067893	0	0	0	0	0	0.7	0
Q7Z460;F8WA11;Q7Z460-3;F5GWS0;B7ZLX3;E7EUA5;Q7Z460-2;F5GWM7;F5H2E2;H7C5M8;H0Y5T1	Q7Z460;F8WA11;Q7Z460-3;F5GWS0;B7ZLX3;E7EUA5;Q7Z460-2;F5GWM7;F5H2E2	6;6;6;6;6;6;6;6;6;2;1	3;3;3;3;3;3;3;3;3;0;0	3;3;3;3;3;3;3;3;3;0;0	CLIP-associating protein 1	CLASP1	>sp|Q7Z460|CLAP1_HUMAN CLIP-associating protein 1 OS=Homo sapiens GN=CLASP1 PE=1 SV=1;>tr|F8WA11|F8WA11_HUMAN CLIP-associating protein 1 OS=Homo sapiens GN=CLASP1 PE=4 SV=1;>sp|Q7Z460-3|CLAP1_HUMAN Isoform 3 of CLIP-associating protein 1 OS=Homo sapiens GN	11	6	3	3	1	1	2	0	1	1	1	0	2	0	0	0	1	0	2	0	0	0	4.5	3.3	3.3	169.45	1538	1538;1494;1494;1478;1477;1471;1471;1255;1245;220;704	1		2				1.9726e-17	1.2	0.7	2.1	0	0.5	0.5	24946000
F5H0X3;E7ETU8;Q9ULU4-7;Q9ULU4-11;Q9ULU4-10;Q9ULU4-13;Q9ULU4;Q9ULU4-5;F8WAN7;Q9ULU4-9;Q9ULU4-12;Q2HXV3;Q9ULU4-14;Q2HXV1;Q9ULU4-8;H7C0U2;H7C4X9;B7ZM62;Q9ULU4-6;Q9ULU4-3;Q9ULU4-4;Q9ULU4-2	F5H0X3;E7ETU8;Q9ULU4-7;Q9ULU4-11;Q9ULU4-10;Q9ULU4-13;Q9ULU4;Q9ULU4-5;F8WAN7;Q9ULU4-9;Q9ULU4-12;Q2HXV3;Q9ULU4-14;Q2HXV1;Q9ULU4-8;H7C0U2;H7C4X9;B7ZM62;Q9ULU4-6;Q9ULU4-3;Q9ULU4-4;Q9ULU4-2	7;7;7;7;7;7;7;7;7;7;7;7;7;7;7;7;7;7;7;7;5;4	7;7;7;7;7;7;7;7;7;7;7;7;7;7;7;7;7;7;7;7;5;4	7;7;7;7;7;7;7;7;7;7;7;7;7;7;7;7;7;7;7;7;5;4	Protein kinase C-binding protein 1	ZMYND8	>tr|F5H0X3|F5H0X3_HUMAN Protein kinase C-binding protein 1 OS=Homo sapiens GN=ZMYND8 PE=4 SV=1;>tr|E7ETU8|E7ETU8_HUMAN Protein kinase C-binding protein 1 OS=Homo sapiens GN=ZMYND8 PE=4 SV=1;>sp|Q9ULU4-7|PKCB1_HUMAN Isoform 7 of Protein kinase C-binding pro	22	7	7	7	0	2	0	2	3	1	0	2	0	2	3	1	0	2	0	2	3	1	7.9	7.9	7.9	138.03	1241	1241;1235;1234;1214;1206;1188;1186;1181;1169;1168;1160;1136;1135;1134;1107;1105;1096;1054;1023;995;764;614		2		4	6	3	3.0146e-20	0	2.7	0	2.6	2.5	1.1	14105000
Q3V6T2;Q3V6T2-3;Q3V6T2-2;Q3V6T2-4;B7ZM78;H7C2C6	Q3V6T2;Q3V6T2-3;Q3V6T2-2;Q3V6T2-4;B7ZM78	4;4;4;4;4;1	4;4;4;4;4;1	4;4;4;4;4;1	Girdin	CCDC88A	>sp|Q3V6T2|GRDN_HUMAN Girdin OS=Homo sapiens GN=CCDC88A PE=1 SV=2;>sp|Q3V6T2-3|GRDN_HUMAN Isoform 3 of Girdin OS=Homo sapiens GN=CCDC88A;>sp|Q3V6T2-2|GRDN_HUMAN Isoform 2 of Girdin OS=Homo sapiens GN=CCDC88A;>sp|Q3V6T2-4|GRDN_HUMAN Isoform 4 of Girdin OS=H	6	4	4	4	0	0	0	3	3	0	0	0	0	3	3	0	0	0	0	3	3	0	2.6	2.6	2.6	216.04	1871	1871;1870;1843;1842;1796;1202				5	4		6.1263e-11	0	0	0	1.7	1.9	0	0
Q9UBP9;B8ZZ72;Q9UBP9-2;B8ZZL1	Q9UBP9;B8ZZ72;Q9UBP9-2;B8ZZL1	1;1;1;1	1;1;1;1	1;1;1;1	PTB domain-containing engulfment adapter protein 1	GULP1	>sp|Q9UBP9|GULP1_HUMAN PTB domain-containing engulfment adapter protein 1 OS=Homo sapiens GN=GULP1 PE=1 SV=1;>tr|B8ZZ72|B8ZZ72_HUMAN PTB domain-containing engulfment adapter protein 1 OS=Homo sapiens GN=GULP1 PE=4 SV=1;>sp|Q9UBP9-2|GULP1_HUMAN Isoform 2 of	4	1	1	1	0	0	0	1	0	0	0	0	0	1	0	0	0	0	0	1	0	0	6.2	6.2	6.2	34.49	304	304;291;167;68				1			0.0006597	0	0	0	6.2	0	0	0
B8ZZ87;Q6NZ67;Q6P582;H7C202;H7C173;H7BZ50;H7C293	B8ZZ87;Q6NZ67;Q6P582;H7C202;H7C173;H7BZ50;H7C293	2;2;1;1;1;1;1	2;2;1;1;1;1;1	2;2;1;1;1;1;1	Mitotic-spindle organizing protein 2B;Mitotic-spindle organizing protein 2A	MZT2B;MZT2A	>tr|B8ZZ87|B8ZZ87_HUMAN Mitotic-spindle organizing protein 2B OS=Homo sapiens GN=MZT2B PE=4 SV=1;>sp|Q6NZ67|MZT2B_HUMAN Mitotic-spindle organizing protein 2B OS=Homo sapiens GN=MZT2B PE=1 SV=1;>sp|Q6P582|MZT2A_HUMAN Mitotic-spindle organizing protein 2A OS	7	2	2	2	1	2	1	0	0	0	1	2	1	0	0	0	1	2	1	0	0	0	17.9	17.9	17.9	22.281	218	218;158;158;140;122;121;120	1	2	1				1.0414e-09	6	17.9	6	0	0	0	22110000
B8ZZC5;B7Z509	B8ZZC5;B7Z509	2;1	1;1	1;1		GLS	>tr|B8ZZC5|B8ZZC5_HUMAN Glutaminase kidney isoform, mitochondrial OS=Homo sapiens GN=GLS PE=4 SV=1;>tr|B7Z509|B7Z509_HUMAN Glutaminase kidney isoform, mitochondrial OS=Homo sapiens GN=GLS PE=2 SV=1	2	2	1	1	1	1	1	1	0	0	0	0	0	1	0	0	0	0	0	1	0	0	35	17.5	17.5	11.873	103	103;174				1			6.751e-14	17.5	17.5	17.5	17.5	0	0	0
B8ZZD4;Q86VP1;Q86VP1-2;E7ENV2;Q86VP1-3	B8ZZD4;Q86VP1;Q86VP1-2;E7ENV2;Q86VP1-3	1;1;1;1;1	1;1;1;1;1	1;1;1;1;1	Tax1-binding protein 1	TAX1BP1	>tr|B8ZZD4|B8ZZD4_HUMAN Tax1-binding protein 1 OS=Homo sapiens GN=TAX1BP1 PE=4 SV=1;>sp|Q86VP1|TAXB1_HUMAN Tax1-binding protein 1 OS=Homo sapiens GN=TAX1BP1 PE=1 SV=2;>sp|Q86VP1-2|TAXB1_HUMAN Isoform 2 of Tax1-binding protein 1 OS=Homo sapiens GN=TAX1BP1;>	5	1	1	1	0	0	0	0	1	0	0	0	0	0	1	0	0	0	0	0	1	0	1.4	1.4	1.4	93.609	813	813;789;747;590;563					4		0.0042084	0	0	0	0	1.4	0	0
Q9Y4Y9;B8ZZF8	Q9Y4Y9;B8ZZF8	1;1	1;1	1;1	U6 snRNA-associated Sm-like protein LSm5	LSM5	>sp|Q9Y4Y9|LSM5_HUMAN U6 snRNA-associated Sm-like protein LSm5 OS=Homo sapiens GN=LSM5 PE=1 SV=3;>tr|B8ZZF8|B8ZZF8_HUMAN U6 snRNA-associated Sm-like protein LSm5 OS=Homo sapiens GN=LSM5 PE=4 SV=1	2	1	1	1	1	1	1	0	0	0	1	1	1	0	0	0	1	1	1	0	0	0	20.9	20.9	20.9	9.9374	91	91;64	3	2	3				1.3047e-12	20.9	20.9	20.9	0	0	0	118150000
Q9NZW5;B8ZZG1;C9J4Q3;C9JGI8	Q9NZW5;B8ZZG1	6;6;2;1	6;6;2;1	6;6;2;1	MAGUK p55 subfamily member 6	MPP6	>sp|Q9NZW5|MPP6_HUMAN MAGUK p55 subfamily member 6 OS=Homo sapiens GN=MPP6 PE=1 SV=2;>tr|B8ZZG1|B8ZZG1_HUMAN MAGUK p55 subfamily member 6 OS=Homo sapiens GN=MPP6 PE=4 SV=1	4	6	6	6	1	2	0	2	4	0	1	2	0	2	4	0	1	2	0	2	4	0	13.1	13.1	13.1	61.116	540	540;428;307;217	2	2		2	4		1.6455e-14	3	4.8	0	2.4	8.3	0	35013000
Q8TCU4;B8ZZJ3;Q8TCU4-2;Q8TCU4-3;A6NMY3;H7C1D9	Q8TCU4;B8ZZJ3;Q8TCU4-2;Q8TCU4-3	3;3;3;3;1;1	3;3;3;3;1;1	3;3;3;3;1;1	Alstrom syndrome protein 1	ALMS1	>sp|Q8TCU4|ALMS1_HUMAN Alstrom syndrome protein 1 OS=Homo sapiens GN=ALMS1 PE=1 SV=3;>tr|B8ZZJ3|B8ZZJ3_HUMAN Alstrom syndrome protein 1 OS=Homo sapiens GN=ALMS1 PE=4 SV=1;>sp|Q8TCU4-2|ALMS1_HUMAN Isoform 2 of Alstrom syndrome protein 1 OS=Homo sapiens GN=A	6	3	3	3	1	0	0	1	1	0	1	0	0	1	1	0	1	0	0	1	1	0	0.6	0.6	0.6	460.96	4167	4167;4125;4120;3858;2561;1023	1			1	1		2.9439e-05	0.2	0	0	0.2	0.2	0	22200000
Q8WV92;H7C3Q6;B8ZZL5	Q8WV92;H7C3Q6;B8ZZL5	1;1;1	1;1;1	1;1;1	MIT domain-containing protein 1	MITD1	>sp|Q8WV92|MITD1_HUMAN MIT domain-containing protein 1 OS=Homo sapiens GN=MITD1 PE=1 SV=1;>tr|H7C3Q6|H7C3Q6_HUMAN MIT domain-containing protein 1 (Fragment) OS=Homo sapiens GN=MITD1 PE=4 SV=1;>tr|B8ZZL5|B8ZZL5_HUMAN MIT domain-containing protein 1 (Fragmen	3	1	1	1	0	0	0	1	1	0	0	0	0	1	1	0	0	0	0	1	1	0	4	4	4	29.314	249	249;231;197				2	1		0.00018584	0	0	0	4	4	0	0
B8ZZN6;P63165;B9A032;B8ZZJ0;A8MUS8;B8ZZ67	B8ZZN6;P63165;B9A032;B8ZZJ0	6;6;4;4;2;2	6;6;4;4;2;2	6;6;4;4;2;2	Small ubiquitin-related modifier 1	SUMO1	>tr|B8ZZN6|B8ZZN6_HUMAN Small ubiquitin-related modifier 1 OS=Homo sapiens GN=SUMO1 PE=4 SV=1;>sp|P63165|SUMO1_HUMAN Small ubiquitin-related modifier 1 OS=Homo sapiens GN=SUMO1 PE=1 SV=1;>tr|B9A032|B9A032_HUMAN Small ubiquitin-related modifier 1 OS=Homo sa	6	6	6	6	4	4	4	3	2	1	4	4	4	3	2	1	4	4	4	3	2	1	37	37	37	16.645	146	146;101;77;58;76;62	8	8	7	9	9	1	3.6799e-30	30.1	30.1	30.1	19.9	15.1	4.8	2058800000
P06454;P06454-2;B8ZZQ6;H7C2N1;B8ZZW7;B8ZZA1;E7EVV7	P06454;P06454-2;B8ZZQ6;H7C2N1;B8ZZW7;B8ZZA1;E7EVV7	8;8;8;5;5;5;4	8;8;8;5;5;5;4	8;8;8;5;5;5;4	Prothymosin alpha;Thymosin alpha-1	PTMA	>sp|P06454|PTMA_HUMAN Prothymosin alpha OS=Homo sapiens GN=PTMA PE=1 SV=2;>sp|P06454-2|PTMA_HUMAN Isoform 2 of Prothymosin alpha OS=Homo sapiens GN=PTMA;>tr|B8ZZQ6|B8ZZQ6_HUMAN Prothymosin alpha OS=Homo sapiens GN=PTMA PE=4 SV=1;>tr|H7C2N1|H7C2N1_HUMAN Pro	7	8	8	8	6	6	6	5	5	5	6	6	6	5	5	5	6	6	6	5	5	5	39.6	39.6	39.6	12.203	111	111;110;107;148;136;131;135	32	34	36	26	25	29	0	35.1	35.1	35.1	30.6	30.6	37.8	13389000000
Q9H8Y5;B8ZZS4	Q9H8Y5;B8ZZS4	2;2	2;2	2;2	Ankyrin repeat and zinc finger domain-containing protein 1	ANKZF1	>sp|Q9H8Y5|ANKZ1_HUMAN Ankyrin repeat and zinc finger domain-containing protein 1 OS=Homo sapiens GN=ANKZF1 PE=1 SV=1;>tr|B8ZZS4|B8ZZS4_HUMAN Ankyrin repeat and zinc finger domain-containing protein 1 OS=Homo sapiens GN=ANKZF1 PE=4 SV=1	2	2	2	2	0	0	0	1	0	1	0	0	0	1	0	1	0	0	0	1	0	1	5.1	5.1	5.1	80.926	726	726;516				1		1	3.3008e-18	0	0	0	1.7	0	3.4	11315000
Q9UK76-2;Q9UK76;F5GY98;Q9UK76-3;B8ZZT7	Q9UK76-2;Q9UK76;F5GY98;Q9UK76-3;B8ZZT7	2;2;2;2;2	2;2;2;2;2	2;2;2;2;2	Hematological and neurological expressed 1 protein	HN1	>sp|Q9UK76-2|HN1_HUMAN Isoform 2 of Hematological and neurological expressed 1 protein OS=Homo sapiens GN=HN1;>sp|Q9UK76|HN1_HUMAN Hematological and neurological expressed 1 protein OS=Homo sapiens GN=HN1 PE=1 SV=3;>tr|F5GY98|F5GY98_HUMAN Hematological and	5	2	2	2	1	2	2	0	0	0	1	2	2	0	0	0	1	2	2	0	0	0	18.2	18.2	18.2	19.916	181	181;154;108;108;107	2	3	5				2.0115e-16	9.9	18.2	18.2	0	0	0	229890000
B8ZZW2	B8ZZW2	3	1	1		GCC2	>tr|B8ZZW2|B8ZZW2_HUMAN GRIP and coiled-coil domain-containing protein 2 (Fragment) OS=Homo sapiens GN=GCC2 PE=4 SV=1	1	3	1	1	0	0	0	2	2	0	0	0	0	0	1	0	0	0	0	0	1	0	3.3	1.1	1.1	107.1	916	916					1		1.9975e-06	0	0	0	2.2	2.1	0	0
Q96G21;H0Y714;E7ENR5;B9A008;B8ZZ47	Q96G21;H0Y714;E7ENR5;B9A008;B8ZZ47	4;4;4;4;3	4;4;4;4;3	4;4;4;4;3	U3 small nucleolar ribonucleoprotein protein IMP4	IMP4	>sp|Q96G21|IMP4_HUMAN U3 small nucleolar ribonucleoprotein protein IMP4 OS=Homo sapiens GN=IMP4 PE=1 SV=1;>tr|H0Y714|H0Y714_HUMAN U3 small nucleolar ribonucleoprotein protein IMP4 (Fragment) OS=Homo sapiens GN=IMP4 PE=4 SV=1;>tr|E7ENR5|E7ENR5_HUMAN U3 smal	5	4	4	4	2	1	1	1	2	0	2	1	1	1	2	0	2	1	1	1	2	0	16.2	16.2	16.2	33.756	291	291;280;236;172;248	4	2	1	3	3		1.2259e-19	8.2	4.8	4.8	3.8	7.9	0	45526000
Q9H0P0;Q9H0P0-1;Q9H0P0-2;Q9H0P0-3;B9A035	Q9H0P0;Q9H0P0-1;Q9H0P0-2;Q9H0P0-3;B9A035	3;3;3;3;3	3;3;3;3;3	3;3;3;3;3	Cytosolic 5-nucleotidase 3	NT5C3	>sp|Q9H0P0|5NT3_HUMAN Cytosolic 5-nucleotidase 3 OS=Homo sapiens GN=NT5C3 PE=1 SV=3;>sp|Q9H0P0-1|5NT3_HUMAN Isoform 1 of Cytosolic 5-nucleotidase 3 OS=Homo sapiens GN=NT5C3;>sp|Q9H0P0-2|5NT3_HUMAN Isoform 3 of Cytosolic 5-nucleotidase 3 OS=Homo sapiens	5	3	3	3	0	1	0	0	1	1	0	1	0	0	1	1	0	1	0	0	1	1	12.2	12.2	12.2	37.948	336	336;297;286;285;205		1			1	1	9.6257e-07	0	3.9	0	0	5.4	3	8737800
Q86WW8;B9A057	Q86WW8;B9A057	1;1	1;1	1;1	Cytochrome c oxidase assembly factor 5	COA5	>sp|Q86WW8|COA5_HUMAN Cytochrome c oxidase assembly factor 5 OS=Homo sapiens GN=COA5 PE=1 SV=1;>tr|B9A057|B9A057_HUMAN Cytochrome c oxidase assembly factor 5 OS=Homo sapiens GN=COA5 PE=4 SV=1	2	1	1	1	0	0	0	1	1	0	0	0	0	1	1	0	0	0	0	1	1	0	10.8	10.8	10.8	8.3755	74	74;73				3	3		0.0080322	0	0	0	10.8	10.8	0	0
Q53FV1;Q9P0S3;B9A069	Q53FV1;Q9P0S3;B9A069	1;1;1	1;1;1	1;1;1	ORM1-like protein 2;ORM1-like protein 1	ORMDL2;ORMDL1	>sp|Q53FV1|ORML2_HUMAN ORM1-like protein 2 OS=Homo sapiens GN=ORMDL2 PE=2 SV=2;>sp|Q9P0S3|ORML1_HUMAN ORM1-like protein 1 OS=Homo sapiens GN=ORMDL1 PE=2 SV=1;>tr|B9A069|B9A069_HUMAN ORM1-like protein 1 OS=Homo sapiens GN=ORMDL1 PE=4 SV=1	3	1	1	1	0	0	1	0	0	0	0	0	1	0	0	0	0	0	1	0	0	0	9.8	9.8	9.8	17.363	153	153;153;109			1				4.9243e-05	0	0	9.8	0	0	0	6524500
Q92925;Q92925-2;B9EGA3;Q92925-3	Q92925;Q92925-2;B9EGA3;Q92925-3	6;6;6;6	6;6;6;6	4;4;4;4	SWI/SNF-related matrix-associated actin-dependent regulator of chromatin subfamily D member 2	SMARCD2	>sp|Q92925|SMRD2_HUMAN SWI/SNF-related matrix-associated actin-dependent regulator of chromatin subfamily D member 2 OS=Homo sapiens GN=SMARCD2 PE=1 SV=3;>sp|Q92925-2|SMRD2_HUMAN Isoform 2 of SWI/SNF-related matrix-associated actin-dependent regulator of c	4	6	6	4	0	3	1	2	2	1	0	3	1	2	2	1	0	3	1	0	0	1	13	13	10.5	58.92	531	531;510;494;483		3	1	9	5	1	1.2067e-33	0	8.9	3.8	2.4	2.4	1.7	37598000
Q7Z3U7;Q7Z3U7-4;B9EGP5;F8VWA6;Q7Z3U7-2;F8W1Z6;F8VZV1;G8JL93	Q7Z3U7;Q7Z3U7-4;B9EGP5;F8VWA6;Q7Z3U7-2;F8W1Z6;F8VZV1;G8JL93	2;2;2;2;2;2;2;1	2;2;2;2;2;2;2;1	2;2;2;2;2;2;2;1	Protein MON2 homolog	MON2	>sp|Q7Z3U7|MON2_HUMAN Protein MON2 homolog OS=Homo sapiens GN=MON2 PE=1 SV=2;>sp|Q7Z3U7-4|MON2_HUMAN Isoform 4 of Protein MON2 homolog OS=Homo sapiens GN=MON2;>tr|B9EGP5|B9EGP5_HUMAN MON2 protein OS=Homo sapiens GN=MON2 PE=2 SV=1;>tr|F8VWA6|F8VWA6_HUMAN Pr	8	2	2	2	0	0	0	1	1	1	0	0	0	1	1	1	0	0	0	1	1	1	1.2	1.2	1.2	190.48	1718	1718;1717;1711;1688;1676;1675;1072;680				2	1	1	2.3314e-05	0	0	0	0.6	0.6	0.5	514950
Q6GYQ0-2;Q6GYQ0-6;E7EQJ8;Q6GYQ0-5;B9EK38;Q6GYQ0;Q6GYQ0-4;Q6GYQ0-3	Q6GYQ0-2;Q6GYQ0-6;E7EQJ8;Q6GYQ0-5;B9EK38;Q6GYQ0;Q6GYQ0-4;Q6GYQ0-3	1;1;1;1;1;1;1;1	1;1;1;1;1;1;1;1	1;1;1;1;1;1;1;1	Ral GTPase-activating protein subunit alpha-1	RALGAPA1;GARNL1	>sp|Q6GYQ0-2|RGPA1_HUMAN Isoform 2 of Ral GTPase-activating protein subunit alpha-1 OS=Homo sapiens GN=RALGAPA1;>sp|Q6GYQ0-6|RGPA1_HUMAN Isoform 6 of Ral GTPase-activating protein subunit alpha-1 OS=Homo sapiens GN=RALGAPA1;>tr|E7EQJ8|E7EQJ8_HUMAN Ral GTPa	8	1	1	1	0	0	0	1	1	0	0	0	0	1	1	0	0	0	0	1	1	0	0.5	0.5	0.5	234.73	2083	2083;2083;2073;2073;2049;2036;1961;1104				1	1		0.012667	0	0	0	0.5	0.5	0	0
O95602;B9ZVN9	O95602;B9ZVN9	2;2	2;2	2;2	DNA-directed RNA polymerase I subunit RPA1;DNA-directed RNA polymerase	POLR1A	>sp|O95602|RPA1_HUMAN DNA-directed RNA polymerase I subunit RPA1 OS=Homo sapiens GN=POLR1A PE=1 SV=2;>tr|B9ZVN9|B9ZVN9_HUMAN DNA-directed RNA polymerase OS=Homo sapiens GN=POLR1A PE=3 SV=1	2	2	2	2	0	1	0	1	1	0	0	1	0	1	1	0	0	1	0	1	1	0	1.8	1.8	1.8	194.81	1720	1720;1659		1		3	3		8.183e-06	0	1.3	0	0.5	0.5	0	8423200
Q8IXT5;B9ZVT1;E5RJV8;E5RJ83;E5RHG1;E5RJW8	Q8IXT5;B9ZVT1	9;9;2;2;2;1	9;9;2;2;2;1	9;9;2;2;2;1	RNA-binding protein 12B	RBM12B	>sp|Q8IXT5|RB12B_HUMAN RNA-binding protein 12B OS=Homo sapiens GN=RBM12B PE=1 SV=2;>tr|B9ZVT1|B9ZVT1_HUMAN RNA-binding protein 12B OS=Homo sapiens GN=RBM12B PE=4 SV=2	6	9	9	9	4	0	0	5	5	1	4	0	0	5	5	1	4	0	0	5	5	1	13.4	13.4	13.4	118.1	1001	1001;881;149;143;122;82	4			17	15	1	3.6226e-27	9.6	0	0	3.8	3.8	0.8	63028000
E7ETB3;Q9ULA0;E7EWP4;C9JBE1;F8WAN0;B9ZVU2;E7EPX3;E5RJ35;E3W974	E7ETB3;Q9ULA0;E7EWP4;C9JBE1;F8WAN0;B9ZVU2;E7EPX3;E5RJ35;E3W974	2;2;2;2;2;2;2;2;1	2;2;2;2;2;2;2;2;1	2;2;2;2;2;2;2;2;1	Aspartyl aminopeptidase	DNPEP	>tr|E7ETB3|E7ETB3_HUMAN Aspartyl aminopeptidase OS=Homo sapiens GN=DNPEP PE=3 SV=1;>sp|Q9ULA0|DNPEP_HUMAN Aspartyl aminopeptidase OS=Homo sapiens GN=DNPEP PE=1 SV=1;>tr|E7EWP4|E7EWP4_HUMAN Aspartyl aminopeptidase OS=Homo sapiens GN=DNPEP PE=3 SV=2;>tr|C9JB	9	2	2	2	0	0	0	1	2	0	0	0	0	1	2	0	0	0	0	1	2	0	3.2	3.2	3.2	54.53	493	493;475;441;331;273;270;224;89;47				5	6		2.422e-05	0	0	0	1.6	3.2	0	0
Q15582;B9ZVW9;D6RBX4	Q15582;B9ZVW9;D6RBX4	1;1;1	1;1;1	1;1;1	Transforming growth factor-beta-induced protein ig-h3	TGFBI	>sp|Q15582|BGH3_HUMAN Transforming growth factor-beta-induced protein ig-h3 OS=Homo sapiens GN=TGFBI PE=1 SV=1;>tr|B9ZVW9|B9ZVW9_HUMAN Transforming growth factor, beta-induced, 68kDa, isoform CRA_a OS=Homo sapiens GN=TGFBI PE=4 SV=1;>tr|D6RBX4|D6RBX4_HUMAN	3	1	1	1	0	0	0	1	1	0	0	0	0	1	1	0	0	0	0	1	1	0	1.6	1.6	1.6	74.68	683	683;416;65				1	1		0.0043207	0	0	0	1.6	1.6	0	0
Q9NP71;Q9NP71-3;Q9NP71-2;Q9NP71-4;C5HU01;Q9NP71-6;Q9HAP2;Q9HAP2-3;Q9NP71-5;C9JDF5	Q9NP71;Q9NP71-3;Q9NP71-2;Q9NP71-4;C5HU01;Q9NP71-6;Q9HAP2;Q9HAP2-3;Q9NP71-5;C9JDF5	2;2;2;2;2;2;1;1;1;1	2;2;2;2;2;2;1;1;1;1	2;2;2;2;2;2;1;1;1;1	Carbohydrate-responsive element-binding protein;MLX-interacting protein	MLXIPL;MLXIP	>sp|Q9NP71|MLXPL_HUMAN Carbohydrate-responsive element-binding protein OS=Homo sapiens GN=MLXIPL PE=1 SV=1;>sp|Q9NP71-3|MLXPL_HUMAN Isoform 3 of Carbohydrate-responsive element-binding protein OS=Homo sapiens GN=MLXIPL;>sp|Q9NP71-2|MLXPL_HUMAN Isoform 2 of	10	2	2	2	0	1	0	0	1	0	0	1	0	0	1	0	0	1	0	0	1	0	1.9	1.9	1.9	93.071	852	852;850;833;831;759;722;919;628;575;213		1			1		0.00023772	0	1.1	0	0	0.8	0	25149000
Q96HR3;C6GKU9	Q96HR3;C6GKU9	1;1	1;1	1;1	Mediator of RNA polymerase II transcription subunit 30	MED30;MED30S	>sp|Q96HR3|MED30_HUMAN Mediator of RNA polymerase II transcription subunit 30 OS=Homo sapiens GN=MED30 PE=1 SV=1;>tr|C6GKU9|C6GKU9_HUMAN Mediator of RNA polymerase II transcription subunit 30 OS=Homo sapiens GN=MED30S PE=2 SV=1	2	1	1	1	0	0	0	1	1	0	0	0	0	1	1	0	0	0	0	1	1	0	15.2	15.2	15.2	20.277	178	178;143				3	5		5.0006e-16	0	0	0	15.2	15.2	0	0
Q99728;E7EUI3;C9IYG1;C9J6M1	Q99728;E7EUI3;C9IYG1;C9J6M1	1;1;1;1	1;1;1;1	1;1;1;1	BRCA1-associated RING domain protein 1	BARD1	>sp|Q99728|BARD1_HUMAN BRCA1-associated RING domain protein 1 OS=Homo sapiens GN=BARD1 PE=1 SV=2;>tr|E7EUI3|E7EUI3_HUMAN BRCA1-associated RING domain protein 1 OS=Homo sapiens GN=BARD1 PE=4 SV=1;>tr|C9IYG1|C9IYG1_HUMAN BRCA1-associated RING domain protein	4	1	1	1	0	0	0	1	1	0	0	0	0	1	1	0	0	0	0	1	1	0	2.1	2.1	2.1	86.647	777	777;567;216;148				1	1		8.3469e-08	0	0	0	2.1	2.1	0	0
G5E9L4;H7C5E2;Q9UHQ4;C9JTE9;C9IYK6;F8WB99;H0Y7N8;A6NME1;B7Z2L0;C9JGJ9	G5E9L4;H7C5E2;Q9UHQ4;C9JTE9;C9IYK6;F8WB99;H0Y7N8;A6NME1;B7Z2L0	4;4;4;4;4;4;3;3;3;1	4;4;4;4;4;4;3;3;3;1	4;4;4;4;4;4;3;3;3;1	B-cell receptor-associated protein 29	BCAP29	>tr|G5E9L4|G5E9L4_HUMAN B-cell receptor-associated protein 29 OS=Homo sapiens GN=BCAP29 PE=4 SV=1;>tr|H7C5E2|H7C5E2_HUMAN B-cell receptor-associated protein 29 (Fragment) OS=Homo sapiens GN=BCAP29 PE=4 SV=1;>sp|Q9UHQ4|BAP29_HUMAN B-cell receptor-associated	10	4	4	4	0	0	0	4	3	0	0	0	0	4	3	0	0	0	0	4	3	0	8	8	8	40.797	348	348;294;241;230;196;171;163;155;147;133				6	7		2.0672e-11	0	0	0	8	8	0	0
Q9NY27;C9IZ04;Q9NY27-3;Q9NY27-2;H7C559;F8WCA1;C9IZF4;F8WDK3	Q9NY27;C9IZ04;Q9NY27-3;Q9NY27-2	3;3;2;2;1;1;1;1	3;3;2;2;1;1;1;1	3;3;2;2;1;1;1;1	Serine/threonine-protein phosphatase 4 regulatory subunit 2	PPP4R2	>sp|Q9NY27|PP4R2_HUMAN Serine/threonine-protein phosphatase 4 regulatory subunit 2 OS=Homo sapiens GN=PPP4R2 PE=1 SV=3;>tr|C9IZ04|C9IZ04_HUMAN Serine/threonine-protein phosphatase 4 regulatory subunit 2 (Fragment) OS=Homo sapiens GN=PPP4R2 PE=4 SV=1;>sp|Q9	8	3	3	3	1	1	1	1	1	0	1	1	1	1	1	0	1	1	1	1	1	0	10.3	10.3	10.3	46.898	417	417;226;361;360;143;116;69;62	1	1	1	1	1		1.6292e-12	3.8	4.1	3.8	2.4	2.4	0	70450000
P41247;C9IZF6;P41247-2	P41247;C9IZF6;P41247-2	2;2;1	2;2;1	2;2;1	Patatin-like phospholipase domain-containing protein 4	PNPLA4	>sp|P41247|PLPL4_HUMAN Patatin-like phospholipase domain-containing protein 4 OS=Homo sapiens GN=PNPLA4 PE=1 SV=3;>tr|C9IZF6|C9IZF6_HUMAN Patatin-like phospholipase domain-containing protein 4 (Fragment) OS=Homo sapiens GN=PNPLA4 PE=4 SV=1;>sp|P41247-2|PLP	3	2	2	2	0	1	1	1	1	0	0	1	1	1	1	0	0	1	1	1	1	0	12.6	12.6	12.6	27.98	253	253;190;166		1	1	1	1		5.9459e-07	0	5.9	5.9	6.7	6.7	0	15721000
C9IZV9	C9IZV9	3	1	1		PCBP4	>tr|C9IZV9|C9IZV9_HUMAN Poly(rC)-binding protein 4 (Fragment) OS=Homo sapiens GN=PCBP4 PE=4 SV=1	1	3	1	1	1	1	2	1	1	1	0	0	1	0	0	0	0	0	1	0	0	0	30.7	18.7	18.7	7.988	75	75			1				4.3303e-07	10.7	10.7	29.3	12	12	10.7	10242000
Q8IYM9;Q8IYM9-2;C9JIU5;C9J060;H7BZD3	Q8IYM9;Q8IYM9-2;C9JIU5;C9J060;H7BZD3	1;1;1;1;1	1;1;1;1;1	1;1;1;1;1	E3 ubiquitin-protein ligase TRIM22	TRIM22	>sp|Q8IYM9|TRI22_HUMAN E3 ubiquitin-protein ligase TRIM22 OS=Homo sapiens GN=TRIM22 PE=1 SV=1;>sp|Q8IYM9-2|TRI22_HUMAN Isoform 2 of E3 ubiquitin-protein ligase TRIM22 OS=Homo sapiens GN=TRIM22;>tr|C9JIU5|C9JIU5_HUMAN E3 ubiquitin-protein ligase TRIM22 (Fra	5	1	1	1	0	0	0	0	1	0	0	0	0	0	1	0	0	0	0	0	1	0	2.2	2.2	2.2	56.947	498	498;494;227;203;143					1		0.022918	0	0	0	0	2.2	0	0
Q8N4C6-7;Q8N4C6-10;Q8N4C6-5;Q8N4C6;Q8N4C6-2;Q8N4C6-9;C9J066;Q8N4C6-4;E9PN67;H0YEL6;H9KV85;H0YDJ4;Q8N4C6-11;F8W6D3;Q8N4C6-6	Q8N4C6-7;Q8N4C6-10;Q8N4C6-5;Q8N4C6;Q8N4C6-2;Q8N4C6-9;C9J066;Q8N4C6-4;E9PN67;H0YEL6;H9KV85;H0YDJ4;Q8N4C6-11;F8W6D3;Q8N4C6-6	2;2;2;2;2;2;2;2;2;2;2;2;1;1;1	1;1;1;1;1;1;1;1;1;1;1;1;0;0;0	1;1;1;1;1;1;1;1;1;1;1;1;0;0;0	Ninein	NIN	>sp|Q8N4C6-7|NIN_HUMAN Isoform 7 of Ninein OS=Homo sapiens GN=NIN;>sp|Q8N4C6-10|NIN_HUMAN Isoform 3 of Ninein OS=Homo sapiens GN=NIN;>sp|Q8N4C6-5|NIN_HUMAN Isoform 5 of Ninein OS=Homo sapiens GN=NIN;>sp|Q8N4C6|NIN_HUMAN Ninein OS=Homo sapiens GN=NIN PE=1 S	15	2	1	1	1	1	1	1	0	0	0	0	0	1	0	0	0	0	0	1	0	0	0.9	0.5	0.5	248.19	2133	2133;2116;2096;2090;2073;2052;2046;2029;1989;1624;1581;1537;1377;1276;1275				1			8.9785e-06	0.4	0.4	0.4	0.5	0	0	0
Q9Y618;Q9Y618-3;C9JFD3;C9JJF6;Q9Y618-4;C9J0Q5;Q9Y618-5;C9J239;C9JE98;C9J7T7;C9JQE8;Q9Y618-2;H0Y5V2;C9J330;H0YGK8;H7C1Y3	Q9Y618;Q9Y618-3;C9JFD3;C9JJF6;Q9Y618-4;C9J0Q5;Q9Y618-5;C9J239;C9JE98;C9J7T7	9;9;9;9;9;9;9;9;9;8;4;2;2;2;1;1	9;9;9;9;9;9;9;9;9;8;4;2;2;2;1;1	9;9;9;9;9;9;9;9;9;8;4;2;2;2;1;1	Nuclear receptor corepressor 2	NCOR2	>sp|Q9Y618|NCOR2_HUMAN Nuclear receptor corepressor 2 OS=Homo sapiens GN=NCOR2 PE=1 SV=2;>sp|Q9Y618-3|NCOR2_HUMAN Isoform 3 of Nuclear receptor corepressor 2 OS=Homo sapiens GN=NCOR2;>tr|C9JFD3|C9JFD3_HUMAN Nuclear receptor corepressor 2 OS=Homo sapiens GN	16	9	9	9	1	2	1	1	2	4	1	2	1	1	2	4	1	2	1	1	2	4	4.6	4.6	4.6	274.8	2525	2525;2517;2514;2513;2508;2504;2462;2459;2458;2075;1451;769;606;493;275;245	1	2	1	3	3	18	2.0119e-24	0.5	1.1	0.6	0.6	0.9	2.1	84830000
Q9BQQ3;G3V0G1;Q9BQQ3-2;C9J0V5;C9JBH8;H7C0J2;C9J9V9	Q9BQQ3;G3V0G1;Q9BQQ3-2;C9J0V5;C9JBH8;H7C0J2;C9J9V9	1;1;1;1;1;1;1	1;1;1;1;1;1;1	1;1;1;1;1;1;1	Golgi reassembly-stacking protein 1	GORASP1	>sp|Q9BQQ3|GORS1_HUMAN Golgi reassembly-stacking protein 1 OS=Homo sapiens GN=GORASP1 PE=1 SV=3;>tr|G3V0G1|G3V0G1_HUMAN Golgi reassembly stacking protein 1, 65kDa, isoform CRA_d OS=Homo sapiens GN=GORASP1 PE=4 SV=1;>sp|Q9BQQ3-2|GORS1_HUMAN Isoform 2 of Gol	7	1	1	1	0	0	0	0	1	0	0	0	0	0	1	0	0	0	0	0	1	0	2.3	2.3	2.3	46.482	440	440;316;215;193;158;141;89					1		0.001039	0	0	0	0	2.3	0	0
P54278;I3L0B5;C9J167;P54278-3;P54278-2;Q68D20	P54278;I3L0B5;C9J167;P54278-3	5;5;5;3;1;1	5;5;5;3;1;1	5;5;5;3;1;1	Mismatch repair endonuclease PMS2	PMS2	>sp|P54278|PMS2_HUMAN Mismatch repair endonuclease PMS2 OS=Homo sapiens GN=PMS2 PE=1 SV=2;>tr|I3L0B5|I3L0B5_HUMAN Mismatch repair endonuclease PMS2 OS=Homo sapiens GN=PMS2 PE=4 SV=1;>tr|C9J167|C9J167_HUMAN Mismatch repair endonuclease PMS2 OS=Homo sapiens	6	5	5	5	1	1	1	2	3	1	1	1	1	2	3	1	1	1	1	2	3	1	8.2	8.2	8.2	95.796	862	862;815;756;572;461;193	3	3	2	3	5	2	4.3773e-22	2	2	2	3.4	4.9	1.4	239650000
Q15435;H7C003;Q15435-2;C9J177;C9JD73;Q15435-3;B5MBZ8;Q15435-4;B5MCY6	Q15435;H7C003;Q15435-2;C9J177;C9JD73;Q15435-3;B5MBZ8;Q15435-4;B5MCY6	3;3;3;3;3;2;2;2;2	3;3;3;3;3;2;2;2;2	3;3;3;3;3;2;2;2;2	Protein phosphatase 1 regulatory subunit 7	PPP1R7	>sp|Q15435|PP1R7_HUMAN Protein phosphatase 1 regulatory subunit 7 OS=Homo sapiens GN=PPP1R7 PE=1 SV=1;>tr|H7C003|H7C003_HUMAN Protein phosphatase 1 regulatory subunit 7 (Fragment) OS=Homo sapiens GN=PPP1R7 PE=4 SV=1;>sp|Q15435-2|PP1R7_HUMAN Isoform 2 of Pr	9	3	3	3	3	3	1	0	0	0	3	3	1	0	0	0	3	3	1	0	0	0	10.8	10.8	10.8	41.564	360	360;335;317;289;282;280;274;237;221	4	4	1				1.8894e-19	10.8	10.8	3.1	0	0	0	45179000
P51965;C9J8K2;H7C061;C9J2P0;Q969T4;Q96LR5;C9IZU6;C9J180;C9IYU3	P51965;C9J8K2;H7C061;C9J2P0;Q969T4;Q96LR5;C9IZU6	3;3;3;3;2;2;2;1;1	3;3;3;3;2;2;2;1;1	3;3;3;3;2;2;2;1;1	Ubiquitin-conjugating enzyme E2 E1;Ubiquitin-conjugating enzyme E2 E3;Ubiquitin-conjugating enzyme E2 E2	UBE2E1;UBE2E3;UBE2E2	>sp|P51965|UB2E1_HUMAN Ubiquitin-conjugating enzyme E2 E1 OS=Homo sapiens GN=UBE2E1 PE=1 SV=1;>tr|C9J8K2|C9J8K2_HUMAN Ubiquitin-conjugating enzyme E2 E1 OS=Homo sapiens GN=UBE2E1 PE=3 SV=1;>tr|H7C061|H7C061_HUMAN Ubiquitin-conjugating enzyme E2 E1 (Fragmen	9	3	3	3	2	2	2	0	0	0	2	2	2	0	0	0	2	2	2	0	0	0	19.2	19.2	19.2	21.404	193	193;160;151;147;207;201;175;164;123	4	4	3				5.0966e-19	9.8	15	9.8	0	0	0	213190000
C9J2U4;Q96BW9;B4DIY7;B4E101;G3V0F3;H7C1A2	C9J2U4;Q96BW9;B4DIY7	6;5;4;1;1;1	6;5;4;1;1;1	6;5;4;1;1;1	Mitochondrial translocator assembly and maintenance protein 41 homolog	TAMM41	>tr|C9J2U4|C9J2U4_HUMAN Chromosome 3 open reading frame 31, isoform CRA_f OS=Homo sapiens GN=TAMM41 PE=4 SV=1;>sp|Q96BW9|TAM41_HUMAN Mitochondrial translocator assembly and maintenance protein 41 homolog OS=Homo sapiens GN=TAMM41 PE=2 SV=1;>tr|B4DIY7|B4DIY	6	6	6	6	3	4	2	0	1	0	3	4	2	0	1	0	3	4	2	0	1	0	21.4	21.4	21.4	38.078	337	337;316;452;151;107;55	4	5	2		1		9.3366e-59	13.1	15.1	7.1	0	2.1	0	82258000
P30876;C9J2Y9;C9J4M6	P30876;C9J2Y9;C9J4M6	14;14;14	14;14;14	14;14;14	DNA-directed RNA polymerase II subunit RPB2;DNA-directed RNA polymerase	POLR2B	>sp|P30876|RPB2_HUMAN DNA-directed RNA polymerase II subunit RPB2 OS=Homo sapiens GN=POLR2B PE=1 SV=1;>tr|C9J2Y9|C9J2Y9_HUMAN DNA-directed RNA polymerase OS=Homo sapiens GN=POLR2B PE=3 SV=2;>tr|C9J4M6|C9J4M6_HUMAN DNA-directed RNA polymerase OS=Homo sapien	3	14	14	14	4	6	7	3	4	3	4	6	7	3	4	3	4	6	7	3	4	3	15.1	15.1	15.1	133.9	1174	1174;1167;1099	6	8	7	9	9	8	1.1407e-44	4.4	6.4	7.6	3.2	4.3	3.2	257230000
C9JV30;P20839-3;E7EQS0;P20839;C9J381;P20839-4;P20839-2;C9K0R9;H7C511;H7C5T1;C9J029	C9JV30;P20839-3;E7EQS0;P20839;C9J381;P20839-4;P20839-2	10;10;10;10;10;9;9;4;1;1;1	8;8;8;8;8;7;7;2;1;1;1	8;8;8;8;8;7;7;2;1;1;1	Inosine-5-monophosphate dehydrogenase;Inosine-5-monophosphate dehydrogenase 1	IMPDH1	>tr|C9JV30|C9JV30_HUMAN Inosine-5-monophosphate dehydrogenase OS=Homo sapiens GN=IMPDH1 PE=3 SV=1;>sp|P20839-3|IMDH1_HUMAN Isoform 3 of Inosine-5-monophosphate dehydrogenase 1 OS=Homo sapiens GN=IMPDH1;>tr|E7EQS0|E7EQS0_HUMAN Inosine-5-monophosphate deh	11	10	8	8	4	4	4	4	2	1	3	3	2	3	2	0	3	3	2	3	2	0	27.9	24.9	24.9	60.897	566	566;563;530;514;513;509;489;289;226;190;184	4	3	2	4	3		8.4496e-51	13.3	7.1	8.3	12.9	7.8	1.4	109280000
Q9BQ75;E9PHS3;C9J384;H7C515	Q9BQ75;E9PHS3;C9J384;H7C515	5;5;5;3	5;5;5;3	5;5;5;3	Uncharacterized protein C3orf26	C3orf26	>sp|Q9BQ75|CC026_HUMAN Uncharacterized protein C3orf26 OS=Homo sapiens GN=C3orf26 PE=1 SV=2;>tr|E9PHS3|E9PHS3_HUMAN Uncharacterized protein C3orf26 OS=Homo sapiens GN=C3orf26 PE=4 SV=1;>tr|C9J384|C9J384_HUMAN Uncharacterized protein C3orf26 (Fragment) OS=H	4	5	5	5	1	1	1	3	3	0	1	1	1	3	3	0	1	1	1	3	3	0	14.7	14.7	14.7	31.884	279	279;261;225;82	1	2	1	4	6		8.8575e-11	2.5	2.5	2.5	9	11.1	0	359010000
C9JP52;Q92609;C9J3F6;C9JDR8	C9JP52;Q92609;C9J3F6;C9JDR8	4;4;4;2	4;4;4;2	4;4;4;2	TBC1 domain family member 5	TBC1D5	>tr|C9JP52|C9JP52_HUMAN TBC1 domain family member 5 OS=Homo sapiens GN=TBC1D5 PE=4 SV=1;>sp|Q92609|TBCD5_HUMAN TBC1 domain family member 5 OS=Homo sapiens GN=TBC1D5 PE=1 SV=1;>tr|C9J3F6|C9J3F6_HUMAN TBC1 domain family member 5 OS=Homo sapiens GN=TBC1D5 PE=	4	4	4	4	1	1	1	2	2	1	1	1	1	2	2	1	1	1	1	2	2	1	5.9	5.9	5.9	91.215	817	817;795;593;183	2	4	1	6	7	1	5.9527e-33	2.2	2.2	2.2	2.1	2.1	1.6	401530000
C9J406	C9J406	43	1	0		IMMT	>tr|C9J406|C9J406_HUMAN Mitochondrial inner membrane protein OS=Homo sapiens GN=IMMT PE=4 SV=1	1	43	1	0	20	22	21	16	19	2	1	0	1	0	0	0	0	0	0	0	0	0	59	3.6	0	73.253	659	659	1		2				0	39.8	38.4	39.6	27.2	34.1	3.2	72189000
H0YIS7;C9J4G0;Q8IXM2;F8W038	H0YIS7;C9J4G0;Q8IXM2;F8W038	1;1;1;1	1;1;1;1	1;1;1;1	Chromatin complexes subunit BAP18	C17orf49;BAP18	>tr|H0YIS7|H0YIS7_HUMAN Protein C17orf49 (Fragment) OS=Homo sapiens GN=C17orf49 PE=4 SV=1;>tr|C9J4G0|C9J4G0_HUMAN HCG32827, isoform CRA_d OS=Homo sapiens GN=C17orf49 PE=4 SV=1;>sp|Q8IXM2|BAP18_HUMAN Chromatin complexes subunit BAP18 OS=Homo sapiens GN=BAP1	4	1	1	1	1	1	0	0	0	0	1	1	0	0	0	0	1	1	0	0	0	0	8.6	8.6	8.6	24.767	233	233;192;172;157	1	1					9.3181e-08	8.6	8.6	0	0	0	0	25892000
C9J4N9	C9J4N9	1	1	1		ZC3H13	>tr|C9J4N9|C9J4N9_HUMAN Zinc finger CCCH domain-containing protein 13 OS=Homo sapiens GN=ZC3H13 PE=4 SV=2	1	1	1	1	0	0	0	0	1	0	0	0	0	0	1	0	0	0	0	0	1	0	2.3	2.3	2.3	57.702	484	484					1		0.013881	0	0	0	0	2.3	0	0
Q9BUR5;Q9BUR5-2;C9J574;H7C1U8;G3V1B6	Q9BUR5;Q9BUR5-2;C9J574;H7C1U8	5;5;5;5;2	5;5;5;5;2	5;5;5;5;2	Apolipoprotein O	APOO	>sp|Q9BUR5|APOO_HUMAN Apolipoprotein O OS=Homo sapiens GN=APOO PE=1 SV=1;>sp|Q9BUR5-2|APOO_HUMAN Isoform 2 of Apolipoprotein O OS=Homo sapiens GN=APOO;>tr|C9J574|C9J574_HUMAN Apolipoprotein O OS=Homo sapiens GN=APOO PE=4 SV=1;>tr|H7C1U8|H7C1U8_HUMAN Apolip	5	5	5	5	3	3	3	1	1	1	3	3	3	1	1	1	3	3	3	1	1	1	29.8	29.8	29.8	22.284	198	198;180;179;178;114	3	4	3	1	1	1	2.7319e-15	18.2	14.1	16.2	8.1	8.1	8.1	141800000
P08069;C9J5X1	P08069;C9J5X1	1;1	1;1	1;1	Insulin-like growth factor 1 receptor;Insulin-like growth factor 1 receptor alpha chain;Insulin-like growth factor 1 receptor beta chain;Tyrosine-protein kinase receptor	IGF1R	>sp|P08069|IGF1R_HUMAN Insulin-like growth factor 1 receptor OS=Homo sapiens GN=IGF1R PE=1 SV=1;>tr|C9J5X1|C9J5X1_HUMAN Tyrosine-protein kinase receptor OS=Homo sapiens GN=IGF1R PE=3 SV=1	2	1	1	1	0	0	0	1	0	0	0	0	0	1	0	0	0	0	0	1	0	0	0.6	0.6	0.6	154.79	1367	1367;1366				1			0.012674	0	0	0	0.6	0	0	0
C9JMV9;Q03154;C9J6I6;C9J9D8;C9JWD4;C9JYZ0;F8WC59	C9JMV9;Q03154;C9J6I6;C9J9D8;C9JWD4	6;6;6;5;3;2;1	6;6;6;5;3;2;1	6;6;6;5;3;2;1	Aminoacylase-1	ACY1	>tr|C9JMV9|C9JMV9_HUMAN Uncharacterized protein OS=Homo sapiens PE=4 SV=1;>sp|Q03154|ACY1_HUMAN Aminoacylase-1 OS=Homo sapiens GN=ACY1 PE=1 SV=1;>tr|C9J6I6|C9J6I6_HUMAN Aminoacylase-1 OS=Homo sapiens GN=ACY1 PE=4 SV=1;>tr|C9J9D8|C9J9D8_HUMAN Aminoacylase-1	7	6	6	6	3	5	3	0	0	0	3	5	3	0	0	0	3	5	3	0	0	0	12	12	12	56.435	509	509;408;373;336;343;228;201	4	6	3				2.3525e-11	5.7	10.4	5.5	0	0	0	161290000
Q9HC52;C9J6K3	Q9HC52;C9J6K3	1;1	1;1	1;1	Chromobox protein homolog 8	CBX8	>sp|Q9HC52|CBX8_HUMAN Chromobox protein homolog 8 OS=Homo sapiens GN=CBX8 PE=1 SV=3;>tr|C9J6K3|C9J6K3_HUMAN Chromobox protein homolog 8 (Fragment) OS=Homo sapiens GN=CBX8 PE=4 SV=1	2	1	1	1	0	0	0	0	0	1	0	0	0	0	0	1	0	0	0	0	0	1	5.7	5.7	5.7	43.395	389	389;242						1	3.6182e-05	0	0	0	0	0	5.7	0
Q9H098-2;Q9H098;C9JW51;C9JQ40;C9J6N5;C9J3Q3;C9JP05;C9J6Y8;C9JYP1	Q9H098-2;Q9H098;C9JW51;C9JQ40;C9J6N5;C9J3Q3	4;4;4;4;4;3;1;1;1	4;4;4;4;4;3;1;1;1	4;4;4;4;4;3;1;1;1	Protein FAM107B	FAM107B	>sp|Q9H098-2|F107B_HUMAN Isoform 2 of Protein FAM107B OS=Homo sapiens GN=FAM107B;>sp|Q9H098|F107B_HUMAN Protein FAM107B OS=Homo sapiens GN=FAM107B PE=1 SV=1;>tr|C9JW51|C9JW51_HUMAN Protein FAM107B (Fragment) OS=Homo sapiens GN=FAM107B PE=4 SV=1;>tr|C9JQ40|	9	4	4	4	1	3	2	2	2	0	1	3	2	2	2	0	1	3	2	2	2	0	12.4	12.4	12.4	34.759	306	306;131;128;126;125;101;93;84;67	2	4	4	2	2		4.1684e-12	4.2	11.1	8.5	8.2	8.2	0	154140000
C9J6P4;Q7Z2W4;Q7Z2W4-2;Q7Z2W4-4;F5H1W0;Q7Z2W4-3;H7C5K1;Q7Z2W4-5	C9J6P4;Q7Z2W4;Q7Z2W4-2;Q7Z2W4-4;F5H1W0	18;18;12;11;9;7;5;5	18;18;12;11;9;7;5;5	18;18;12;11;9;7;5;5	Zinc finger CCCH-type antiviral protein 1	ZC3HAV1	>tr|C9J6P4|C9J6P4_HUMAN Zinc finger CCCH-type antiviral protein 1 OS=Homo sapiens GN=ZC3HAV1 PE=4 SV=1;>sp|Q7Z2W4|ZCCHV_HUMAN Zinc finger CCCH-type antiviral protein 1 OS=Homo sapiens GN=ZC3HAV1 PE=1 SV=3;>sp|Q7Z2W4-2|ZCCHV_HUMAN Isoform 2 of Zinc finger C	8	18	18	18	13	10	9	1	4	2	13	10	9	1	4	2	13	10	9	1	4	2	20.9	20.9	20.9	114.08	1024	1024;902;699;363;506;624;264;160	15	13	11	5	7	4	9.0284e-208	16.7	13.4	11.5	1.5	5.2	1.9	797870000
P35080;C9J712;C9J2N0	P35080;C9J712;C9J2N0	4;4;3	4;4;3	2;2;2	Profilin-2;Profilin	PFN2	>sp|P35080|PROF2_HUMAN Profilin-2 OS=Homo sapiens GN=PFN2 PE=1 SV=3;>tr|C9J712|C9J712_HUMAN Profilin-2 OS=Homo sapiens GN=PFN2 PE=4 SV=1;>tr|C9J2N0|C9J2N0_HUMAN Profilin OS=Homo sapiens GN=PFN2 PE=3 SV=1	3	4	4	2	1	2	2	1	1	0	1	2	2	1	1	0	0	1	0	1	1	0	32.9	32.9	12.1	15.046	140	140;91;125	2	4	5	2	2		5.2123e-48	10	15.7	20.7	6.4	6.4	0	188020000
C9J7E5;Q9Y5L0-1;Q9Y5L0;Q9Y5L0-3;E9PFH4;C9IZM0	C9J7E5;Q9Y5L0-1;Q9Y5L0;Q9Y5L0-3;E9PFH4;C9IZM0	7;7;7;7;7;6	7;7;7;7;7;6	7;7;7;7;7;6	Transportin-3	TNPO3	>tr|C9J7E5|C9J7E5_HUMAN Transportin-3 OS=Homo sapiens GN=TNPO3 PE=4 SV=1;>sp|Q9Y5L0-1|TNPO3_HUMAN Isoform 1 of Transportin-3 OS=Homo sapiens GN=TNPO3;>sp|Q9Y5L0|TNPO3_HUMAN Transportin-3 OS=Homo sapiens GN=TNPO3 PE=1 SV=3;>sp|Q9Y5L0-3|TNPO3_HUMAN Isoform 3	6	7	7	7	4	2	5	1	1	1	4	2	5	1	1	1	4	2	5	1	1	1	10	10	10	108.05	957	957;957;923;909;857;859	6	6	6	3	4	1	8.9851e-52	5.1	3.8	8.3	1	1	2.1	382780000
Q9Y6I9;C9JHH5;C9JXQ7;C9J7N0;C9JUC3;C9JL43	Q9Y6I9;C9JHH5;C9JXQ7;C9J7N0;C9JUC3;C9JL43	1;1;1;1;1;1	1;1;1;1;1;1	1;1;1;1;1;1	Testis-expressed sequence 264 protein	TEX264	>sp|Q9Y6I9|TX264_HUMAN Testis-expressed sequence 264 protein OS=Homo sapiens GN=TEX264 PE=1 SV=1;>tr|C9JHH5|C9JHH5_HUMAN Testis-expressed sequence 264 protein (Fragment) OS=Homo sapiens GN=TEX264 PE=4 SV=1;>tr|C9JXQ7|C9JXQ7_HUMAN Testis-expressed sequence	6	1	1	1	0	0	0	1	1	0	0	0	0	1	1	0	0	0	0	1	1	0	4.2	4.2	4.2	34.188	313	313;217;216;151;140;104				2	4		0.00072683	0	0	0	4.2	4.2	0	0
Q86Y79;C9J7Z1	Q86Y79;C9J7Z1	1;1	1;1	1;1	Probable peptidyl-tRNA hydrolase	PTRH1	>sp|Q86Y79|PTH_HUMAN Probable peptidyl-tRNA hydrolase OS=Homo sapiens GN=PTRH1 PE=1 SV=1;>tr|C9J7Z1|C9J7Z1_HUMAN Probable peptidyl-tRNA hydrolase OS=Homo sapiens GN=PTRH1 PE=4 SV=1	2	1	1	1	0	0	0	1	1	0	0	0	0	1	1	0	0	0	0	1	1	0	11.7	11.7	11.7	22.936	214	214;182				4	3		1.2356e-07	0	0	0	11.7	11.7	0	0
C9J837;Q15042;A6H8Z3	C9J837;Q15042;A6H8Z3	3;3;2	3;3;2	3;3;2	Rab3 GTPase-activating protein catalytic subunit	RAB3GAP1	>tr|C9J837|C9J837_HUMAN Rab3 GTPase-activating protein catalytic subunit OS=Homo sapiens GN=RAB3GAP1 PE=4 SV=1;>sp|Q15042|RB3GP_HUMAN Rab3 GTPase-activating protein catalytic subunit OS=Homo sapiens GN=RAB3GAP1 PE=1 SV=3;>tr|A6H8Z3|A6H8Z3_HUMAN RAB3GAP1 pr	3	3	3	3	1	0	0	2	1	0	1	0	0	2	1	0	1	0	0	2	1	0	3.7	3.7	3.7	111.28	988	988;981;935	1			3	1		1.1444e-06	1.1	0	0	2.6	1.1	0	49813000
G5E948;O95819-3;E7ESS2;E7EN19;O95819-5;O95819;O95819-2;H7C360;G3XAA2;O95819-4;E7ENQ1;H7C0P6;C9J840;E7EX83;H7C3Z6	G5E948;O95819-3;E7ESS2;E7EN19;O95819-5;O95819;O95819-2;H7C360;G3XAA2;O95819-4;E7ENQ1;H7C0P6;C9J840;E7EX83	3;3;3;3;3;3;3;3;3;3;3;3;3;3;1	1;1;1;1;1;1;1;1;1;1;1;1;1;1;1	1;1;1;1;1;1;1;1;1;1;1;1;1;1;1	Mitogen-activated protein kinase kinase kinase kinase 4	MAP4K4	>tr|G5E948|G5E948_HUMAN Mitogen-activated protein kinase kinase kinase kinase 4 OS=Homo sapiens GN=MAP4K4 PE=4 SV=1;>sp|O95819-3|M4K4_HUMAN Isoform 3 of Mitogen-activated protein kinase kinase kinase kinase 4 OS=Homo sapiens GN=MAP4K4;>tr|E7ESS2|E7ESS2_HUM	15	3	1	1	1	1	1	2	1	0	1	1	1	0	0	0	1	1	1	0	0	0	3.2	1.3	1.3	151.08	1320	1320;1319;1279;1272;1242;1239;1211;1170;1166;1165;1154;1056;1042;1038;258	1	1	1				6.5637e-14	1.3	1.3	1.3	1.9	0.8	0	39697000
Q16644;C9J8E1;H7C0G6	Q16644;C9J8E1;H7C0G6	1;1;1	1;1;1	1;1;1	MAP kinase-activated protein kinase 3	MAPKAPK3	>sp|Q16644|MAPK3_HUMAN MAP kinase-activated protein kinase 3 OS=Homo sapiens GN=MAPKAPK3 PE=1 SV=1;>tr|C9J8E1|C9J8E1_HUMAN MAP kinase-activated protein kinase 3 (Fragment) OS=Homo sapiens GN=MAPKAPK3 PE=4 SV=1;>tr|H7C0G6|H7C0G6_HUMAN MAP kinase-activated p	3	1	1	1	0	0	0	1	1	0	0	0	0	1	1	0	0	0	0	1	1	0	2.6	2.6	2.6	42.987	382	382;332;97				4	3		0.00092347	0	0	0	2.6	2.6	0	0
C9J8T6;Q14061;H7C4E5	C9J8T6;Q14061;H7C4E5	4;4;3	4;4;3	4;4;3	Cytochrome c oxidase copper chaperone	COX17	>tr|C9J8T6|C9J8T6_HUMAN Cytochrome c oxidase copper chaperone OS=Homo sapiens GN=COX17 PE=4 SV=1;>sp|Q14061|COX17_HUMAN Cytochrome c oxidase copper chaperone OS=Homo sapiens GN=COX17 PE=1 SV=2;>tr|H7C4E5|H7C4E5_HUMAN Cytochrome c oxidase copper chaperone (	3	4	4	4	3	4	4	1	1	0	3	4	4	1	1	0	3	4	4	1	1	0	43.9	43.9	43.9	10.853	98	98;63;58	10	12	11	3	3		3.336e-271	30.6	43.9	43.9	14.3	14.3	0	1948400000
Q8WVV9;C9J9G0;Q8WVV9-4;B7WPG3;Q5JB52;Q8WVV9-3;C9JJZ7;H7C464;H7C0J6	Q8WVV9;C9J9G0;Q8WVV9-4;B7WPG3;Q5JB52;Q8WVV9-3	8;8;8;7;7;4;2;2;1	7;7;7;6;6;4;2;1;1	3;3;3;3;3;0;0;1;1	Heterogeneous nuclear ribonucleoprotein L-like	HNRPLL	>sp|Q8WVV9|HNRLL_HUMAN Heterogeneous nuclear ribonucleoprotein L-like OS=Homo sapiens GN=HNRPLL PE=1 SV=1;>tr|C9J9G0|C9J9G0_HUMAN Heterogeneous nuclear ribonucleoprotein L-like, isoform CRA_a OS=Homo sapiens GN=HNRPLL PE=4 SV=1;>sp|Q8WVV9-4|HNRLL_HUMAN Iso	9	8	7	3	3	4	5	2	2	2	2	3	4	1	2	1	1	1	1	1	2	0	18.3	17	5.5	60.082	542	542;537;537;508;508;275;149;133;108	4	8	6	1	2	1	4.2804e-36	7.2	10.1	13.3	3.7	2.6	3.7	613410000
Q00013;C9J9J4;C9JB34;G3XAI1;Q00013-2;A8MTH1;A6NFY0;F8WDV6;F8WC84	Q00013;C9J9J4;C9JB34;G3XAI1;Q00013-2;A8MTH1;A6NFY0;F8WDV6;F8WC84	2;2;2;1;1;1;1;1;1	2;2;2;1;1;1;1;1;1	2;2;2;1;1;1;1;1;1	55 kDa erythrocyte membrane protein	MPP1	>sp|Q00013|EM55_HUMAN 55 kDa erythrocyte membrane protein OS=Homo sapiens GN=MPP1 PE=1 SV=2;>tr|C9J9J4|C9J9J4_HUMAN 55 kDa erythrocyte membrane protein (Fragment) OS=Homo sapiens GN=MPP1 PE=4 SV=1;>tr|C9JB34|C9JB34_HUMAN 55 kDa erythrocyte membrane protein	9	2	2	2	0	0	0	1	2	0	0	0	0	1	2	0	0	0	0	1	2	0	7.5	7.5	7.5	52.296	466	466;205;156;446;436;241;131;89;68				1	3		0.00029709	0	0	0	1.9	7.5	0	0
P08865;C9J9K3;A6NE09;C9JQR9	P08865;C9J9K3;A6NE09	19;19;16;5	19;19;16;5	19;19;16;5	40S ribosomal protein SA	RPSA;RPSAP58	>sp|P08865|RSSA_HUMAN 40S ribosomal protein SA OS=Homo sapiens GN=RPSA PE=1 SV=4;>tr|C9J9K3|C9J9K3_HUMAN 40S ribosomal protein SA (Fragment) OS=Homo sapiens GN=RPSA PE=3 SV=1;>tr|A6NE09|A6NE09_HUMAN Protein RPSAP58 OS=Homo sapiens GN=RPSAP58 PE=3 SV=1	4	19	19	19	13	12	12	15	14	11	13	12	12	15	14	11	13	12	12	15	14	11	66.8	66.8	66.8	32.854	295	295;264;295;73	45	45	49	46	50	37	0	63.1	59.3	59.3	49.2	49.2	49.2	26086000000
Q5THK1;Q5THK1-4;Q5THK1-2;Q5THK1-3;C9J9V0	Q5THK1;Q5THK1-4;Q5THK1-2;Q5THK1-3;C9J9V0	1;1;1;1;1	1;1;1;1;1	1;1;1;1;1	Protein PRR14L	PRR14L	>sp|Q5THK1|PR14L_HUMAN Protein PRR14L OS=Homo sapiens GN=PRR14L PE=1 SV=1;>sp|Q5THK1-4|PR14L_HUMAN Isoform 4 of Protein PRR14L OS=Homo sapiens GN=PRR14L;>sp|Q5THK1-2|PR14L_HUMAN Isoform 2 of Protein PRR14L OS=Homo sapiens GN=PRR14L;>sp|Q5THK1-3|PR14L_HUMAN	5	1	1	1	1	1	0	0	0	0	1	1	0	0	0	0	1	1	0	0	0	0	0.8	0.8	0.8	237.3	2151	2151;2149;2006;1239;180	1	1					9.7219e-05	0.8	0.8	0	0	0	0	42832000
C9JA08;Q96D46;F5GYG3;C9J0B9;B4DKU1;C9K0C2;C9IZW9;C9IY70	C9JA08;Q96D46;F5GYG3;C9J0B9	3;3;2;2;1;1;1;1	3;3;2;2;1;1;1;1	3;3;2;2;1;1;1;1	60S ribosomal export protein NMD3	NMD3	>tr|C9JA08|C9JA08_HUMAN 60S ribosomal export protein NMD3 OS=Homo sapiens GN=NMD3 PE=4 SV=1;>sp|Q96D46|NMD3_HUMAN 60S ribosomal export protein NMD3 OS=Homo sapiens GN=NMD3 PE=1 SV=1;>tr|F5GYG3|F5GYG3_HUMAN 60S ribosomal export protein NMD3 OS=Homo sapiens	8	3	3	3	1	3	1	0	0	0	1	3	1	0	0	0	1	3	1	0	0	0	7	7	7	60.125	529	529;503;383;218;323;162;156;98	1	4	1				1.6076e-09	1.7	7	1.7	0	0	0	160440000
P18564;E9PEE8;C9JA97	P18564;E9PEE8;C9JA97	1;1;1	1;1;1	1;1;1	Integrin beta-6;Integrin beta	ITGB6	>sp|P18564|ITB6_HUMAN Integrin beta-6 OS=Homo sapiens GN=ITGB6 PE=1 SV=2;>tr|E9PEE8|E9PEE8_HUMAN Integrin beta OS=Homo sapiens GN=ITGB6 PE=3 SV=1;>tr|C9JA97|C9JA97_HUMAN Integrin beta OS=Homo sapiens GN=ITGB6 PE=3 SV=1	3	1	1	1	1	1	1	1	0	1	1	1	1	1	0	1	1	1	1	1	0	1	1.1	1.1	1.1	85.935	788	788;746;681	3	3	3	1		1	0.0012083	1.1	1.1	1.1	1.1	0	1.1	963930000
Q16629;C9JAB2;G5E9M3;Q16629-2;Q16629-3;F8WEA1	Q16629;C9JAB2;G5E9M3;Q16629-2;Q16629-3	12;12;12;12;12;3	12;12;12;12;12;3	11;11;11;11;11;3	Serine/arginine-rich splicing factor 7	SRSF7	>sp|Q16629|SRSF7_HUMAN Serine/arginine-rich splicing factor 7 OS=Homo sapiens GN=SRSF7 PE=1 SV=1;>tr|C9JAB2|C9JAB2_HUMAN Serine/arginine-rich-splicing factor 7 OS=Homo sapiens GN=SRSF7 PE=4 SV=1;>tr|G5E9M3|G5E9M3_HUMAN Serine/arginine-rich-splicing factor	6	12	12	11	9	10	10	4	6	4	9	10	10	4	6	4	9	10	9	4	6	4	36.6	36.6	36.6	27.366	238	238;235;226;135;132;51	19	24	19	7	11	7	2.001e-51	31.9	34	34	16.4	29	24.4	5513600000
C9JAJ9	C9JAJ9	4	1	1		RBBP7	>tr|C9JAJ9|C9JAJ9_HUMAN Histone-binding protein RBBP7 (Fragment) OS=Homo sapiens GN=RBBP7 PE=4 SV=1	1	4	1	1	1	1	1	2	2	1	0	0	0	0	0	1	0	0	0	0	0	1	56.8	27	27	4.5342	37	37						2	3.7906e-17	18.9	18.9	18.9	29.7	29.7	27	1633800
Q9Y241-2;C9JNU6;Q9Y241;C9JAW5	Q9Y241-2;C9JNU6;Q9Y241;C9JAW5	2;2;2;2	2;2;2;2	2;2;2;2	HIG1 domain family member 1A	HIGD1A	>sp|Q9Y241-2|HIG1A_HUMAN Isoform 2 of HIG1 domain family member 1A OS=Homo sapiens GN=HIGD1A;>tr|C9JNU6|C9JNU6_HUMAN HIG1 domain family member 1A OS=Homo sapiens GN=HIGD1A PE=4 SV=1;>sp|Q9Y241|HIG1A_HUMAN HIG1 domain family member 1A OS=Homo sapiens GN=HIG	4	2	2	2	1	1	0	0	1	0	1	1	0	0	1	0	1	1	0	0	1	0	37.4	37.4	37.4	11.77	107	107;96;93;83	1	1			1		1.3735e-17	16.8	20.6	0	0	20.6	0	14255000
Q16595;C9JAX1;A8MXJ6;Q16595-2;H7C585	Q16595;C9JAX1;A8MXJ6;Q16595-2;H7C585	3;3;2;2;2	3;3;2;2;2	3;3;2;2;2	Frataxin, mitochondrial;Frataxin intermediate form;Frataxin(56-210);Frataxin(78-210);Frataxin mature form	FXN	>sp|Q16595|FRDA_HUMAN Frataxin, mitochondrial OS=Homo sapiens GN=FXN PE=1 SV=2;>tr|C9JAX1|C9JAX1_HUMAN Frataxin, mitochondrial OS=Homo sapiens GN=FXN PE=4 SV=1;>tr|A8MXJ6|A8MXJ6_HUMAN Frataxin, mitochondrial OS=Homo sapiens GN=FXN PE=4 SV=1;>sp|Q16595-2|FR	5	3	3	3	1	2	1	1	1	0	1	2	1	1	1	0	1	2	1	1	1	0	20	20	20	23.135	210	210;135;196;171;108	2	2	2	4	3		3.9058e-09	5.7	13.8	5.7	6.2	6.2	0	81679000
O75431;C9JAZ1;Q8IZ68;C9JNK6;F8WE26	O75431;C9JAZ1;Q8IZ68;C9JNK6	5;5;4;3;1	5;5;4;3;1	5;5;4;3;1	Metaxin-2	MTX2	>sp|O75431|MTX2_HUMAN Metaxin-2 OS=Homo sapiens GN=MTX2 PE=1 SV=1;>tr|C9JAZ1|C9JAZ1_HUMAN Metaxin-2 (Fragment) OS=Homo sapiens GN=MTX2 PE=4 SV=1;>tr|Q8IZ68|Q8IZ68_HUMAN Metaxin 2 OS=Homo sapiens GN=MTX2 PE=2 SV=1;>tr|C9JNK6|C9JNK6_HUMAN Metaxin-2 OS=Homo s	5	5	5	5	3	3	2	0	0	0	3	3	2	0	0	0	3	3	2	0	0	0	45.2	45.2	45.2	29.763	263	263;229;253;207;45	5	6	4				2.1709e-178	25.9	24	21.7	0	0	0	620480000
Q9H6S1;C9JB40;H7BXU6;Q9H6S1-3;C9JVK8;C9JGA2	Q9H6S1;C9JB40;H7BXU6;Q9H6S1-3;C9JVK8;C9JGA2	1;1;1;1;1;1	1;1;1;1;1;1	1;1;1;1;1;1	5-azacytidine-induced protein 2	AZI2	>sp|Q9H6S1|AZI2_HUMAN 5-azacytidine-induced protein 2 OS=Homo sapiens GN=AZI2 PE=1 SV=1;>tr|C9JB40|C9JB40_HUMAN 5-azacytidine-induced protein 2 OS=Homo sapiens GN=AZI2 PE=4 SV=1;>tr|H7BXU6|H7BXU6_HUMAN 5-azacytidine-induced protein 2 OS=Homo sapiens GN=AZI	6	1	1	1	0	0	0	1	1	0	0	0	0	1	1	0	0	0	0	1	1	0	2.3	2.3	2.3	44.934	392	392;243;232;228;215;95				1	1		0.0015817	0	0	0	2.3	2.3	0	0
P10646;C9JBB3;P10646-2;C9JKV3;C9JQ14;C9JT76;C9J103	P10646;C9JBB3;P10646-2;C9JKV3;C9JQ14;C9JT76;C9J103	2;2;2;2;2;2;1	2;2;2;2;2;2;1	2;2;2;2;2;2;1	Tissue factor pathway inhibitor	TFPI	>sp|P10646|TFPI1_HUMAN Tissue factor pathway inhibitor OS=Homo sapiens GN=TFPI PE=1 SV=1;>tr|C9JBB3|C9JBB3_HUMAN Tissue factor pathway inhibitor (Fragment) OS=Homo sapiens GN=TFPI PE=4 SV=1;>sp|P10646-2|TFPI1_HUMAN Isoform Beta of Tissue factor pathway inh	7	2	2	2	0	0	0	0	2	0	0	0	0	0	2	0	0	0	0	0	2	0	8.2	8.2	8.2	35.015	304	304;288;251;215;106;105;76					3		3.4658e-07	0	0	0	0	8.2	0	8041400
P78330;C9JBI3	P78330;C9JBI3	4;4	4;4	4;4	Phosphoserine phosphatase	PSPH	>sp|P78330|SERB_HUMAN Phosphoserine phosphatase OS=Homo sapiens GN=PSPH PE=1 SV=2;>tr|C9JBI3|C9JBI3_HUMAN Phosphoserine phosphatase (Fragment) OS=Homo sapiens GN=PSPH PE=4 SV=1	2	4	4	4	3	1	1	1	0	0	3	1	1	1	0	0	3	1	1	1	0	0	19.1	19.1	19.1	25.007	225	225;187	4	1	1	1			1.462e-15	13.8	3.6	4	9.3	0	0	196580000
Q9Y6A9;C9JBL1	Q9Y6A9;C9JBL1	2;2	2;2	2;2	Signal peptidase complex subunit 1	SPCS1	>sp|Q9Y6A9|SPCS1_HUMAN Signal peptidase complex subunit 1 OS=Homo sapiens GN=SPCS1 PE=1 SV=3;>tr|C9JBL1|C9JBL1_HUMAN Signal peptidase complex subunit 1 OS=Homo sapiens GN=SPCS1 PE=4 SV=1	2	2	2	2	1	1	1	1	1	0	1	1	1	1	1	0	1	1	1	1	1	0	9.5	9.5	9.5	18.298	169	169;80	2	4	3	1	1		2.6247e-08	7.1	7.1	7.1	9.5	9.5	0	299890000
Q96DA6;C9JBV1;F2Z3A7	Q96DA6;C9JBV1;F2Z3A7	2;2;1	2;2;1	2;2;1	Mitochondrial import inner membrane translocase subunit TIM14	DNAJC19	>sp|Q96DA6|TIM14_HUMAN Mitochondrial import inner membrane translocase subunit TIM14 OS=Homo sapiens GN=DNAJC19 PE=1 SV=3;>tr|C9JBV1|C9JBV1_HUMAN DnaJ (Hsp40) homolog, subfamily C, member 19, isoform CRA_a OS=Homo sapiens GN=DNAJC19 PE=4 SV=1;>tr|F2Z3A7|F2	3	2	2	2	0	1	0	1	0	0	0	1	0	1	0	0	0	1	0	1	0	0	23.3	23.3	23.3	12.498	116	116;91;59		2		1			2.9276e-05	0	7.8	0	15.5	0	0	27288000
Q68DE3;C9JBW0	Q68DE3;C9JBW0	2;2	2;2	2;2	Basic helix-loop-helix domain-containing protein KIAA2018	KIAA2018	>sp|Q68DE3|K2018_HUMAN Basic helix-loop-helix domain-containing protein KIAA2018 OS=Homo sapiens GN=KIAA2018 PE=1 SV=3;>tr|C9JBW0|C9JBW0_HUMAN Basic helix-loop-helix domain-containing protein KIAA2018 OS=Homo sapiens GN=KIAA2018 PE=4 SV=1	2	2	2	2	0	0	0	0	2	1	0	0	0	0	2	1	0	0	0	0	2	1	1.1	1.1	1.1	241.68	2245	2245;88					3	4	0.0003882	0	0	0	0	1.1	0.4	0
Q9NZQ3;Q9NZQ3-2;Q9NZQ3-3;Q9NZQ3-4;Q9NZQ3-5;C9JSC3;C9JMQ4;C9JC20	Q9NZQ3;Q9NZQ3-2;Q9NZQ3-3;Q9NZQ3-4;Q9NZQ3-5;C9JSC3;C9JMQ4;C9JC20	1;1;1;1;1;1;1;1	1;1;1;1;1;1;1;1	1;1;1;1;1;1;1;1	NCK-interacting protein with SH3 domain	NCKIPSD	>sp|Q9NZQ3|SPN90_HUMAN NCK-interacting protein with SH3 domain OS=Homo sapiens GN=NCKIPSD PE=1 SV=1;>sp|Q9NZQ3-2|SPN90_HUMAN Isoform 2 of NCK-interacting protein with SH3 domain OS=Homo sapiens GN=NCKIPSD;>sp|Q9NZQ3-3|SPN90_HUMAN Isoform 3 of NCK-interacti	8	1	1	1	1	1	1	0	0	0	1	1	1	0	0	0	1	1	1	0	0	0	2.2	2.2	2.2	78.959	722	722;722;715;651;596;395;204;166	1	2	1				0.0014662	2.2	2.2	2.2	0	0	0	107730000
G5E977;Q6XQN6-2;C9JC60;Q6XQN6;Q6XQN6-3;C9J8U2;H0YF31	G5E977;Q6XQN6-2;C9JC60;Q6XQN6;Q6XQN6-3;C9J8U2	8;8;8;8;7;6;1	8;8;8;8;7;6;1	8;8;8;8;7;6;1	Nicotinate phosphoribosyltransferase	NAPRT1	>tr|G5E977|G5E977_HUMAN Nicotinate phosphoribosyltransferase (Fragment) OS=Homo sapiens GN=NAPRT1 PE=4 SV=1;>sp|Q6XQN6-2|PNCB_HUMAN Isoform 2 of Nicotinate phosphoribosyltransferase OS=Homo sapiens GN=NAPRT1;>tr|C9JC60|C9JC60_HUMAN Nicotinate phosphoribosy	7	8	8	8	5	3	5	0	1	1	5	3	5	0	1	1	5	3	5	0	1	1	17.8	17.8	17.8	62.171	584	584;567;566;538;525;490;163	5	3	6		1	2	4.0808e-32	12.5	6.8	9.9	0	1.5	2.1	148860000
C9JCC6;Q14919-2;Q14919;E9PNC7;E9PQX9;E9PMW2	C9JCC6;Q14919-2;Q14919;E9PNC7;E9PQX9	5;5;5;4;3;2	5;5;5;4;3;2	5;5;5;4;3;2	Dr1-associated corepressor	DRAP1	>tr|C9JCC6|C9JCC6_HUMAN Dr1-associated corepressor OS=Homo sapiens GN=DRAP1 PE=4 SV=1;>sp|Q14919-2|NC2A_HUMAN Isoform 2 of Dr1-associated corepressor OS=Homo sapiens GN=DRAP1;>sp|Q14919|NC2A_HUMAN Dr1-associated corepressor OS=Homo sapiens GN=DRAP1 PE=1 SV	6	5	5	5	3	3	4	0	1	0	3	3	4	0	1	0	3	3	4	0	1	0	30.2	30.2	30.2	23.205	212	212;211;205;156;185;161	7	5	5		1		2.4991e-17	15.1	15.1	25.5	0	4.7	0	210310000
P15408;P15408-3;C9JCN8	P15408;P15408-3;C9JCN8	1;1;1	1;1;1	1;1;1	Fos-related antigen 2	FOSL2	>sp|P15408|FOSL2_HUMAN Fos-related antigen 2 OS=Homo sapiens GN=FOSL2 PE=1 SV=1;>sp|P15408-3|FOSL2_HUMAN Isoform 3 of Fos-related antigen 2 OS=Homo sapiens GN=FOSL2;>tr|C9JCN8|C9JCN8_HUMAN Fos-related antigen 2 (Fragment) OS=Homo sapiens GN=FOSL2 PE=4 SV=1	3	1	1	1	1	1	0	0	0	0	1	1	0	0	0	0	1	1	0	0	0	0	3.7	3.7	3.7	35.193	326	326;287;202	1	1					2.5859e-15	3.7	3.7	0	0	0	0	9722600
Q12851;Q86VU3;C9JCU6;F8WCP4;F2Z2B3	Q12851;Q86VU3;C9JCU6;F8WCP4;F2Z2B3	2;2;2;1;1	2;2;2;1;1	2;2;2;1;1	Mitogen-activated protein kinase kinase kinase kinase 2	MAP4K2	>sp|Q12851|M4K2_HUMAN Mitogen-activated protein kinase kinase kinase kinase 2 OS=Homo sapiens GN=MAP4K2 PE=1 SV=2;>tr|Q86VU3|Q86VU3_HUMAN MAP4K2 protein OS=Homo sapiens GN=MAP4K2 PE=2 SV=1;>tr|C9JCU6|C9JCU6_HUMAN Mitogen-activated protein kinase kinase kin	5	2	2	2	0	0	0	1	1	1	0	0	0	1	1	1	0	0	0	1	1	1	2.6	2.6	2.6	91.555	820	820;812;307;58;57				1	2	1	7.312e-05	0	0	0	1.6	1.6	1	29437000
Q9H9B1;Q9H9B1-3;C9JD67;Q9H9B1-2;Q9H9B1-4	Q9H9B1;Q9H9B1-3;C9JD67;Q9H9B1-2;Q9H9B1-4	3;3;3;2;2	3;3;3;2;2	3;3;3;2;2	Histone-lysine N-methyltransferase EHMT1	EHMT1	>sp|Q9H9B1|EHMT1_HUMAN Histone-lysine N-methyltransferase EHMT1 OS=Homo sapiens GN=EHMT1 PE=1 SV=4;>sp|Q9H9B1-3|EHMT1_HUMAN Isoform 3 of Histone-lysine N-methyltransferase EHMT1 OS=Homo sapiens GN=EHMT1;>tr|C9JD67|C9JD67_HUMAN Histone-lysine N-methyltransf	5	3	3	3	0	0	0	2	3	0	0	0	0	2	3	0	0	0	0	2	3	0	1.8	1.8	1.8	141.46	1298	1298;1184;1153;825;808				3	5		7.7639e-09	0	0	0	1	1.8	0	0
Q9H8V3-3;G5E9L8;Q9H8V3;Q9H8V3-2;C9JDB4	Q9H8V3-3;G5E9L8;Q9H8V3;Q9H8V3-2;C9JDB4	2;2;2;2;2	2;2;2;2;2	2;2;2;2;2	Protein ECT2	ECT2	>sp|Q9H8V3-3|ECT2_HUMAN Isoform 3 of Protein ECT2 OS=Homo sapiens GN=ECT2;>tr|G5E9L8|G5E9L8_HUMAN Epithelial cell transforming sequence 2 oncogene, isoform CRA_b OS=Homo sapiens GN=ECT2 PE=4 SV=1;>sp|Q9H8V3|ECT2_HUMAN Protein ECT2 OS=Homo sapiens GN=ECT2 P	5	2	2	2	1	1	0	1	1	0	1	1	0	1	1	0	1	1	0	1	1	0	1.6	1.6	1.6	108.53	958	958;927;914;882;204	1	1		2	1		2.1612e-08	1.4	1.4	0	1.6	1.6	0	36922000
P09110;C9JDE9;F5GXL8;H7C131;G5E935;H0Y4D4;B4E072;B4DVF4;F2Z3P7;F2Z2Q6	P09110;C9JDE9;F5GXL8;H7C131;G5E935;H0Y4D4	8;8;7;7;6;5;3;1;1;1	8;8;7;7;6;5;3;1;1;1	8;8;7;7;6;5;3;1;1;1	3-ketoacyl-CoA thiolase, peroxisomal	ACAA1	>sp|P09110|THIK_HUMAN 3-ketoacyl-CoA thiolase, peroxisomal OS=Homo sapiens GN=ACAA1 PE=1 SV=2;>tr|C9JDE9|C9JDE9_HUMAN 3-ketoacyl-CoA thiolase, peroxisomal OS=Homo sapiens GN=ACAA1 PE=3 SV=1;>tr|F5GXL8|F5GXL8_HUMAN 3-ketoacyl-CoA thiolase, peroxisomal OS=Ho	10	8	8	8	5	3	3	1	0	1	5	3	3	1	0	1	5	3	3	1	0	1	29	29	29	44.292	424	424;383;356;290;331;237;126;153;121;113	7	6	4	2		1	2.1924e-23	20.3	9.7	11.1	3.1	0	5.7	157080000
Q9NVQ4-2;Q9NVQ4-3;Q9NVQ4;C9JDZ2	Q9NVQ4-2;Q9NVQ4-3;Q9NVQ4;C9JDZ2	1;1;1;1	1;1;1;1	1;1;1;1	Fas apoptotic inhibitory molecule 1	FAIM	>sp|Q9NVQ4-2|FAIM1_HUMAN Isoform 2 of Fas apoptotic inhibitory molecule 1 OS=Homo sapiens GN=FAIM;>sp|Q9NVQ4-3|FAIM1_HUMAN Isoform 3 of Fas apoptotic inhibitory molecule 1 OS=Homo sapiens GN=FAIM;>sp|Q9NVQ4|FAIM1_HUMAN Fas apoptotic inhibitory molecule 1 O	4	1	1	1	0	0	0	1	1	0	0	0	0	1	1	0	0	0	0	1	1	0	4.2	4.2	4.2	24.04	213	213;201;179;128				2	2		0.0071581	0	0	0	4.2	4.2	0	0
Q9H967;C9JE56	Q9H967;C9JE56	1;1	1;1	1;1	WD repeat-containing protein 76	WDR76	>sp|Q9H967|WDR76_HUMAN WD repeat-containing protein 76 OS=Homo sapiens GN=WDR76 PE=1 SV=2;>tr|C9JE56|C9JE56_HUMAN WD repeat-containing protein 76 (Fragment) OS=Homo sapiens GN=WDR76 PE=4 SV=1	2	1	1	1	1	0	0	0	0	0	1	0	0	0	0	0	1	0	0	0	0	0	2.9	2.9	2.9	69.768	626	626;228	1						0.0012513	2.9	0	0	0	0	0	20226000
O14966;O14966-2;C9JE77	O14966;O14966-2;C9JE77	1;1;1	1;1;1	1;1;1	Ras-related protein Rab-7L1	RAB7L1	>sp|O14966|RAB7L_HUMAN Ras-related protein Rab-7L1 OS=Homo sapiens GN=RAB7L1 PE=1 SV=1;>sp|O14966-2|RAB7L_HUMAN Isoform 2 of Ras-related protein Rab-7L1 OS=Homo sapiens GN=RAB7L1;>tr|C9JE77|C9JE77_HUMAN Ras-related protein Rab-7L1 OS=Homo sapiens GN=RAB7L1	3	1	1	1	0	0	0	1	1	0	0	0	0	1	1	0	0	0	0	1	1	0	3.9	3.9	3.9	23.155	203	203;179;131				1	1		0.0059701	0	0	0	3.9	3.9	0	0
C9JEH3;Q13685;C9JG97;C9JTS3	C9JEH3;Q13685;C9JG97;C9JTS3	2;2;2;1	2;2;2;1	2;2;2;1	Angio-associated migratory cell protein	AAMP	>tr|C9JEH3|C9JEH3_HUMAN Angio-associated migratory cell protein OS=Homo sapiens GN=AAMP PE=4 SV=1;>sp|Q13685|AAMP_HUMAN Angio-associated migratory cell protein OS=Homo sapiens GN=AAMP PE=1 SV=2;>tr|C9JG97|C9JG97_HUMAN Angio-associated migratory cell protei	4	2	2	2	0	0	0	2	2	0	0	0	0	2	2	0	0	0	0	2	2	0	8.7	8.7	8.7	46.821	435	435;434;415;201				5	3		4.7586e-34	0	0	0	8.7	8.7	0	0
H7C3G9;Q9UJ70;C9JEV6;E9PPU6	H7C3G9;Q9UJ70;C9JEV6;E9PPU6	1;1;1;1	1;1;1;1	1;1;1;1	N-acetyl-D-glucosamine kinase	NAGK	>tr|H7C3G9|H7C3G9_HUMAN N-acetyl-D-glucosamine kinase (Fragment) OS=Homo sapiens GN=NAGK PE=4 SV=1;>sp|Q9UJ70|NAGK_HUMAN N-acetyl-D-glucosamine kinase OS=Homo sapiens GN=NAGK PE=1 SV=4;>tr|C9JEV6|C9JEV6_HUMAN N-acetyl-D-glucosamine kinase OS=Homo sapiens G	4	1	1	1	0	1	0	0	0	0	0	1	0	0	0	0	0	1	0	0	0	0	3.6	3.6	3.6	38.896	362	362;344;293;94		1					0.00056323	0	3.6	0	0	0	0	7261300
O95639;O95639-2;O95639-3;C9JEV9;B7Z7B0	O95639;O95639-2;O95639-3;C9JEV9;B7Z7B0	2;2;2;2;1	2;2;2;2;1	2;2;2;2;1	Cleavage and polyadenylation specificity factor subunit 4	CPSF4	>sp|O95639|CPSF4_HUMAN Cleavage and polyadenylation specificity factor subunit 4 OS=Homo sapiens GN=CPSF4 PE=1 SV=1;>sp|O95639-2|CPSF4_HUMAN Isoform 2 of Cleavage and polyadenylation specificity factor subunit 4 OS=Homo sapiens GN=CPSF4;>sp|O95639-3|CPSF4_	5	2	2	2	1	0	0	0	0	1	1	0	0	0	0	1	1	0	0	0	0	1	7.8	7.8	7.8	30.255	269	269;244;243;211;191	1					1	0.0002355	4.5	0	0	0	0	3.3	6088700
Q8IX18;Q8IX18-2;C9JEW8;C9JR60;Q8IX18-3;F5H625	Q8IX18;Q8IX18-2;C9JEW8;C9JR60;Q8IX18-3;F5H625	2;2;2;2;2;2	2;2;2;2;2;2	2;2;2;2;2;2	Probable ATP-dependent RNA helicase DHX40	DHX40	>sp|Q8IX18|DHX40_HUMAN Probable ATP-dependent RNA helicase DHX40 OS=Homo sapiens GN=DHX40 PE=1 SV=2;>sp|Q8IX18-2|DHX40_HUMAN Isoform 2 of Probable ATP-dependent RNA helicase DHX40 OS=Homo sapiens GN=DHX40;>tr|C9JEW8|C9JEW8_HUMAN Probable ATP-dependent RNA	6	2	2	2	0	0	0	1	2	0	0	0	0	1	2	0	0	0	0	1	2	0	3.3	3.3	3.3	88.559	779	779;732;731;722;722;702				1	2		3.8868e-09	0	0	0	1.3	3.3	0	0
Q9BPX7;C9K0L6;C9JGY4;C9JF90	Q9BPX7;C9K0L6;C9JGY4;C9JF90	2;2;2;2	2;2;2;2	2;2;2;2	UPF0415 protein C7orf25	C7orf25	>sp|Q9BPX7|CG025_HUMAN UPF0415 protein C7orf25 OS=Homo sapiens GN=C7orf25 PE=1 SV=1;>tr|C9K0L6|C9K0L6_HUMAN UPF0415 protein C7orf25 (Fragment) OS=Homo sapiens GN=C7orf25 PE=4 SV=1;>tr|C9JGY4|C9JGY4_HUMAN UPF0415 protein C7orf25 (Fragment) OS=Homo sapiens G	4	2	2	2	1	0	0	1	0	0	1	0	0	1	0	0	1	0	0	1	0	0	5.7	5.7	5.7	46.45	421	421;178;144;85	1			1			0.00022879	3.6	0	0	2.1	0	0	45347000
P99999;C9JFR7;CON__P62894	P99999;C9JFR7	14;14;4	14;14;4	14;14;4	Cytochrome c	CYCS	>sp|P99999|CYC_HUMAN Cytochrome c OS=Homo sapiens GN=CYCS PE=1 SV=2;>tr|C9JFR7|C9JFR7_HUMAN Cytochrome c (Fragment) OS=Homo sapiens GN=CYCS PE=3 SV=1	3	14	14	14	7	7	8	9	10	5	7	7	8	9	10	5	7	7	8	9	10	5	80	80	80	11.749	105	105;101;105	26	29	28	27	34	13	4.1942e-59	56.2	56.2	61.9	58.1	62.9	55.2	9525400000
Q8IZL8-2;C9JFV4;I3L3A8;Q8IZL8;F8WDZ1;E7EV54;I3L445;I3L4M7;I3L1P4;I3L4P1;I3L4I3	Q8IZL8-2;C9JFV4;I3L3A8;Q8IZL8;F8WDZ1;E7EV54	14;14;14;14;10;10;6;4;3;3;2	14;14;14;14;10;10;6;4;3;3;2	14;14;14;14;10;10;6;4;3;3;2	Proline-, glutamic acid- and leucine-rich protein 1	PELP1	>sp|Q8IZL8-2|PELP1_HUMAN Isoform 2 of Proline-, glutamic acid- and leucine-rich protein 1 OS=Homo sapiens GN=PELP1;>tr|C9JFV4|C9JFV4_HUMAN Proline-, glutamic acid- and leucine-rich protein 1 OS=Homo sapiens GN=PELP1 PE=4 SV=1;>tr|I3L3A8|I3L3A8_HUMAN Prolin	11	14	14	14	8	9	4	4	3	0	8	9	4	4	3	0	8	9	4	4	3	0	13.3	13.3	13.3	135.49	1275	1275;1274;1180;1130;1040;906;301;151;148;100;74	10	16	6	7	5		2.7648e-63	7.1	10.7	3.5	3.2	3.1	0	605030000
E7ESZ7;C9JGP9;O95299;Q8WXC9;H7C2X4;H7C1Y7;H7C2W5;C9J6X0;Q8N1B9	E7ESZ7;C9JGP9;O95299;Q8WXC9	16;16;16;13;6;6;6;5;5	16;16;16;13;6;6;6;5;5	16;16;16;13;6;6;6;5;5	NADH dehydrogenase [ubiquinone] 1 alpha subcomplex subunit 10, mitochondrial	NDUFA10	>tr|E7ESZ7|E7ESZ7_HUMAN NADH dehydrogenase [ubiquinone] 1 alpha subcomplex subunit 10, mitochondrial OS=Homo sapiens GN=NDUFA10 PE=4 SV=1;>tr|C9JGP9|C9JGP9_HUMAN NADH dehydrogenase [ubiquinone] 1 alpha subcomplex subunit 10, mitochondrial OS=Homo sapiens G	9	16	16	16	7	9	5	6	5	2	7	9	5	6	5	2	7	9	5	6	5	2	35.1	35.1	35.1	44.738	390	390;355;355;429;138;133;129;245;201	11	14	9	17	13	2	3.1957e-73	22.8	23.1	14.9	17.4	12.8	4.6	830700000
Q9H3P2;C9JHL4;H0Y3X6;B3KSP0;H7C2C7;C9JEM7;H7C2M8;F8WF98;F8W954	Q9H3P2;C9JHL4;H0Y3X6;B3KSP0;H7C2C7;C9JEM7;H7C2M8;F8WF98;F8W954	2;2;1;1;1;1;1;1;1	2;2;1;1;1;1;1;1;1	2;2;1;1;1;1;1;1;1	Negative elongation factor A	WHSC2	>sp|Q9H3P2|NELFA_HUMAN Negative elongation factor A OS=Homo sapiens GN=WHSC2 PE=1 SV=3;>tr|C9JHL4|C9JHL4_HUMAN Negative elongation factor A (Fragment) OS=Homo sapiens GN=WHSC2 PE=4 SV=1;>tr|H0Y3X6|H0Y3X6_HUMAN Negative elongation factor A (Fragment) OS=Hom	9	2	2	2	1	2	1	0	0	0	1	2	1	0	0	0	1	2	1	0	0	0	7.6	7.6	7.6	57.276	528	528;294;532;393;246;208;125;102;86	1	3	2				3.7631e-41	4.9	7.6	4.9	0	0	0	93407000
Q59GW4;E9PCX8;C9JHU5;Q68CZ2-3;Q68CZ2-4;C9JTD0;C9JWN9;C9JUW5	Q59GW4;E9PCX8;C9JHU5;Q68CZ2-3;Q68CZ2-4;C9JTD0;C9JWN9	3;3;3;2;2;2;2;1	1;1;1;0;0;0;0;1	1;1;1;0;0;0;0;1		TNS3	>tr|Q59GW4|Q59GW4_HUMAN Tensin 3 variant (Fragment) OS=Homo sapiens GN=TNS3 PE=2 SV=1;>tr|E9PCX8|E9PCX8_HUMAN Tensin-3 (Fragment) OS=Homo sapiens GN=TNS3 PE=4 SV=1;>tr|C9JHU5|C9JHU5_HUMAN Tensin-3 (Fragment) OS=Homo sapiens GN=TNS3 PE=4 SV=1;>sp|Q68CZ2-3|T	8	3	1	1	0	2	0	1	1	0	0	1	0	0	0	0	0	1	0	0	0	0	3.5	0.8	0.8	136.24	1271	1271;1250;544;391;250;138;108;114		1					1.2128e-18	0	2.7	0	0.8	0.8	0	0
Q9HBL0;E9PF55;E9PGF5;E7ERH1;E7EMG1;Q6IPI5;C9JI43	Q9HBL0;E9PF55;E9PGF5;E7ERH1;E7EMG1;Q6IPI5;C9JI43	1;1;1;1;1;1;1	1;1;1;1;1;1;1	1;1;1;1;1;1;1	Tensin-1	TNS1	>sp|Q9HBL0|TENS1_HUMAN Tensin-1 OS=Homo sapiens GN=TNS1 PE=1 SV=2;>tr|E9PF55|E9PF55_HUMAN Tensin-1 OS=Homo sapiens GN=TNS1 PE=4 SV=1;>tr|E9PGF5|E9PGF5_HUMAN Tensin-1 OS=Homo sapiens GN=TNS1 PE=4 SV=1;>tr|E7ERH1|E7ERH1_HUMAN Tensin-1 (Fragment) OS=Homo sapi	7	1	1	1	0	0	0	1	1	0	0	0	0	1	1	0	0	0	0	1	1	0	0.6	0.6	0.6	185.7	1735	1735;1721;1714;780;487;416;103				1	4		0.00068102	0	0	0	0.6	0.6	0	0
Q86TI0;E9PGH8;C9JIE2	Q86TI0;E9PGH8;C9JIE2	1;1;1	1;1;1	1;1;1	TBC1 domain family member 1	TBC1D1	>sp|Q86TI0|TBCD1_HUMAN TBC1 domain family member 1 OS=Homo sapiens GN=TBC1D1 PE=1 SV=2;>tr|E9PGH8|E9PGH8_HUMAN TBC1 domain family member 1 OS=Homo sapiens GN=TBC1D1 PE=4 SV=1;>tr|C9JIE2|C9JIE2_HUMAN TBC1 domain family member 1 (Fragment) OS=Homo sapiens GN	3	1	1	1	0	0	1	0	0	0	0	0	1	0	0	0	0	0	1	0	0	0	1	1	1	133.08	1168	1168;1159;599			1				0.00123	0	0	1	0	0	0	18578000
O15061;O15061-2;C9JIE4;H0YL34	O15061;O15061-2;C9JIE4;H0YL34	1;1;1;1	1;1;1;1	1;1;1;1	Synemin	SYNM	>sp|O15061|SYNEM_HUMAN Synemin OS=Homo sapiens GN=SYNM PE=1 SV=2;>sp|O15061-2|SYNEM_HUMAN Isoform 2 of Synemin OS=Homo sapiens GN=SYNM;>tr|C9JIE4|C9JIE4_HUMAN Synemin OS=Homo sapiens GN=SYNM PE=3 SV=1;>tr|H0YL34|H0YL34_HUMAN Synemin OS=Homo sapiens GN=SYNM	4	1	1	1	0	0	0	1	0	0	0	0	0	1	0	0	0	0	0	1	0	0	1	1	1	172.77	1565	1565;1253;1252;967				1			0.010575	0	0	0	1	0	0	0
C9JIF9;P13798;H7C1U0;H7C393;C9JLK2;F8WEH5;H0YFE5	C9JIF9;P13798;H7C1U0	15;15;8;7;6;1;1	15;15;8;7;6;1;1	15;15;8;7;6;1;1	Acylamino-acid-releasing enzyme	APEH	>tr|C9JIF9|C9JIF9_HUMAN Acylamino-acid-releasing enzyme OS=Homo sapiens GN=APEH PE=4 SV=1;>sp|P13798|ACPH_HUMAN Acylamino-acid-releasing enzyme OS=Homo sapiens GN=APEH PE=1 SV=4;>tr|H7C1U0|H7C1U0_HUMAN Acylamino-acid-releasing enzyme (Fragment) OS=Homo sap	7	15	15	15	8	9	7	2	3	2	8	9	7	2	3	2	8	9	7	2	3	2	24.4	24.4	24.4	81.673	737	737;732;308;284;232;50;47	9	16	12	5	6	2	3.7484e-57	17	14.2	12.9	4.1	4.1	5.7	986010000
P16383;P16383-2;C9JII4	P16383;P16383-2;C9JII4	1;1;1	1;1;1	1;1;1	GC-rich sequence DNA-binding factor 2	GCFC2	>sp|P16383|GCFC2_HUMAN GC-rich sequence DNA-binding factor 2 OS=Homo sapiens GN=GCFC2 PE=1 SV=2;>sp|P16383-2|GCFC2_HUMAN Isoform 2 of GC-rich sequence DNA-binding factor 2 OS=Homo sapiens GN=GCFC2;>tr|C9JII4|C9JII4_HUMAN GC-rich sequence DNA-binding factor	3	1	1	1	0	0	0	1	0	1	0	0	0	1	0	1	0	0	0	1	0	1	1.2	1.2	1.2	89.384	781	781;743;185				1		2	0.023476	0	0	0	1.2	0	1.2	0
Q6IQ49;C9JIQ2;Q6IQ49-2;Q6IQ49-3	Q6IQ49;C9JIQ2;Q6IQ49-2;Q6IQ49-3	3;3;3;3	3;3;3;3	3;3;3;3	UPF0667 protein C1orf55	C1orf55	>sp|Q6IQ49|CA055_HUMAN UPF0667 protein C1orf55 OS=Homo sapiens GN=C1orf55 PE=1 SV=1;>tr|C9JIQ2|C9JIQ2_HUMAN UPF0667 protein C1orf55 OS=Homo sapiens GN=C1orf55 PE=4 SV=1;>sp|Q6IQ49-2|CA055_HUMAN Isoform 2 of UPF0667 protein C1orf55 OS=Homo sapiens GN=C1orf5	4	3	3	3	1	2	1	1	1	0	1	2	1	1	1	0	1	2	1	1	1	0	8.2	8.2	8.2	49.741	451	451;439;439;356	2	2	1	1	2		4.6864e-40	2.4	5.3	2.4	2.9	2.9	0	70445000
C9JIU8;O00584;D6RHI9;D6REQ6;H0YAE9	C9JIU8;O00584;D6RHI9;D6REQ6;H0YAE9	1;1;1;1;1	1;1;1;1;1	1;1;1;1;1	Ribonuclease T2	RNASET2	>tr|C9JIU8|C9JIU8_HUMAN Ribonuclease T2 OS=Homo sapiens GN=RNASET2 PE=3 SV=2;>sp|O00584|RNT2_HUMAN Ribonuclease T2 OS=Homo sapiens GN=RNASET2 PE=1 SV=2;>tr|D6RHI9|D6RHI9_HUMAN Ribonuclease T2 (Fragment) OS=Homo sapiens GN=RNASET2 PE=3 SV=1;>tr|D6REQ6|D6REQ	5	1	1	1	1	1	1	0	0	0	1	1	1	0	0	0	1	1	1	0	0	0	5.2	5.2	5.2	35.335	306	306;256;254;218;185	2	1	1				1.6639e-07	5.2	5.2	5.2	0	0	0	63134000
O15119;O15119-2;C9JIZ8;O15119-3;Q13207	O15119;O15119-2;C9JIZ8;O15119-3	3;3;3;3;1	3;3;3;3;1	3;3;3;3;1	T-box transcription factor TBX3	TBX3	>sp|O15119|TBX3_HUMAN T-box transcription factor TBX3 OS=Homo sapiens GN=TBX3 PE=1 SV=4;>sp|O15119-2|TBX3_HUMAN Isoform I of T-box transcription factor TBX3 OS=Homo sapiens GN=TBX3;>tr|C9JIZ8|C9JIZ8_HUMAN T-box transcription factor TBX3 OS=Homo sapiens GN=	5	3	3	3	0	1	0	1	1	0	0	1	0	1	1	0	0	1	0	1	1	0	4.7	4.7	4.7	79.388	743	743;723;600;600;712		1		1	2		2.4605e-08	0	1.7	0	1.2	1.7	0	15479000
C9JJ19;P82930;H3BP88	C9JJ19;P82930	9;9;4	9;9;4	9;9;4	28S ribosomal protein S34, mitochondrial	MRPS34	>tr|C9JJ19|C9JJ19_HUMAN 28S ribosomal protein S34, mitochondrial OS=Homo sapiens GN=MRPS34 PE=4 SV=2;>sp|P82930|RT34_HUMAN 28S ribosomal protein S34, mitochondrial OS=Homo sapiens GN=MRPS34 PE=1 SV=2	3	9	9	9	4	6	7	2	2	1	4	6	7	2	2	1	4	6	7	2	2	1	34.2	34.2	34.2	26.332	225	225;218;125	6	9	10	3	6	2	6.4429e-105	16.4	27.1	29.3	10.2	10.2	6.7	536010000
Q2KHR3;Q2KHR3-2;C9JJ88;H0YCQ7	Q2KHR3;Q2KHR3-2;C9JJ88;H0YCQ7	1;1;1;1	1;1;1;1	1;1;1;1	Glutamine and serine-rich protein 1	QSER1	>sp|Q2KHR3|QSER1_HUMAN Glutamine and serine-rich protein 1 OS=Homo sapiens GN=QSER1 PE=1 SV=3;>sp|Q2KHR3-2|QSER1_HUMAN Isoform 2 of Glutamine and serine-rich protein 1 OS=Homo sapiens GN=QSER1;>tr|C9JJ88|C9JJ88_HUMAN Glutamine and serine-rich protein 1 OS=	4	1	1	1	0	0	0	1	1	0	0	0	0	1	1	0	0	0	0	1	1	0	0.6	0.6	0.6	189.97	1735	1735;1529;1315;780				3	2		5.2993e-05	0	0	0	0.6	0.6	0	0
Q5T2R2;C9JJ91;Q5T2R2-3;Q5T2R2-2	Q5T2R2;C9JJ91;Q5T2R2-3;Q5T2R2-2	1;1;1;1	1;1;1;1	1;1;1;1	Decaprenyl-diphosphate synthase subunit 1	PDSS1	>sp|Q5T2R2|DPS1_HUMAN Decaprenyl-diphosphate synthase subunit 1 OS=Homo sapiens GN=PDSS1 PE=1 SV=1;>tr|C9JJ91|C9JJ91_HUMAN Decaprenyl-diphosphate synthase subunit 1 OS=Homo sapiens GN=PDSS1 PE=3 SV=1;>sp|Q5T2R2-3|DPS1_HUMAN Isoform 3 of Decaprenyl-diphosph	4	1	1	1	0	0	0	1	1	0	0	0	0	1	1	0	0	0	0	1	1	0	2.4	2.4	2.4	46.261	415	415;376;376;306				3	1		0.0022012	0	0	0	2.4	2.4	0	0
Q9Y5U2;Q9Y5U2-2;C9JJV1	Q9Y5U2;Q9Y5U2-2;C9JJV1	1;1;1	1;1;1	1;1;1	Protein TSSC4	TSSC4	>sp|Q9Y5U2|TSSC4_HUMAN Protein TSSC4 OS=Homo sapiens GN=TSSC4 PE=1 SV=3;>sp|Q9Y5U2-2|TSSC4_HUMAN Isoform 2 of Protein TSSC4 OS=Homo sapiens GN=TSSC4;>tr|C9JJV1|C9JJV1_HUMAN Protein TSSC4 (Fragment) OS=Homo sapiens GN=TSSC4 PE=4 SV=1	3	1	1	1	0	0	0	1	1	1	0	0	0	1	1	1	0	0	0	1	1	1	2.4	2.4	2.4	34.325	329	329;265;208				1	1	4	0.0054573	0	0	0	2.4	2.4	2.4	0
O95630;F5GZ23;C9JK83;F5H5B9;C9JEK5;C9JZ93	O95630;F5GZ23;C9JK83;F5H5B9;C9JEK5	5;5;5;5;4;2	5;5;5;5;4;2	5;5;5;5;4;2	STAM-binding protein	STAMBP	>sp|O95630|STABP_HUMAN STAM-binding protein OS=Homo sapiens GN=STAMBP PE=1 SV=1;>tr|F5GZ23|F5GZ23_HUMAN STAM-binding protein OS=Homo sapiens GN=STAMBP PE=4 SV=1;>tr|C9JK83|C9JK83_HUMAN STAM-binding protein (Fragment) OS=Homo sapiens GN=STAMBP PE=4 SV=1;>tr	6	5	5	5	0	2	0	2	3	1	0	2	0	2	3	1	0	2	0	2	3	1	8.7	8.7	8.7	48.076	424	424;348;318;209;163;137		2		5	5	2	1.7008e-11	0	4	0	4.7	7.1	1.9	11626000
Q9NS87;Q9NS87-2;C9JKA9;Q9NS87-4;H7BYN9;D6RCT7;Q9NS87-3;H7BZT2;H7C1K7	Q9NS87;Q9NS87-2;C9JKA9;Q9NS87-4;H7BYN9;D6RCT7	9;9;9;7;7;5;4;2;2	9;9;9;7;7;5;4;2;2	9;9;9;7;7;5;4;2;2	Kinesin-like protein KIF15	KIF15	>sp|Q9NS87|KIF15_HUMAN Kinesin-like protein KIF15 OS=Homo sapiens GN=KIF15 PE=1 SV=1;>sp|Q9NS87-2|KIF15_HUMAN Isoform 2 of Kinesin-like protein KIF15 OS=Homo sapiens GN=KIF15;>tr|C9JKA9|C9JKA9_HUMAN Kinesin-like protein KIF15 OS=Homo sapiens GN=KIF15 PE=4	9	9	9	9	0	0	0	7	6	0	0	0	0	7	6	0	0	0	0	7	6	0	7.3	7.3	7.3	160.16	1388	1388;1291;1023;1199;1196;711;436;194;128				12	16		6.361e-23	0	0	0	6.3	5	0	0
C9JKC4;Q969T7	C9JKC4;Q969T7	1;1	1;1	1;1	Cytosolic 5-nucleotidase III-like protein	NT5C3L	>tr|C9JKC4|C9JKC4_HUMAN Cytosolic 5-nucleotidase III-like protein OS=Homo sapiens GN=NT5C3L PE=4 SV=2;>sp|Q969T7|5NT3L_HUMAN Cytosolic 5-nucleotidase III-like protein OS=Homo sapiens GN=NT5C3L PE=1 SV=3	2	1	1	1	0	0	0	1	1	0	0	0	0	1	1	0	0	0	0	1	1	0	3.7	3.7	3.7	34.389	300	300;292				3	2		0.0001439	0	0	0	3.7	3.7	0	0
Q03135-2;C9JKI3	Q03135-2;C9JKI3	1;1	1;1	1;1	Caveolin	CAV1	>sp|Q03135-2|CAV1_HUMAN Isoform Beta of Caveolin-1 OS=Homo sapiens GN=CAV1;>tr|C9JKI3|C9JKI3_HUMAN Caveolin (Fragment) OS=Homo sapiens GN=CAV1 PE=3 SV=1	2	1	1	1	0	0	0	1	1	0	0	0	0	1	1	0	0	0	0	1	1	0	10.2	10.2	10.2	17.023	147	147;138				1	1		0.0013982	0	0	0	10.2	10.2	0	0
O94875;O94875-7;E9PAW4;H7BXR4;O94875-4;G3XAI0;O94875-2;C9JKV9;O94875-3;O94875-5;E9PAS5;H7BXR3;H7C1R7;H7BZK1;H7BZX1;O94875-6	O94875;O94875-7;E9PAW4;H7BXR4;O94875-4;G3XAI0;O94875-2;C9JKV9;O94875-3;O94875-5;E9PAS5;H7BXR3;H7C1R7	8;8;8;8;8;8;8;8;8;8;8;8;6;2;2;1	8;8;8;8;8;8;8;8;8;8;8;8;6;2;2;1	8;8;8;8;8;8;8;8;8;8;8;8;6;2;2;1	Sorbin and SH3 domain-containing protein 2	SORBS2	>sp|O94875|SRBS2_HUMAN Sorbin and SH3 domain-containing protein 2 OS=Homo sapiens GN=SORBS2 PE=1 SV=3;>sp|O94875-7|SRBS2_HUMAN Isoform 7 of Sorbin and SH3 domain-containing protein 2 OS=Homo sapiens GN=SORBS2;>tr|E9PAW4|E9PAW4_HUMAN Sorbin and SH3 domain-c	16	8	8	8	2	4	3	3	4	0	2	4	3	3	4	0	2	4	3	3	4	0	9.5	9.5	9.5	124.11	1100	1100;1004;824;731;691;666;666;661;645;645;644;636;291;291;253;156	3	5	3	7	11		1.1253e-28	2.9	5.3	4.5	4.3	5.3	0	160850000
Q9Y4F3;Q9Y4F3-5;Q9Y4F3-4;Q9Y4F3-3;I1E4Y4;G8JLP4;C9JKX0	Q9Y4F3;Q9Y4F3-5;Q9Y4F3-4;Q9Y4F3-3;I1E4Y4;G8JLP4;C9JKX0	2;2;2;2;2;2;2	2;2;2;2;2;2;2	2;2;2;2;2;2;2	Meiosis arrest female protein 1	KIAA0430	>sp|Q9Y4F3|MARF1_HUMAN Meiosis arrest female protein 1 OS=Homo sapiens GN=KIAA0430 PE=1 SV=6;>sp|Q9Y4F3-5|MARF1_HUMAN Isoform 4 of Meiosis arrest female protein 1 OS=Homo sapiens GN=KIAA0430;>sp|Q9Y4F3-4|MARF1_HUMAN Isoform 3 of Meiosis arrest female prote	7	2	2	2	0	0	0	1	2	1	0	0	0	1	2	1	0	0	0	1	2	1	1.8	1.8	1.8	192.86	1742	1742;1742;1739;1683;1682;1577;1430				1	2	3	7.5803e-10	0	0	0	0.6	1.8	1.1	10948000
C9JL32;Q96BD0;Q96BD0-4;Q96BD0-3;E1P5H9;Q96BD0-2;C9JMF3	C9JL32;Q96BD0;Q96BD0-4;Q96BD0-3;E1P5H9;Q96BD0-2;C9JMF3	1;1;1;1;1;1;1	1;1;1;1;1;1;1	1;1;1;1;1;1;1	Solute carrier organic anion transporter family member 4A1	SLCO4A1	>tr|C9JL32|C9JL32_HUMAN Solute carrier organic anion transporter family member 4A1 OS=Homo sapiens GN=SLCO4A1 PE=4 SV=1;>sp|Q96BD0|SO4A1_HUMAN Solute carrier organic anion transporter family member 4A1 OS=Homo sapiens GN=SLCO4A1 PE=1 SV=2;>sp|Q96BD0-4|SO4A	7	1	1	1	0	1	0	0	0	0	0	1	0	0	0	0	0	1	0	0	0	0	1.8	1.8	1.8	77.103	722	722;722;722;661;620;583;582		1					0.0008185	0	1.8	0	0	0	0	7699300
C9JLM9	C9JLM9	3	1	1		TMEM111	>tr|C9JLM9|C9JLM9_HUMAN Protein EMC3 OS=Homo sapiens GN=EMC3 PE=4 SV=1	1	3	1	1	1	1	1	1	1	0	0	1	0	0	0	0	0	1	0	0	0	0	19.7	4.4	4.4	23.143	203	203		1					1.4938e-11	8.9	4.4	8.9	6.4	6.4	0	12362000
P52434;C9JLU1;C9JBJ6;C9JCU7;C9J413;C9JUA8	P52434;C9JLU1;C9JBJ6;C9JCU7;C9J413	5;5;4;3;3;2	5;5;4;3;3;2	5;5;4;3;3;2	DNA-directed RNA polymerases I, II, and III subunit RPABC3	POLR2H	>sp|P52434|RPAB3_HUMAN DNA-directed RNA polymerases I, II, and III subunit RPABC3 OS=Homo sapiens GN=POLR2H PE=1 SV=4;>tr|C9JLU1|C9JLU1_HUMAN DNA-directed RNA polymerases I, II, and III subunit RPABC3 (Fragment) OS=Homo sapiens GN=POLR2H PE=4 SV=1;>tr|C9JB	6	5	5	5	3	2	2	1	1	0	3	2	2	1	1	0	3	2	2	1	1	0	41.3	41.3	41.3	17.143	150	150;149;114;175;122;86	6	5	4	1	2		4.9022e-21	26	18.7	18.7	4.7	4.7	0	547840000
Q9NP80;Q9NP80-2;C9JN30;C9JZI4	Q9NP80;Q9NP80-2;C9JN30;C9JZI4	2;2;2;2	1;1;1;1	1;1;1;1	Calcium-independent phospholipase A2-gamma	PNPLA8	>sp|Q9NP80|PLPL8_HUMAN Calcium-independent phospholipase A2-gamma OS=Homo sapiens GN=PNPLA8 PE=1 SV=1;>sp|Q9NP80-2|PLPL8_HUMAN Isoform 2 of Calcium-independent phospholipase A2-gamma OS=Homo sapiens GN=PNPLA8;>tr|C9JN30|C9JN30_HUMAN Calcium-independent pho	4	2	1	1	1	1	1	0	1	0	0	0	0	0	1	0	0	0	0	0	1	0	4.5	3.6	3.6	88.476	782	782;720;717;682					1		5.0413e-05	0.9	0.9	0.9	0	3.6	0	0
Q9Y530;C9JNE2;C9JXC3	Q9Y530;C9JNE2;C9JXC3	2;2;2	2;2;2	2;2;2	O-acetyl-ADP-ribose deacetylase C6orf130	C6orf130	>sp|Q9Y530|CF130_HUMAN O-acetyl-ADP-ribose deacetylase C6orf130 OS=Homo sapiens GN=C6orf130 PE=1 SV=2;>tr|C9JNE2|C9JNE2_HUMAN O-acetyl-ADP-ribose deacetylase C6orf130 (Fragment) OS=Homo sapiens GN=C6orf130 PE=4 SV=1;>tr|C9JXC3|C9JXC3_HUMAN O-acetyl-ADP-rib	3	2	2	2	0	1	0	0	0	1	0	1	0	0	0	1	0	1	0	0	0	1	13.8	13.8	13.8	17.025	152	152;131;113		1				2	7.6748e-05	0	8.6	0	0	0	5.3	5442500
P83731;C9JNW5;C9JXB8	P83731;C9JNW5;C9JXB8	11;11;11	11;11;11	11;11;11	60S ribosomal protein L24	RPL24	>sp|P83731|RL24_HUMAN 60S ribosomal protein L24 OS=Homo sapiens GN=RPL24 PE=1 SV=1;>tr|C9JNW5|C9JNW5_HUMAN 60S ribosomal protein L24 OS=Homo sapiens GN=RPL24 PE=4 SV=1;>tr|C9JXB8|C9JXB8_HUMAN 60S ribosomal protein L24 OS=Homo sapiens GN=RPL24 PE=4 SV=1	3	11	11	11	5	6	6	7	8	4	5	6	6	7	8	4	5	6	6	7	8	4	40.8	40.8	40.8	17.779	157	157;150;121	12	16	13	27	27	16	3.9667e-61	30.6	31.8	31.8	40.1	40.8	19.7	4739500000
Q9NR56;Q9NR56-5;Q9NR56-2;C9JP00;Q9NR56-6;E9PBW7;Q9NR56-4;Q9NR56-3;Q5VZF2;Q5VZF2-2;Q5VZF2-3;H7C4T5;O95205;B4E3F7;Q86VM6;H7C4Y1;C9JCX1	Q9NR56;Q9NR56-5;Q9NR56-2;C9JP00;Q9NR56-6;E9PBW7;Q9NR56-4;Q9NR56-3;Q5VZF2;Q5VZF2-2;Q5VZF2-3;H7C4T5;O95205;B4E3F7	4;4;4;4;4;4;4;4;3;3;3;3;3;2;1;1;1	4;4;4;4;4;4;4;4;3;3;3;3;3;2;1;1;1	4;4;4;4;4;4;4;4;3;3;3;3;3;2;1;1;1	Muscleblind-like protein 1;Muscleblind-like protein 2	MBNL1;MBNL2;MBLL	>sp|Q9NR56|MBNL1_HUMAN Muscleblind-like protein 1 OS=Homo sapiens GN=MBNL1 PE=1 SV=2;>sp|Q9NR56-5|MBNL1_HUMAN Isoform 5 of Muscleblind-like protein 1 OS=Homo sapiens GN=MBNL1;>sp|Q9NR56-2|MBNL1_HUMAN Isoform 2 of Muscleblind-like protein 1 OS=Homo sapiens	17	4	4	4	2	3	2	1	1	0	2	3	2	1	1	0	2	3	2	1	1	0	8.5	8.5	8.5	41.817	388	388;382;370;348;342;340;314;302;373;367;361;329;255;206;343;210;155	5	5	7	4	4		1.6728e-116	5.2	8	5.2	2.8	2.8	0	638980000
O43772;C9JPE1;B4DWZ5;F8WEF6	O43772;C9JPE1;B4DWZ5	5;5;4;1	5;5;4;1	5;5;4;1	Mitochondrial carnitine/acylcarnitine carrier protein	SLC25A20	>sp|O43772|MCAT_HUMAN Mitochondrial carnitine/acylcarnitine carrier protein OS=Homo sapiens GN=SLC25A20 PE=1 SV=1;>tr|C9JPE1|C9JPE1_HUMAN Mitochondrial carnitine/acylcarnitine carrier protein OS=Homo sapiens GN=SLC25A20 PE=3 SV=1;>tr|B4DWZ5|B4DWZ5_HUMAN Mi	4	5	5	5	3	3	2	0	0	0	3	3	2	0	0	0	3	3	2	0	0	0	17.3	17.3	17.3	32.943	301	301;228;251;76	3	4	2				4.2114e-11	9.3	11	5.6	0	0	0	260310000
C9JPG0;Q12765;B4DIP5;B4DH22;C9K052;C9J7U9;B8ZZP4	C9JPG0;Q12765;B4DIP5;B4DH22	3;3;2;2;1;1;1	3;3;2;2;1;1;1	3;3;2;2;1;1;1	Secernin-1	SCRN1	>tr|C9JPG0|C9JPG0_HUMAN Secernin-1 OS=Homo sapiens GN=SCRN1 PE=4 SV=2;>sp|Q12765|SCRN1_HUMAN Secernin-1 OS=Homo sapiens GN=SCRN1 PE=1 SV=2;>tr|B4DIP5|B4DIP5_HUMAN Secernin 1, isoform CRA_a OS=Homo sapiens GN=SCRN1 PE=2 SV=1;>tr|B4DH22|B4DH22_HUMAN Secernin	7	3	3	3	3	2	1	0	0	0	3	2	1	0	0	0	3	2	1	0	0	0	9.2	9.2	9.2	48.713	434	434;414;346;218;245;141;140	4	3	1				3.3105e-14	9.2	5.8	2.8	0	0	0	315160000
Q9UK58;C9JPL0;Q9UK58-4;Q9UK58-5;H7C4G1	Q9UK58;C9JPL0;Q9UK58-4;Q9UK58-5;H7C4G1	2;2;1;1;1	2;2;1;1;1	2;2;1;1;1	Cyclin-L1	CCNL1	>sp|Q9UK58|CCNL1_HUMAN Cyclin-L1 OS=Homo sapiens GN=CCNL1 PE=1 SV=1;>tr|C9JPL0|C9JPL0_HUMAN Cyclin-L1 OS=Homo sapiens GN=CCNL1 PE=3 SV=1;>sp|Q9UK58-4|CCNL1_HUMAN Isoform 2 of Cyclin-L1 OS=Homo sapiens GN=CCNL1;>sp|Q9UK58-5|CCNL1_HUMAN Isoform 3 of Cyclin-L	5	2	2	2	0	0	0	0	2	0	0	0	0	0	2	0	0	0	0	0	2	0	3.4	3.4	3.4	59.633	526	526;428;232;172;59					5		1.2624e-05	0	0	0	0	3.4	0	0
P31641;E9PDM3;Q9BRI2;F8WF95;C9JPV1	P31641;E9PDM3;Q9BRI2;F8WF95;C9JPV1	1;1;1;1;1	1;1;1;1;1	1;1;1;1;1	Sodium- and chloride-dependent taurine transporter;Transporter	SLC6A6	>sp|P31641|SC6A6_HUMAN Sodium- and chloride-dependent taurine transporter OS=Homo sapiens GN=SLC6A6 PE=1 SV=2;>tr|E9PDM3|E9PDM3_HUMAN Transporter OS=Homo sapiens GN=SLC6A6 PE=3 SV=1;>tr|Q9BRI2|Q9BRI2_HUMAN Transporter OS=Homo sapiens GN=SLC6A6 PE=2 SV=1;>t	5	1	1	1	0	1	0	0	0	0	0	1	0	0	0	0	0	1	0	0	0	0	2.7	2.7	2.7	69.829	620	620;359;200;112;109		1					0.0016889	0	2.7	0	0	0	0	6806000
Q4VC31;H7C525;C9JQ41	Q4VC31;H7C525;C9JQ41	7;7;7	7;7;7	7;7;7	Coiled-coil domain-containing protein 58	CCDC58	>sp|Q4VC31|CCD58_HUMAN Coiled-coil domain-containing protein 58 OS=Homo sapiens GN=CCDC58 PE=1 SV=1;>tr|H7C525|H7C525_HUMAN Coiled-coil domain-containing protein 58 (Fragment) OS=Homo sapiens GN=CCDC58 PE=4 SV=1;>tr|C9JQ41|C9JQ41_HUMAN Coiled-coil domain-c	3	7	7	7	4	2	3	3	3	0	4	2	3	3	3	0	4	2	3	3	3	0	43.1	43.1	43.1	16.62	144	144;141;130	7	5	5	10	7		2.1287e-35	34.7	13.9	28.5	23.6	23.6	0	756140000
O60828;O60828-2;O60828-3;C9JQA1;O60828-4;O60828-6;O60828-7;O60828-5;H7C053;O60828-8;O60828-9;O60828-10	O60828;O60828-2;O60828-3;C9JQA1;O60828-4;O60828-6;O60828-7;O60828-5;H7C053;O60828-8;O60828-9;O60828-10	2;2;2;2;2;2;2;1;1;1;1;1	2;2;2;2;2;2;2;1;1;1;1;1	2;2;2;2;2;2;2;1;1;1;1;1	Polyglutamine-binding protein 1	PQBP1	>sp|O60828|PQBP1_HUMAN Polyglutamine-binding protein 1 OS=Homo sapiens GN=PQBP1 PE=1 SV=1;>sp|O60828-2|PQBP1_HUMAN Isoform 2 of Polyglutamine-binding protein 1 OS=Homo sapiens GN=PQBP1;>sp|O60828-3|PQBP1_HUMAN Isoform 3 of Polyglutamine-binding protein 1 O	12	2	2	2	1	1	2	0	0	0	1	1	2	0	0	0	1	1	2	0	0	0	15.8	15.8	15.8	30.472	265	265;264;224;213;170;149;128;165;150;73;67;60	1	1	2				1.8933e-17	3.4	3.4	15.8	0	0	0	156640000
O43447;C9JQD4;A6NNE7;H0YEL5;A6NM32;C9JAN8	O43447;C9JQD4;A6NNE7;H0YEL5	8;8;5;4;2;1	8;8;5;4;2;1	8;8;5;4;2;1	Peptidyl-prolyl cis-trans isomerase H;Peptidyl-prolyl cis-trans isomerase	PPIH	>sp|O43447|PPIH_HUMAN Peptidyl-prolyl cis-trans isomerase H OS=Homo sapiens GN=PPIH PE=1 SV=1;>tr|C9JQD4|C9JQD4_HUMAN Peptidyl-prolyl cis-trans isomerase (Fragment) OS=Homo sapiens GN=PPIH PE=3 SV=1;>tr|A6NNE7|A6NNE7_HUMAN Peptidyl-prolyl cis-trans isomera	6	8	8	8	3	3	2	5	5	0	3	3	2	5	5	0	3	3	2	5	5	0	37.9	37.9	37.9	19.208	177	177;144;134;96;57;68	5	5	3	17	18		4.8155e-28	18.1	18.1	12.4	32.8	32.8	0	417500000
Q9Y232;Q9Y232-2;Q9Y232-4;Q9Y232-3;C9JQG7	Q9Y232;Q9Y232-2;Q9Y232-4;Q9Y232-3;C9JQG7	2;2;2;2;2	2;2;2;2;2	2;2;2;2;2	Chromodomain Y-like protein	CDYL	>sp|Q9Y232|CDYL1_HUMAN Chromodomain Y-like protein OS=Homo sapiens GN=CDYL PE=1 SV=2;>sp|Q9Y232-2|CDYL1_HUMAN Isoform 2 of Chromodomain Y-like protein OS=Homo sapiens GN=CDYL;>sp|Q9Y232-4|CDYL1_HUMAN Isoform 4 of Chromodomain Y-like protein OS=Homo sapiens	5	2	2	2	1	1	0	0	0	0	1	1	0	0	0	0	1	1	0	0	0	0	4.7	4.7	4.7	66.481	598	598;544;412;309;171	2	1					1.0884e-26	2.2	2.5	0	0	0	0	0
E7EX59;C9JQS9;P05166-2;E9PDR0;P05166;E7ETT1;E7EUY3;E7ETT4;E9PEC3;F8WBI9;E7ENC1	E7EX59;C9JQS9;P05166-2;E9PDR0;P05166;E7ETT1;E7EUY3;E7ETT4;E9PEC3;F8WBI9;E7ENC1	2;2;2;2;2;2;2;2;2;1;1	2;2;2;2;2;2;2;2;2;1;1	2;2;2;2;2;2;2;2;2;1;1	Propionyl-CoA carboxylase beta chain, mitochondrial	PCCB	>tr|E7EX59|E7EX59_HUMAN Propionyl-CoA carboxylase beta chain, mitochondrial OS=Homo sapiens GN=PCCB PE=4 SV=1;>tr|C9JQS9|C9JQS9_HUMAN Propionyl-CoA carboxylase beta chain, mitochondrial OS=Homo sapiens GN=PCCB PE=4 SV=1;>sp|P05166-2|PCCB_HUMAN Isoform 2 of	11	2	2	2	0	2	0	0	0	0	0	2	0	0	0	0	0	2	0	0	0	0	5.4	5.4	5.4	61.653	570	570;559;559;550;539;520;516;482;423;405;303		2					8.561e-10	0	5.4	0	0	0	0	17375000
G3V0E7;C9JQV5	G3V0E7;C9JQV5	1;1	1;1	1;1		TMEM130	>tr|G3V0E7|G3V0E7_HUMAN Transmembrane protein 130 OS=Homo sapiens GN=TMEM130 PE=4 SV=1;>tr|C9JQV5|C9JQV5_HUMAN Transmembrane protein 130 (Fragment) OS=Homo sapiens GN=TMEM130 PE=4 SV=1	2	1	1	1	0	0	0	0	1	0	0	0	0	0	1	0	0	0	0	0	1	0	2.7	2.7	2.7	38.084	339	339;46					1		0.016037	0	0	0	0	2.7	0	0
C9JQW2;Q92685;H7C0X4;F8WE30;H7BZZ2;F8WF93	C9JQW2;Q92685;H7C0X4;F8WE30;H7BZZ2;F8WF93	1;1;1;1;1;1	1;1;1;1;1;1	1;1;1;1;1;1	Dol-P-Man:Man(5)GlcNAc(2)-PP-Dol alpha-1,3-mannosyltransferase	ALG3	>tr|C9JQW2|C9JQW2_HUMAN Asparagine-linked glycosylation 3 homolog (Yeast, alpha-1,3-mannosyltransferase), isoform CRA_b OS=Homo sapiens GN=ALG3 PE=4 SV=1;>sp|Q92685|ALG3_HUMAN Dol-P-Man:Man(5)GlcNAc(2)-PP-Dol alpha-1,3-mannosyltransferase OS=Homo sapiens G	6	1	1	1	1	1	0	0	0	0	1	1	0	0	0	0	1	1	0	0	0	0	2.7	2.7	2.7	50.135	438	438;438;323;107;105;65	1	2					6.4885e-10	2.7	2.7	0	0	0	0	70161000
Q5T5P2;E9PHU3;Q5T5P2-3;C9JRK3;A6NLF3;Q5T5P2-7;Q5T5P2-2;Q5T5P1;Q5T5P2-6;Q5T5P2-8;Q5T5P2-4;Q5T5P0	Q5T5P2;E9PHU3;Q5T5P2-3;C9JRK3;A6NLF3;Q5T5P2-7;Q5T5P2-2;Q5T5P1;Q5T5P2-6;Q5T5P2-8;Q5T5P2-4;Q5T5P0	4;4;4;4;3;3;3;3;3;3;3;3	4;4;4;4;3;3;3;3;3;3;3;3	4;4;4;4;3;3;3;3;3;3;3;3	Sickle tail protein homolog	SKT;KIAA1217	>sp|Q5T5P2|SKT_HUMAN Sickle tail protein homolog OS=Homo sapiens GN=SKT PE=1 SV=2;>tr|E9PHU3|E9PHU3_HUMAN Protein KIAA1217 OS=Homo sapiens GN=KIAA1217 PE=4 SV=2;>sp|Q5T5P2-3|SKT_HUMAN Isoform 3 of Sickle tail protein homolog OS=Homo sapiens GN=SKT;>tr|C9JR	12	4	4	4	0	0	0	2	4	1	0	0	0	2	4	1	0	0	0	2	4	1	1.7	1.7	1.7	214.11	1943	1943;1532;1465;1461;1374;1349;1344;933;932;906;866;783				3	7	2	7.0602e-10	0	0	0	0.9	1.7	0.5	172540000
E9PDB1;Q9H254;Q9H254-4;C9JRP8;Q9H254-2	E9PDB1;Q9H254;Q9H254-4;C9JRP8;Q9H254-2	7;7;7;7;7	1;1;1;1;1	1;1;1;1;1	Spectrin beta chain, brain 3	SPTBN4	>tr|E9PDB1|E9PDB1_HUMAN Non-erythrocytic beta-spectrin 4 OS=Homo sapiens GN=SPTBN4 PE=2 SV=2;>sp|Q9H254|SPTN4_HUMAN Spectrin beta chain, brain 3 OS=Homo sapiens GN=SPTBN4 PE=1 SV=2;>sp|Q9H254-4|SPTN4_HUMAN Isoform 4 of Spectrin beta chain, brain 3 OS=Homo	5	7	1	1	4	4	3	4	3	2	1	0	0	0	0	0	1	0	0	0	0	0	2.1	0.3	0.3	289.06	2564	2564;2564;2154;1309;1309	2						6.3054e-22	1.4	1.6	1.1	1.4	1.4	0.8	276490000
F5H189;C9JRX8;Q9HD34;H7C4Q5;C9JY28	F5H189;C9JRX8;Q9HD34;H7C4Q5;C9JY28	1;1;1;1;1	1;1;1;1;1	1;1;1;1;1	LYR motif-containing protein 4	LYRM4	>tr|F5H189|F5H189_HUMAN LYR motif-containing protein 4 OS=Homo sapiens GN=LYRM4 PE=4 SV=1;>tr|C9JRX8|C9JRX8_HUMAN LYR motif-containing protein 4 OS=Homo sapiens GN=LYRM4 PE=4 SV=1;>sp|Q9HD34|LYRM4_HUMAN LYR motif-containing protein 4 OS=Homo sapiens GN=LYR	5	1	1	1	0	0	0	1	0	0	0	0	0	1	0	0	0	0	0	1	0	0	10.8	10.8	10.8	15.194	130	130;96;91;74;70				1			0.0073912	0	0	0	10.8	0	0	0
C9JRZ6;Q9NX63;F8WAR4;G3V1K1;F8WD73	C9JRZ6;Q9NX63;F8WAR4	13;13;8;6;1	13;13;8;6;1	13;13;8;6;1	Coiled-coil-helix-coiled-coil-helix domain-containing protein 3, mitochondrial	CHCHD3	>tr|C9JRZ6|C9JRZ6_HUMAN Coiled-coil-helix-coiled-coil-helix domain-containing protein 3, mitochondrial OS=Homo sapiens GN=CHCHD3 PE=4 SV=1;>sp|Q9NX63|CHCH3_HUMAN Coiled-coil-helix-coiled-coil-helix domain-containing protein 3, mitochondrial OS=Homo sapiens	5	13	13	13	5	5	5	7	6	0	5	5	5	7	6	0	5	5	5	7	6	0	44.4	44.4	44.4	26.694	232	232;227;241;138;63	10	9	8	15	11		3.5923e-122	27.6	30.2	27.6	34.1	28.9	0	1196700000
C9JS35;Q92890-1;Q92890;A6NJ11;A8MW31;C9IZG3;C9J6N9;C9JNP9	C9JS35;Q92890-1;Q92890;A6NJ11;A8MW31;C9IZG3;C9J6N9	8;8;8;7;7;5;4;3	8;8;8;7;7;5;4;3	8;8;8;7;7;5;4;3	Ubiquitin fusion degradation protein 1 homolog	UFD1L	>tr|C9JS35|C9JS35_HUMAN Ubiquitin fusion degradation protein 1 homolog OS=Homo sapiens GN=UFD1L PE=4 SV=2;>sp|Q92890-1|UFD1_HUMAN Isoform Long of Ubiquitin fusion degradation protein 1 homolog OS=Homo sapiens GN=UFD1L;>sp|Q92890|UFD1_HUMAN Ubiquitin fusion	8	8	8	8	5	4	4	0	2	0	5	4	4	0	2	0	5	4	4	0	2	0	30	30	30	38.53	343	343;343;307;296;266;190;136;159	11	8	9		5		2.4289e-22	19.2	15.7	14.9	0	5.5	0	385450000
C9JSL2;E9PDX6;Q5JRX3-2;Q5JRX3;E7ES23;H0Y7L7;B1APQ0;B1APQ1	C9JSL2;E9PDX6;Q5JRX3-2;Q5JRX3;E7ES23	20;20;19;19;18;5;4;1	20;20;19;19;18;5;4;1	16;16;15;15;14;5;4;1	Presequence protease, mitochondrial	PITRM1	>tr|C9JSL2|C9JSL2_HUMAN Presequence protease, mitochondrial OS=Homo sapiens GN=PITRM1 PE=3 SV=1;>tr|E9PDX6|E9PDX6_HUMAN Presequence protease, mitochondrial OS=Homo sapiens GN=PITRM1 PE=3 SV=2;>sp|Q5JRX3-2|PREP_HUMAN Isoform 2 of Presequence protease, mitoc	8	20	20	16	4	5	4	6	8	4	4	5	4	6	8	4	4	4	3	4	5	3	24.3	24.3	20.2	117.51	1038	1038;1030;1038;1037;939;259;184;86	5	8	5	18	26	4	8.447e-67	5.2	4.6	4.7	7.8	9.1	5.4	206020000
P11171;P11171-2;H3BLV6;P11171-5;E9PEW9;P11171-7;C9JTS2;E9PEX0;P11171-3;P11171-4;P11171-6	P11171;P11171-2;H3BLV6;P11171-5;E9PEW9;P11171-7;C9JTS2;E9PEX0;P11171-3;P11171-4;P11171-6	3;3;3;3;3;3;3;3;3;3;3	2;2;2;2;2;2;2;2;2;2;2	2;2;2;2;2;2;2;2;2;2;2	Protein 4.1	EPB41	>sp|P11171|41_HUMAN Protein 4.1 OS=Homo sapiens GN=EPB41 PE=1 SV=4;>sp|P11171-2|41_HUMAN Isoform 2 of Protein 4.1 OS=Homo sapiens GN=EPB41;>tr|H3BLV6|H3BLV6_HUMAN Protein 4.1 OS=Homo sapiens GN=EPB41 PE=4 SV=1;>sp|P11171-5|41_HUMAN Isoform 5 of Protein 4.1	11	3	2	2	1	0	0	0	2	1	1	0	0	0	1	0	1	0	0	0	1	0	4.1	3.1	3.1	97.016	864	864;831;827;775;767;719;714;704;641;588;566	1				1		4.0671e-05	1.9	0	0	0	2.2	0.9	8368000
Q9Y508;C9JU49;Q9Y508-2	Q9Y508;C9JU49;Q9Y508-2	3;3;3	3;3;3	3;3;3	RING finger protein 114	RNF114	>sp|Q9Y508|RN114_HUMAN RING finger protein 114 OS=Homo sapiens GN=RNF114 PE=1 SV=1;>tr|C9JU49|C9JU49_HUMAN RING finger protein 114 OS=Homo sapiens GN=RNF114 PE=4 SV=2;>sp|Q9Y508-2|RN114_HUMAN Isoform 2 of RING finger protein 114 OS=Homo sapiens GN=RNF114	3	3	3	3	2	1	1	1	1	0	2	1	1	1	1	0	2	1	1	1	1	0	11.4	11.4	11.4	25.694	228	228;191;191	3	2	2	2	1		3.2073e-08	7.9	4.4	4.4	3.5	3.5	0	109960000
P40938;C9JU95	P40938;C9JU95	9;9	9;9	9;9	Replication factor C subunit 3	RFC3	>sp|P40938|RFC3_HUMAN Replication factor C subunit 3 OS=Homo sapiens GN=RFC3 PE=1 SV=2;>tr|C9JU95|C9JU95_HUMAN Replication factor C subunit 3 OS=Homo sapiens GN=RFC3 PE=4 SV=1	2	9	9	9	1	5	5	3	3	0	1	5	5	3	3	0	1	5	5	3	3	0	24.7	24.7	24.7	40.556	356	356;305	2	5	6	14	11		4.6332e-204	3.9	15.4	15.7	9.3	9.3	0	198530000
Q68D86;Q68D86-2;C9JV39	Q68D86;Q68D86-2;C9JV39	2;2;2	2;2;2	2;2;2	Coiled-coil domain-containing protein 102B	CCDC102B	>sp|Q68D86|C102B_HUMAN Coiled-coil domain-containing protein 102B OS=Homo sapiens GN=CCDC102B PE=2 SV=4;>sp|Q68D86-2|C102B_HUMAN Isoform 2 of Coiled-coil domain-containing protein 102B OS=Homo sapiens GN=CCDC102B;>tr|C9JV39|C9JV39_HUMAN Coiled-coil domain-	3	2	2	2	0	0	0	1	1	0	0	0	0	1	1	0	0	0	0	1	1	0	5.1	5.1	5.1	60.447	513	513;483;424				1	1		0.00081675	0	0	0	2.3	2.7	0	0
P49590;C9JV49;B4DDY8;E9PG66;C9JHI8;F5HHF0;B4DQ67;D6RJE6;D6RB22	P49590;C9JV49;B4DDY8;E9PG66;C9JHI8;F5HHF0;B4DQ67	14;14;13;11;11;9;9;4;1	8;8;7;7;7;5;5;2;1	8;8;7;7;7;5;5;2;1	Probable histidine--tRNA ligase, mitochondrial	HARS2;HARSL	>sp|P49590|SYHM_HUMAN Probable histidine--tRNA ligase, mitochondrial OS=Homo sapiens GN=HARS2 PE=1 SV=1;>tr|C9JV49|C9JV49_HUMAN Probable histidine--tRNA ligase, mitochondrial OS=Homo sapiens GN=HARS2 PE=4 SV=1;>tr|B4DDY8|B4DDY8_HUMAN Histidyl-tRNA syntheta	9	14	8	8	4	4	3	5	4	1	0	1	0	5	4	0	0	1	0	5	4	0	25.3	18	18	56.888	506	506;466;481;432;392;345;334;181;116		1		10	9		1.1085e-52	7.7	7.9	5.5	12.3	10.5	1.8	0
P08962;C9JV86;F8VWK8;F8W022;Q8N6Z9;F8VZE2;F8VV56;F8VNT9	P08962;C9JV86;F8VWK8;F8W022;Q8N6Z9;F8VZE2;F8VV56;F8VNT9	2;2;2;2;2;2;2;2	2;2;2;2;2;2;2;2	2;2;2;2;2;2;2;2	CD63 antigen	CD63	>sp|P08962|CD63_HUMAN CD63 antigen OS=Homo sapiens GN=CD63 PE=1 SV=2;>tr|C9JV86|C9JV86_HUMAN CD63 antigen OS=Homo sapiens GN=CD63 PE=4 SV=1;>tr|F8VWK8|F8VWK8_HUMAN CD63 antigen (Fragment) OS=Homo sapiens GN=CD63 PE=4 SV=1;>tr|F8W022|F8W022_HUMAN CD63 antig	8	2	2	2	2	2	2	0	0	0	2	2	2	0	0	0	2	2	2	0	0	0	7.6	7.6	7.6	25.636	238	238;236;217;215;215;156;145;133	5	4	5				6.3377e-14	7.6	7.6	7.6	0	0	0	2618600000
Q9NY93;C9JV95;G3V0G3;H7C3E9;F8WDT8;F8WEI3	Q9NY93;C9JV95;G3V0G3;H7C3E9;F8WDT8	6;6;6;5;5;1	6;6;6;5;5;1	6;6;6;5;5;1	Probable ATP-dependent RNA helicase DDX56	DDX56	>sp|Q9NY93|DDX56_HUMAN Probable ATP-dependent RNA helicase DDX56 OS=Homo sapiens GN=DDX56 PE=1 SV=1;>tr|C9JV95|C9JV95_HUMAN Probable ATP-dependent RNA helicase DDX56 OS=Homo sapiens GN=DDX56 PE=4 SV=1;>tr|G3V0G3|G3V0G3_HUMAN DEAD (Asp-Glu-Ala-Asp) box poly	6	6	6	6	3	4	2	1	1	0	3	4	2	1	1	0	3	4	2	1	1	0	14.1	14.1	14.1	61.589	547	547;507;375;396;185;103	4	5	2	1	1		9.8396e-20	7.5	9	5.7	2.9	2.9	0	135830000
C9JVB6	C9JVB6	17	1	1		RG9MTD1	>tr|C9JVB6|C9JVB6_HUMAN Mitochondrial ribonuclease P protein 1 (Fragment) OS=Homo sapiens GN=RG9MTD1 PE=4 SV=1	1	17	1	1	9	9	9	6	7	2	0	1	1	0	0	0	0	1	1	0	0	0	56.7	2.2	2.2	36.828	312	312		2	1				4.7067e-156	35.6	38.1	34.9	29.5	32.1	7.7	931000000
Q96GG9;C9JVE2;E7ETP2;C9J8R4;C9JUW4;C9J0B2;C9JRU6	Q96GG9;C9JVE2;E7ETP2;C9J8R4;C9JUW4;C9J0B2;C9JRU6	6;6;6;3;3;3;3	6;6;6;3;3;3;3	6;6;6;3;3;3;3	DCN1-like protein 1	DCUN1D1	>sp|Q96GG9|DCNL1_HUMAN DCN1-like protein 1 OS=Homo sapiens GN=DCUN1D1 PE=1 SV=1;>tr|C9JVE2|C9JVE2_HUMAN DCN1, defective in cullin neddylation 1, domain containing 1 (S. cerevisiae), isoform CRA_a OS=Homo sapiens GN=DCUN1D1 PE=4 SV=1;>tr|E7ETP2|E7ETP2_HUMAN	7	6	6	6	2	2	1	3	4	0	2	2	1	3	4	0	2	2	1	3	4	0	23.2	23.2	23.2	30.124	259	259;244;219;128;98;92;75	2	2	1	13	9		8.1547e-27	11.2	11.2	4.6	8.9	12	0	27270000
F8WAA2;Q9Y6N7-2;Q9Y6N7;Q9Y6N7-3;Q9Y6N7-4;C9JVN5;Q9Y6N7-5;E9PD49;F8W703;Q9HCK4-3;Q9HCK4;Q9HCK4-2;C9JHF2;F8WBR3;H7C4Y7	F8WAA2;Q9Y6N7-2;Q9Y6N7;Q9Y6N7-3;Q9Y6N7-4;C9JVN5;Q9Y6N7-5;E9PD49	4;4;4;4;4;4;4;4;1;1;1;1;1;1;1	4;4;4;4;4;4;4;4;1;1;1;1;1;1;1	4;4;4;4;4;4;4;4;1;1;1;1;1;1;1	Roundabout homolog 1	ROBO1	>tr|F8WAA2|F8WAA2_HUMAN Roundabout homolog 1 OS=Homo sapiens GN=ROBO1 PE=4 SV=1;>sp|Q9Y6N7-2|ROBO1_HUMAN Isoform 2 of Roundabout homolog 1 OS=Homo sapiens GN=ROBO1;>sp|Q9Y6N7|ROBO1_HUMAN Roundabout homolog 1 OS=Homo sapiens GN=ROBO1 PE=1 SV=1;>sp|Q9Y6N7-3|	15	4	4	4	1	1	0	3	3	1	1	1	0	3	3	1	1	1	0	3	3	1	3.4	3.4	3.4	181.28	1655	1655;1655;1651;1615;1612;1606;1606;1551;1439;1394;1378;1185;1070;564;192	1	1		7	5	3	6.2413e-11	0.7	0.7	0	2.7	2.7	0.8	30205000
Q9H9P8;C9JVN9;Q9H9P8-2;G3V272;G3V5S1;G3V5A8	Q9H9P8;C9JVN9;Q9H9P8-2;G3V272	11;11;11;6;5;1	11;11;11;6;5;1	11;11;11;6;5;1	L-2-hydroxyglutarate dehydrogenase, mitochondrial	L2HGDH	>sp|Q9H9P8|L2HDH_HUMAN L-2-hydroxyglutarate dehydrogenase, mitochondrial OS=Homo sapiens GN=L2HGDH PE=1 SV=3;>tr|C9JVN9|C9JVN9_HUMAN L-2-hydroxyglutarate dehydrogenase, mitochondrial OS=Homo sapiens GN=L2HGDH PE=4 SV=1;>sp|Q9H9P8-2|L2HDH_HUMAN Isoform 2 of	6	11	11	11	4	4	3	5	6	1	4	4	3	5	6	1	4	4	3	5	6	1	27.9	27.9	27.9	50.315	463	463;441;441;236;211;130	5	5	3	14	18	1	2.7193e-100	10.2	9.5	7.6	16.8	16.8	3.7	164590000
C9JVQ0	C9JVQ0	4	1	1		SNRPG	>tr|C9JVQ0|C9JVQ0_HUMAN Small nuclear ribonucleoprotein G OS=Homo sapiens GN=SNRPG PE=4 SV=1	1	4	1	1	1	0	1	2	3	1	0	0	0	1	1	0	0	0	0	1	1	0	36.5	11.5	11.5	10.8	96	96				3	2		1.7593e-09	7.3	0	7.3	19.8	29.2	7.3	0
O15530;C9JWR9;O15530-3;E9PER6;O15530-2;H0Y4Z0;Q6A1A2;O15530-4;H3BQ10	O15530;C9JWR9;O15530-3;E9PER6;O15530-2;H0Y4Z0;Q6A1A2;O15530-4;H3BQ10	6;6;6;6;6;5;5;4;3	6;6;6;6;6;5;5;4;3	6;6;6;6;6;5;5;4;3	3-phosphoinositide-dependent protein kinase 1;Putative 3-phosphoinositide-dependent protein kinase 2	PDPK1;PDPK2	>sp|O15530|PDPK1_HUMAN 3-phosphoinositide-dependent protein kinase 1 OS=Homo sapiens GN=PDPK1 PE=1 SV=1;>tr|C9JWR9|C9JWR9_HUMAN 3-phosphoinositide-dependent protein kinase 1 OS=Homo sapiens GN=PDPK1 PE=4 SV=1;>sp|O15530-3|PDPK1_HUMAN Isoform 3 of 3-phospho	9	6	6	6	0	0	0	3	4	1	0	0	0	3	4	1	0	0	0	3	4	1	8.6	8.6	8.6	63.151	556	556;532;530;529;506;454;396;429;149				4	4	3	2.0011e-12	0	0	0	3.6	7.9	2.2	0
Q9UM00;C9JX01;Q9UM00-2	Q9UM00;C9JX01;Q9UM00-2	4;4;4	4;4;4	4;4;4	Transmembrane and coiled-coil domain-containing protein 1	TMCO1	>sp|Q9UM00|TMCO1_HUMAN Transmembrane and coiled-coil domain-containing protein 1 OS=Homo sapiens GN=TMCO1 PE=1 SV=1;>tr|C9JX01|C9JX01_HUMAN Transmembrane and coiled-coil domain-containing protein 1 OS=Homo sapiens GN=TMCO1 PE=4 SV=2;>sp|Q9UM00-2|TMCO1_HUMA	3	4	4	4	4	4	2	0	0	0	4	4	2	0	0	0	4	4	2	0	0	0	24.5	24.5	24.5	21.175	188	188;169;169	8	10	3				4.4804e-13	24.5	24.5	15.4	0	0	0	440830000
O00566;C9JX83	O00566;C9JX83	4;4	4;4	4;4	U3 small nucleolar ribonucleoprotein protein MPP10	MPHOSPH10	>sp|O00566|MPP10_HUMAN U3 small nucleolar ribonucleoprotein protein MPP10 OS=Homo sapiens GN=MPHOSPH10 PE=1 SV=2;>tr|C9JX83|C9JX83_HUMAN U3 small nucleolar ribonucleoprotein protein MPP10 OS=Homo sapiens GN=MPHOSPH10 PE=4 SV=1	2	4	4	4	1	0	1	2	1	0	1	0	1	2	1	0	1	0	1	2	1	0	7.5	7.5	7.5	78.863	681	681;541	1		1	5	4		3.9371e-13	3.1	0	1.9	2.5	1.3	0	19706000
C9JXA7;Q0VGL1	C9JXA7;Q0VGL1	2;2	2;2	2;2	UPF0539 protein C7orf59	C7orf59	>tr|C9JXA7|C9JXA7_HUMAN UPF0539 protein C7orf59 OS=Homo sapiens GN=C7orf59 PE=4 SV=1;>sp|Q0VGL1|CG059_HUMAN UPF0539 protein C7orf59 OS=Homo sapiens GN=C7orf59 PE=1 SV=1	2	2	2	2	0	0	1	1	1	0	0	0	1	1	1	0	0	0	1	1	1	0	5.8	5.8	5.8	14.29	137	137;99			1	2	3		0.00090125	0	0	5.1	5.8	5.8	0	0
C9JXE5;Q9UQ16-4;Q9UQ16;Q9UQ16-3;Q9UQ16-2;E5RHK8;Q6P2G1;E5RIK2	C9JXE5;Q9UQ16-4;Q9UQ16;Q9UQ16-3;Q9UQ16-2;E5RHK8;Q6P2G1;E5RIK2	8;8;8;8;8;8;7;7	1;1;1;1;1;1;1;1	1;1;1;1;1;1;1;1	Dynamin-3	DNM3	>tr|C9JXE5|C9JXE5_HUMAN Dynamin-3 OS=Homo sapiens GN=DNM3 PE=3 SV=1;>sp|Q9UQ16-4|DYN3_HUMAN Isoform 4 of Dynamin-3 OS=Homo sapiens GN=DNM3;>sp|Q9UQ16|DYN3_HUMAN Dynamin-3 OS=Homo sapiens GN=DNM3 PE=1 SV=4;>sp|Q9UQ16-3|DYN3_HUMAN Isoform 3 of Dynamin-3 OS=H	8	8	1	1	4	6	3	2	2	1	0	1	0	0	0	0	0	1	0	0	0	0	9.6	1.5	1.5	98.247	873	873;873;869;863;859;639;555;445		1					4.3108e-26	4.7	8.4	3.9	2.3	2.3	2.2	173410000
Q9Y2L6;F5H6F3;Q9Y2L6-2;E9PGA7;C9JYK2	Q9Y2L6;F5H6F3;Q9Y2L6-2;E9PGA7;C9JYK2	1;1;1;1;1	1;1;1;1;1	1;1;1;1;1	FERM domain-containing protein 4B	FRMD4B	>sp|Q9Y2L6|FRM4B_HUMAN FERM domain-containing protein 4B OS=Homo sapiens GN=FRMD4B PE=1 SV=4;>tr|F5H6F3|F5H6F3_HUMAN FERM domain-containing protein 4B OS=Homo sapiens GN=FRMD4B PE=4 SV=1;>sp|Q9Y2L6-2|FRM4B_HUMAN Isoform 2 of FERM domain-containing protein	5	1	1	1	0	0	0	1	1	0	0	0	0	1	1	0	0	0	0	1	1	0	0.8	0.8	0.8	118.05	1034	1034;980;980;686;161				1	1		0.0065984	0	0	0	0.8	0.8	0	0
O75817;C9JYM0	O75817;C9JYM0	1;1	1;1	1;1	Ribonuclease P protein subunit p20	POP7	>sp|O75817|POP7_HUMAN Ribonuclease P protein subunit p20 OS=Homo sapiens GN=POP7 PE=1 SV=2;>tr|C9JYM0|C9JYM0_HUMAN Ribonuclease P protein subunit p20 (Fragment) OS=Homo sapiens GN=POP7 PE=4 SV=1	2	1	1	1	0	1	0	0	0	0	0	1	0	0	0	0	0	1	0	0	0	0	7.1	7.1	7.1	15.651	140	140;137		1					0.0011319	0	7.1	0	0	0	0	37914000
Q16563;Q16563-2;C9JYN0	Q16563;Q16563-2;C9JYN0	2;2;2	2;2;2	2;2;2	Synaptophysin-like protein 1	SYPL1	>sp|Q16563|SYPL1_HUMAN Synaptophysin-like protein 1 OS=Homo sapiens GN=SYPL1 PE=1 SV=1;>sp|Q16563-2|SYPL1_HUMAN Isoform 2 of Synaptophysin-like protein 1 OS=Homo sapiens GN=SYPL1;>tr|C9JYN0|C9JYN0_HUMAN Synaptophysin-like protein 1 OS=Homo sapiens GN=SYPL1	3	2	2	2	1	0	0	0	0	1	1	0	0	0	0	1	1	0	0	0	0	1	8.5	8.5	8.5	28.565	259	259;241;224	1					1	0.00010173	4.2	0	0	0	0	4.2	9148200
O60716;O60716-2;O60716-4;F8WA43;O60716-6;O60716-3;C9JZR2;O60716-5;O60716-7;E9PIE5;O60716-8;O60716-9;O60716-10;O60716-12;O60716-14;O60716-11;O60716-13;O60716-17;O60716-15;O60716-18;O60716-16;O60716-20;O60716-22;O60716-19;O60716-21;O60716-23;O60716-24;O60716-25;O60716-26;O60716-28;O60716-30;O60716-27;O60716-29;O60716-31;O60716-32;H0YC95;E9PRE2;E9PKY0	O60716;O60716-2;O60716-4;F8WA43;O60716-6;O60716-3;C9JZR2;O60716-5;O60716-7;E9PIE5;O60716-8;O60716-9;O60716-10;O60716-12;O60716-14;O60716-11;O60716-13;O60716-17;O60716-15;O60716-18;O60716-16;O60716-20;O60716-22;O60716-19;O60716-21;O60716-23;O60716-24;O60716-25;O60716-26;O60716-28;O60716-30;O60716-27;O60716-29;O60716-31;O60716-32	13;13;13;13;13;13;13;13;13;13;13;12;12;12;12;12;12;12;12;12;12;12;12;12;12;12;12;11;11;11;11;11;11;11;11;4;1;1	13;13;13;13;13;13;13;13;13;13;13;12;12;12;12;12;12;12;12;12;12;12;12;12;12;12;12;11;11;11;11;11;11;11;11;4;1;1	13;13;13;13;13;13;13;13;13;13;13;12;12;12;12;12;12;12;12;12;12;12;12;12;12;12;12;11;11;11;11;11;11;11;11;4;1;1	Catenin delta-1	CTNND1	>sp|O60716|CTND1_HUMAN Catenin delta-1 OS=Homo sapiens GN=CTNND1 PE=1 SV=1;>sp|O60716-2|CTND1_HUMAN Isoform 1AB of Catenin delta-1 OS=Homo sapiens GN=CTNND1;>sp|O60716-4|CTND1_HUMAN Isoform 1BC of Catenin delta-1 OS=Homo sapiens GN=CTNND1;>tr|F8WA43|F8WA43	38	13	13	13	5	8	4	4	4	0	5	8	4	4	4	0	5	8	4	4	4	0	17.9	17.9	17.9	108.17	968	968;962;948;947;942;939;938;933;919;918;913;914;908;894;888;885;879;867;865;861;859;847;841;838;832;818;812;645;639;625;619;616;610;596;590;123;261;126	6	8	7	6	8		4.0679e-39	7.9	11.6	5.4	4.8	4.1	0	400520000
Q9NP61;E9PB03;C9JZR4;H0Y6A0;B0QYV8	Q9NP61;E9PB03;C9JZR4	5;5;5;2;2	5;5;5;2;2	5;5;5;2;2	ADP-ribosylation factor GTPase-activating protein 3	ARFGAP3	>sp|Q9NP61|ARFG3_HUMAN ADP-ribosylation factor GTPase-activating protein 3 OS=Homo sapiens GN=ARFGAP3 PE=1 SV=1;>tr|E9PB03|E9PB03_HUMAN ADP-ribosylation factor GTPase-activating protein 3 OS=Homo sapiens GN=ARFGAP3 PE=4 SV=1;>tr|C9JZR4|C9JZR4_HUMAN ADP-rib	5	5	5	5	1	2	2	2	2	0	1	2	2	2	2	0	1	2	2	2	2	0	10.9	10.9	10.9	56.928	516	516;472;444;273;152	3	3	2	3	3		1.072e-25	2.1	5.2	5	2.7	2.7	0	111420000
Q9H330;Q9H330-2;Q9H330-4;C9K005	Q9H330;Q9H330-2;Q9H330-4;C9K005	1;1;1;1	1;1;1;1	1;1;1;1	Transmembrane protein 245	TMEM245	>sp|Q9H330|TM245_HUMAN Transmembrane protein 245 OS=Homo sapiens GN=TMEM245 PE=1 SV=2;>sp|Q9H330-2|TM245_HUMAN Isoform 2 of Transmembrane protein 245 OS=Homo sapiens GN=TMEM245;>sp|Q9H330-4|TM245_HUMAN Isoform 4 of Transmembrane protein 245 OS=Homo sapiens	4	1	1	1	1	1	1	0	0	0	1	1	1	0	0	0	1	1	1	0	0	0	1.4	1.4	1.4	100.94	911	911;879;503;502	1	1	1				0.0010314	1.4	1.4	1.4	0	0	0	37998000
C9K0X5;O95149;H3BUB4	C9K0X5;O95149;H3BUB4	1;1;1	1;1;1	1;1;1	Snurportin-1	SNUPN	>tr|C9K0X5|C9K0X5_HUMAN Snurportin-1 OS=Homo sapiens GN=SNUPN PE=4 SV=1;>sp|O95149|SPN1_HUMAN Snurportin-1 OS=Homo sapiens GN=SNUPN PE=1 SV=1;>tr|H3BUB4|H3BUB4_HUMAN Snurportin-1 (Fragment) OS=Homo sapiens GN=SNUPN PE=4 SV=1	3	1	1	1	0	0	0	1	1	0	0	0	0	1	1	0	0	0	0	1	1	0	4.2	4.2	4.2	45.886	402	402;360;200				3	4		4.2991e-09	0	0	0	4.2	4.2	0	0
CON__ENSEMBL:ENSBTAP00000001528;E9PD98;Q15811;A8CTX8;A8CTY3;F8W7L8;Q15811-4;Q15811-2;B4DTM2;E7ERJ0;F8W7U0;Q15811-3;F5H153;E7ERJ1;A7Y322;A8DCP3;C9JQZ7	CON__ENSEMBL:ENSBTAP00000001528;E9PD98;Q15811;A8CTX8;A8CTY3;F8W7L8;Q15811-4;Q15811-2;B4DTM2;E7ERJ0;F8W7U0;Q15811-3;F5H153;E7ERJ1;A7Y322;A8DCP3;C9JQZ7	4;3;3;3;3;3;3;3;3;3;3;3;3;3;3;3;2	4;3;3;3;3;3;3;3;3;3;3;3;3;3;3;3;2	4;3;3;3;3;3;3;3;3;3;3;3;3;3;3;3;2	Intersectin-1	ITSN1	>ENSEMBL:ENSBTAP00000001528 (Bos taurus) similar to intersectin long isoform 4;>tr|E9PD98|E9PD98_HUMAN Intersectin-1 OS=Homo sapiens GN=ITSN1 PE=4 SV=2;>sp|Q15811|ITSN1_HUMAN Intersectin-1 OS=Homo sapiens GN=ITSN1 PE=1 SV=3;>tr|A8CTX8|A8CTX8_HUMAN Intersec	17	4	4	4	0	1	0	0	3	0	0	1	0	0	3	0	0	1	0	0	3	0	3.2	3.2	3.2	137.98	1222	1222;1721;1721;1716;1660;1650;1650;1220;1215;1178;1149;1144;1078;1020;1015;914;361		1			3		3.6891e-08	0	1.1	0	0	2.1	0	13355000
CON__ENSEMBL:ENSBTAP00000007350;CON__P01030	CON__ENSEMBL:ENSBTAP00000007350;CON__P01030	2;2	2;2	2;2			>ENSEMBL:ENSBTAP00000007350 (Bos taurus) similar to Complement C4-A precursor;>P01030 SWISS-PROT:P01030 (Bos taurus) similar to Complement C4-A precursor	2	2	2	2	0	0	0	0	2	0	0	0	0	0	2	0	0	0	0	0	2	0	1	1	1	192.99	1742	1742;1741					2		0.00041447	0	0	0	0	1	0	0
CON__ENSEMBL:ENSBTAP00000032840	CON__ENSEMBL:ENSBTAP00000032840	3	3	3			>ENSEMBL:ENSBTAP00000032840 (Bos taurus) similar to apolipoprotein B, partial	1	3	3	3	0	0	0	2	2	0	0	0	0	2	2	0	0	0	0	2	2	0	5.1	5.1	5.1	92.273	825	825				6	2		1.4038e-07	0	0	0	3.5	3.6	0	0
CON__P00735	CON__P00735	4	4	4			>P00735 SWISS-PROT:P00735 (Bos taurus) Prothrombin precursor (Fragment)	1	4	4	4	0	0	0	1	4	0	0	0	0	1	4	0	0	0	0	1	4	0	6.1	6.1	6.1	70.505	625	625				6	12		1.3079e-09	0	0	0	1.4	6.1	0	0
CON__P00761	CON__P00761	4	4	4			>P00761 SWISS-PROT:P00761|TRYP_PIG Trypsin - Sus scrofa (Pig).	1	4	4	4	4	4	4	0	1	2	4	4	4	0	1	2	4	4	4	0	1	2	25.1	25.1	25.1	24.409	231	231	11	11	10		1	5	2.1283e-55	25.1	25.1	25.1	0	4.3	12.1	4736800000
CON__P01966;P69905;G3V1N2	CON__P01966	12;3;3	12;3;3	12;3;3			>P01966 SWISS-PROT:P01966 (Bos taurus) Hemoglobin subunit alpha	3	12	12	12	6	7	7	5	5	4	6	7	7	5	5	4	6	7	7	5	5	4	89.4	89.4	89.4	15.184	142	142;142;110	17	20	17	16	21	19	6.4183e-239	69.7	78.2	78.2	58.5	58.5	55.6	3049800000
CON__P02070	CON__P02070	5	1	1			>P02070 SWISS-PROT:P02070 (Bos taurus) Hemoglobin subunit beta	1	5	1	1	2	3	2	3	4	3	0	0	0	0	1	0	0	0	0	0	1	0	37.2	13.1	13.1	15.954	145	145					1		5.7438e-63	15.2	22.8	15.9	24.1	37.2	24.1	0
CON__P02538;CON__P48668;P02538;P48668;E7EQV7;CON__P04259;P04259;E7EUE8;F5H6G5	CON__P02538;CON__P48668;P02538;P48668;E7EQV7;CON__P04259;P04259;E7EUE8;F5H6G5	14;14;14;14;14;13;13;13;10	3;3;3;3;3;2;2;2;2	3;3;3;3;3;2;2;2;2	Keratin, type II cytoskeletal 6A;Keratin, type II cytoskeletal 6C;Keratin, type II cytoskeletal 6B	KRT6A;KRT6C;KRT6B	>P02538 SWISS-PROT:P02538 Tax_Id=9606 Gene_Symbol=KRT6A Keratin, type II cytoskeletal 6A;>P48668 SWISS-PROT:P48668 Tax_Id=9606 Gene_Symbol=KRT6C Keratin, type II cytoskeletal 6C;>sp|P02538|K2C6A_HUMAN Keratin, type II cytoskeletal 6A OS=Homo sapiens GN=KRT	9	14	3	3	6	7	6	14	10	9	0	0	0	3	0	0	0	0	0	3	0	0	13.3	5.5	5.5	60.044	564	564;564;564;564;549;564;564;520;524				9			4.7379e-128	6.2	7.8	6.2	13.3	7.8	7.8	738060000
E7ESU5;CON__P02768-1;P02768;B7WNR0;D6RHD5;H0YA55	E7ESU5;CON__P02768-1;P02768;B7WNR0;D6RHD5;H0YA55	4;4;4;4;4;4	1;1;1;1;1;1	1;1;1;1;1;1	Serum albumin	ALB	>tr|E7ESU5|E7ESU5_HUMAN Serum albumin OS=Homo sapiens GN=ALB PE=4 SV=2;>P02768-1 SWISS-PROT:P02768-1 Tax_Id=9606 Gene_Symbol=ALB Isoform 1 of Serum albumin precursor;>sp|P02768|ALBU_HUMAN Serum albumin OS=Homo sapiens GN=ALB PE=1 SV=2;>tr|B7WNR0|B7WNR0_HUM	6	4	1	1	2	2	2	1	1	0	0	0	0	1	1	0	0	0	0	1	1	0	5.2	1.6	1.6	70.456	618	618;609;609;494;459;454				2	3		2.2607e-10	3.4	3.6	3.4	1.6	1.6	0	0
CON__P02769;C9JKR2;P02768-2;Q8IUK7;H7C013	CON__P02769	51;2;2;2;1	51;2;2;2;1	48;0;0;0;0			>P02769 SWISS-PROT:P02769 (Bos taurus) Bovine serum albumin precursor	5	51	51	48	14	10	11	31	35	8	14	10	11	31	35	8	12	8	9	31	35	8	69.4	69.4	66.9	69.293	607	607;417;417;396;197	21	13	18	112	144	23	0	26.9	18.9	21.1	53.9	61.8	17.5	4355800000
CON__P02777	CON__P02777	2	2	2			>P02777 SWISS-PROT:P02777 (Bos taurus) similar to Platelet factor 4	1	2	2	2	0	0	1	1	1	0	0	0	1	1	1	0	0	0	1	1	1	0	5.2	5.2	5.2	24.241	230	230			2	3	5		4.9184e-08	0	0	4.8	5.2	5.2	0	12980000
CON__P04264;P04264	CON__P04264;P04264	5;5	2;2	2;2	Keratin, type II cytoskeletal 1	KRT1	>P04264 SWISS-PROT:P04264 Tax_Id=9606 Gene_Symbol=KRT1 Keratin, type II cytoskeletal 1;>sp|P04264|K2C1_HUMAN Keratin, type II cytoskeletal 1 OS=Homo sapiens GN=KRT1 PE=1 SV=6	2	5	2	2	3	3	3	4	3	3	1	1	1	1	0	1	1	1	1	1	0	1	5	3.4	3.4	66.017	644	644;644	11	11	5	2		1	1.2635e-51	3.3	3.3	3.3	3.3	1.6	3.3	228850000
CON__P05784	CON__P05784	25	1	1			>P05784 SWISS-PROT:P05784 Tax_Id=10090 Gene_Symbol=Krt18 Keratin, type I cytoskeletal 18	1	25	1	1	17	18	18	19	19	16	1	1	1	0	0	1	1	1	1	0	0	1	29.8	5.4	5.4	47.538	423	423	1	1	3			1	4.3154e-266	25.1	26.5	28.4	19.4	19.4	25.3	4589800000
F8VXB4;CON__P05787;P05787;F8VU64;F8VUG2;F8W1U3;CON__H-INV:HIT000292931;F8VRG4;F8VP67;CON__Q5XQN5;CON__Q922U2;CON__H-INV:HIT000016045;CON__P13647;P13647;E7EU87;CON__Q8BGZ7;F8W0C6;CON__P50446;CON__O95678;O95678;CON__Q01546;Q01546;CON__P12035;P12035;F8VQY3;F8VVA1;H0YIB2;CON__P07744;CON__Q3TTY5;CON__P35908;P35908;CON__REFSEQ:XP_092267;CON__ENSEMBL:ENSBTAP00000038253;CON__Q7Z794;Q7Z794;CON__Q7RTT2;CON…	F8VXB4;CON__P05787;P05787;F8VU64;F8VUG2;F8W1U3;CON__H-INV:HIT000292931	80;80;80;61;51;46;40;28;28;11;11;11;10;10;10;10;10;9;9;9;8;8;8;8;8;8;8;7;6;6;6;6;4;4;4;4;4;4;2;2;2;2;2;2;2;2;2;1;1;1;1	80;80;80;61;51;46;40;28;28;11;11;11;10;10;10;10;10;9;9;9;8;8;8;8;8;8;8;7;6;6;6;6;4;4;4;4;4;4;2;2;2;2;2;2;2;2;2;1;1;1;1	50;50;50;39;32;27;21;15;19;1;1;7;0;0;0;1;0;0;1;1;0;0;0;0;7;7;6;0;0;0;0;2;0;0;0;0;0;0;0;0;0;0;0;0;0;0;0;0;0;0;0	Keratin, type II cytoskeletal 8	KRT8	>tr|F8VXB4|F8VXB4_HUMAN Keratin, type II cytoskeletal 8 OS=Homo sapiens GN=KRT8 PE=3 SV=1;>P05787 SWISS-PROT:P05787 Tax_Id=9606 Gene_Symbol=KRT8 Keratin, type II cytoskeletal 8;>sp|P05787|K2C8_HUMAN Keratin, type II cytoskeletal 8 OS=Homo sapiens GN=KRT8 P	51	80	80	50	48	53	48	60	60	42	48	53	48	60	60	42	28	33	29	34	37	23	88.8	88.8	75.9	56.608	511	511;483;483;329;273;289;443;177;113;601;580;99;590;590;555;551;179;553;551;551;638;638;629;628;180;107;83;525;707;645;639;213;606;578;578;521;521;520;540;540;524;523;523;410;381;345;179;248;196;147;143	205	242	222	296	330	150	0	77.9	80	78.7	65.8	65.8	57.9	336960000000
CON__P06868	CON__P06868	5	5	5			>P06868 SWISS-PROT:P06868 (Bos taurus) Plasminogen precursor	1	5	5	5	0	0	0	2	5	0	0	0	0	2	5	0	0	0	0	2	5	0	11	11	11	91.215	812	812				4	8		1.6287e-14	0	0	0	4.1	11	0	0
CON__P08729;CON__P19013;P19013;CON__Q6IME9;F8VS64;CON__P78386;P78386;CON__Q14533;Q14533;F5H8K9;CON__P78385;CON__Q6NT21;P78385;CON__O43790;O43790;F8W6V8;CON__Q61726	CON__P08729	55;4;4;4;4;4;4;4;4;4;4;4;4;4;4;4;4	2;0;0;0;0;0;0;0;0;0;0;0;0;0;0;0;0	2;0;0;0;0;0;0;0;0;0;0;0;0;0;0;0;0			>P08729 SWISS-PROT:P08729 Tax_Id=9606 Gene_Symbol=KRT7 Keratin, type II cytoskeletal 7	17	55	2	2	34	34	35	31	30	19	2	1	2	1	1	0	2	1	2	1	1	0	75.1	2.1	2.1	51.417	469	469;594;534;520;520;507;507;505;505;500;493;493;493;486;486;484;479	6	4	4	5	3		0	68	66.5	68.7	45.2	47.3	33.3	98584000
CON__P12763;F5H0Q5;P02765;C9JV77	CON__P12763	11;2;2;1	11;2;2;1	11;2;2;1			>P12763 SWISS-PROT:P12763 (Bos taurus) Alpha-2-HS-glycoprotein precursor	4	11	11	11	3	3	4	5	6	3	3	3	4	5	6	3	3	3	4	5	6	3	29.8	29.8	29.8	38.418	359	359;433;367;368	6	7	8	19	22	5	9.6641e-87	8.6	10.6	14.2	10.3	14.2	9.7	1460900000
CON__P15497	CON__P15497	3	3	3			>P15497 SWISS-PROT:P15497 (Bos taurus) Apolipoprotein A-I precursor	1	3	3	3	0	0	1	1	2	0	0	0	1	1	2	0	0	0	1	1	2	0	10.9	10.9	10.9	30.276	265	265			1	1	4		1.6068e-08	0	0	3.8	6.8	10.9	0	0
CON__P15636	CON__P15636	3	3	3			>P15636 SWISS-PROT:P15636 Protease I precursor Lysyl endopeptidase Achromobacter lyticus.	1	3	3	3	3	2	2	0	0	1	3	2	2	0	0	1	3	2	2	0	0	1	8.7	8.7	8.7	68.124	653	653	10	10	6			1	1.0619e-11	8.7	4.9	4.9	0	0	2.1	1962800000
CON__P17690	CON__P17690	2	2	1			>P17690 SWISS-PROT:P17690 (Bos taurus) Beta-2-glycoprotein 1 precursor	1	2	2	1	0	0	0	2	2	0	0	0	0	2	2	0	0	0	0	1	1	0	7.5	7.5	2.3	38.252	345	345				4	2		3.9778e-07	0	0	0	7.5	7.5	0	0
P10909-2;P10909-5;P10909;CON__P17697;P10909-4;H0YLK8;E7ETB4;E7ERK6;E5RJZ5;E5RH61;E5RGB0	P10909-2;P10909-5;P10909;CON__P17697;P10909-4;H0YLK8;E7ETB4;E7ERK6;E5RJZ5;E5RH61;E5RGB0	1;1;1;1;1;1;1;1;1;1;1	1;1;1;1;1;1;1;1;1;1;1	1;1;1;1;1;1;1;1;1;1;1	Clusterin;Clusterin beta chain;Clusterin alpha chain	CLU	>sp|P10909-2|CLUS_HUMAN Isoform 2 of Clusterin OS=Homo sapiens GN=CLU;>sp|P10909-5|CLUS_HUMAN Isoform 5 of Clusterin OS=Homo sapiens GN=CLU;>sp|P10909|CLUS_HUMAN Clusterin OS=Homo sapiens GN=CLU PE=1 SV=1;>P17697 SWISS-PROT:P17697 (Bos taurus) Clusterin pr	11	1	1	1	0	0	0	1	1	0	0	0	0	1	1	0	0	0	0	1	1	0	1.8	1.8	1.8	57.832	501	501;460;449;439;416;297;271;204;139;136;129				1	1		0.003033	0	0	0	1.8	1.8	0	0
CON__P20930;P20930	CON__P20930;P20930	1;1	1;1	1;1	Filaggrin	FLG	>P20930 SWISS-PROT:P20930 Tax_Id=9606 Gene_Symbol=FLG Filaggrin;>sp|P20930|FILA_HUMAN Filaggrin OS=Homo sapiens GN=FLG PE=1 SV=3	2	1	1	1	0	0	0	1	1	0	0	0	0	1	1	0	0	0	0	1	1	0	0.2	0.2	0.2	435.16	4061	4061;4061				1	2		0.0025741	0	0	0	0.2	0.2	0	0
CON__P34955	CON__P34955	5	5	5			>P34955 SWISS-PROT:P34955 (Bos taurus) Alpha-1-antiproteinase precursor	1	5	5	5	1	1	1	3	4	1	1	1	1	3	4	1	1	1	1	3	4	1	11.8	11.8	11.8	46.103	416	416	2	1	2	16	22	4	2.0863e-34	4.1	4.1	4.1	6	7.7	2.9	41858000
CON__P35527;P35527	CON__P35527;P35527	2;2	1;1	1;1	Keratin, type I cytoskeletal 9	KRT9	>P35527 SWISS-PROT:P35527 Tax_Id=9606 Gene_Symbol=KRT9 Keratin, type I cytoskeletal 9;>sp|P35527|K1C9_HUMAN Keratin, type I cytoskeletal 9 OS=Homo sapiens GN=KRT9 PE=1 SV=3	2	2	1	1	1	1	1	1	0	1	0	0	0	1	0	0	0	0	0	1	0	0	3.7	2.6	2.6	62.129	623	623;623				1			1.3122e-05	1.1	1.1	1.1	2.6	0	1.1	2575200
CON__P60712;P60709;B4E335;B4DW52;F5GYT4;F5H1C1;Q5T8M7;E9PG30;E7EVS6;G5E9R0;Q6S8J3;C9JZR7;C9JUM1;A5A3E0;C9JTX5;P0CG38;P0CG39;Q9BYX7;F8WCH0	CON__P60712;P60709;B4E335;B4DW52;F5GYT4;F5H1C1;Q5T8M7	45;45;44;38;35;25;25;19;13;13;11;11;11;9;9;8;7;7;2	1;1;1;1;0;0;0;0;1;1;0;1;1;0;1;0;0;0;0	1;1;1;1;0;0;0;0;1;1;0;1;1;0;1;0;0;0;0	Actin, cytoplasmic 1;Actin, cytoplasmic 1, N-terminally processed	ACTB;ACTC1;ACTA1	>P60712 SWISS-PROT:P60712 (Bos taurus) Actin, cytoplasmic 1;>sp|P60709|ACTB_HUMAN Actin, cytoplasmic 1 OS=Homo sapiens GN=ACTB PE=1 SV=1;>tr|B4E335|B4E335_HUMAN Actin, cytoplasmic 1, N-terminally processed OS=Homo sapiens GN=ACTB PE=2 SV=1;>tr|B4DW52|B4DW5	19	45	1	1	31	31	27	40	39	27	1	1	1	1	1	1	1	1	1	1	1	1	84.8	4.5	4.5	41.736	375	375;375;351;347;294;342;342;333;164;125;1075;103;99;1075;80;1075;1038;375;52	7	9	6	5	4	6	0	82.1	82.1	80.8	80.5	80.5	74.4	5110500000
P13640;CON__P67983;P02795;P04732;P13640-2;P80297;Q8N339	P13640;CON__P67983;P02795;P04732;P13640-2;P80297;Q8N339	1;1;1;1;1;1;1	1;1;1;1;1;1;1	1;1;1;1;1;1;1	Metallothionein-1G;Metallothionein-2;Metallothionein-1E;Metallothionein-1X;Metallothionein-1M	MT1G;MT2A;MT1E;MT1X;MT1M	>sp|P13640|MT1G_HUMAN Metallothionein-1G OS=Homo sapiens GN=MT1G PE=1 SV=2;>P67983 SWISS-PROT:P67983 (Bos taurus) Metallothionein-1A;>sp|P02795|MT2_HUMAN Metallothionein-2 OS=Homo sapiens GN=MT2A PE=1 SV=1;>sp|P04732|MT1E_HUMAN Metallothionein-1E OS=Homo s	7	1	1	1	0	1	1	0	0	0	0	1	1	0	0	0	0	1	1	0	0	0	19.4	19.4	19.4	6.1414	62	62;61;61;61;61;61;61		1	1				0.00017398	0	19.4	19.4	0	0	0	30771000
CON__P81644	CON__P81644	2	2	2			>P81644 SWISS-PROT:P81644 (Bos taurus) Apolipoprotein A-II precursor	1	2	2	2	1	0	1	1	1	0	1	0	1	1	1	0	1	0	1	1	1	0	27	27	27	11.202	100	100	3		2	1	2		1.3915e-09	16	0	16	11	11	0	59093000
CON__Q04695;Q04695;CON__Q9QWL7;H9KV34;CON__P02533;P02533;A8MW45;CON__P08779;P08779;CON__Q6IFX2;C9JH30;F5H7G6;CON__A2A4G1;CON__P19012;P19012;CON__Q61782;CON__P08730-1;CON__P13645;P13645;A8MT21;B3KRA2;C9JTG5;CON__Q99456;Q99456;P13646;CON__P35900;P35900;CON__ENSEMBL:ENSP00000377550;P13646-3;CON__P13646-1;CON__Q99PS0;CON__Q9C075;Q9C075	CON__Q04695;Q04695;CON__Q9QWL7	58;58;43;26;24;24;22;10;10;10;9;9;7;7;7;7;6;5;5;4;4;3;2;2;2;2;2;2;2;1;1;1;1	57;57;42;26;23;23;22;9;9;9;9;9;6;6;6;7;5;4;4;4;4;3;2;2;1;2;2;1;1;1;1;1;1	11;11;6;6;0;0;6;0;0;0;6;6;0;0;0;0;0;0;0;0;0;0;0;0;0;0;0;0;0;0;1;1;1	Keratin, type I cytoskeletal 17	KRT17	>Q04695 SWISS-PROT:Q04695 Tax_Id=9606 Gene_Symbol=KRT17 Keratin, type I cytoskeletal 17;>sp|Q04695|K1C17_HUMAN Keratin, type I cytoskeletal 17 OS=Homo sapiens GN=KRT17 PE=1 SV=2;>Q9QWL7 SWISS-PROT:Q9QWL7 Tax_Id=10090 Gene_Symbol=Krt17 Keratin, type I cytos	33	58	57	11	36	37	35	40	34	21	35	36	34	39	33	20	8	7	8	5	4	3	78.9	77.3	21.1	48.105	432	432;432;433;437;472;472;441;473;473;452;177;177;456;456;456;93;437;593;584;291;251;220;494;494;458;424;424;420;420;458;422;422;422	119	145	119	118	116	56	0	66.7	71.5	66.7	62.3	56.5	48.6	69828000000
CON__Q0IIK2;CON__Q29443;P02788;E7ER44;E7EQB2;B7Z4X2	CON__Q0IIK2;CON__Q29443	30;30;2;2;2;2	30;30;2;2;2;2	30;30;2;2;2;2			>Q0IIK2 TREMBL:Q0IIK2 (Bos taurus) Transferrin;>Q29443 SWISS-PROT:Q29443 Serotransferrin - Bos taurus (Bovine).	6	30	30	30	15	12	10	11	14	2	15	12	10	11	14	2	15	12	10	11	14	2	47.7	47.7	47.7	77.738	704	704;685;710;708;696;666	22	18	13	26	26	3	4.8088e-118	27.6	22.2	17.8	25.4	28.7	3	1078100000
CON__Q14CN4-1;Q14CN4;Q14CN4-2;H9KV51;B4DXK4	CON__Q14CN4-1;Q14CN4;Q14CN4-2;H9KV51;B4DXK4	6;6;6;5;4	2;2;2;1;2	2;2;2;1;2	Keratin, type II cytoskeletal 72	KRT72	>Q14CN4-1 SWISS-PROT:Q14CN4-1 Tax_Id=9606 Gene_Symbol=KRT72 Isoform 1 of Keratin, type II cytoskeletal 72;>sp|Q14CN4|K2C72_HUMAN Keratin, type II cytoskeletal 72 OS=Homo sapiens GN=KRT72 PE=1 SV=2;>sp|Q14CN4-2|K2C72_HUMAN Isoform 2 of Keratin, type II cyto	5	6	2	2	3	4	3	2	3	3	0	1	0	0	1	0	0	1	0	0	1	0	7.4	3.3	3.3	55.877	511	511;511;510;469;323		1			1		7.916e-45	3.7	5.5	3.7	1.8	3.3	3.9	44709000
CON__Q3KNV1;P08729;E7ES34;F8VZY5;F5GZD1	CON__Q3KNV1;P08729;E7ES34;F8VZY5;F5GZD1	55;55;52;43;31	46;46;43;37;25	2;2;2;2;2	Keratin, type II cytoskeletal 7	KRT7	>Q3KNV1 TREMBL:Q3KNV1;Q96GE1 Tax_Id=9606 Gene_Symbol=KRT7 keratin 7;>sp|P08729|K2C7_HUMAN Keratin, type II cytoskeletal 7 OS=Homo sapiens GN=KRT7 PE=1 SV=5;>tr|E7ES34|E7ES34_HUMAN Keratin, type II cytoskeletal 7 OS=Homo sapiens GN=KRT7 PE=3 SV=2;>tr|F8VZY5	5	55	46	2	34	35	35	32	30	20	29	30	30	23	22	13	2	2	2	2	1	1	76.3	70.6	6	51.385	469	469;469;445;340;403	89	93	92	91	88	44	0	69.3	67.8	69.9	49	47.3	35.4	35811000000
CON__Q3MHN5;CON__ENSEMBL:ENSBTAP00000018229	CON__Q3MHN5;CON__ENSEMBL:ENSBTAP00000018229	2;1	2;1	2;1			>Q3MHN5 SWISS-PROT:Q3MHN5 (Bos taurus) Vitamin D-binding protein precursor;>ENSEMBL:ENSBTAP00000018229 (Bos taurus) 54 kDa protein	2	2	2	2	0	1	0	1	1	0	0	1	0	1	1	0	0	1	0	1	1	0	4.4	4.4	4.4	53.341	474	474;475		1		2	1		1.9682e-05	0	2.3	0	2.1	2.1	0	0
CON__Q3SX09;P68871;P02042;E9PFT6;F8W6P5;E9PBX7;P02100;P69891;P69892;E9PBW4;E9PEW8;A8MUF7	CON__Q3SX09	21;3;2;2;2;1;1;1;1;1;1;1	21;3;2;2;2;1;1;1;1;1;1;1	17;1;1;1;0;0;0;0;0;0;0;0			>Q3SX09 TREMBL:Q3SX09 (Bos taurus) similar to HBG protein	12	21	21	17	9	11	9	9	12	6	9	11	9	9	12	6	7	8	7	6	9	3	67.7	67.7	51.2	22.06	201	201;147;147;141;90;158;147;147;147;137;104;87	23	24	21	30	38	27	7.1317e-215	48.3	60.2	48.8	41.3	67.7	36.3	3096800000
CON__Q3SZV7	CON__Q3SZV7	4	4	4			>Q3SZV7 TREMBL:Q3SZV7 (Bos taurus) Similar to hemopexin	1	4	4	4	0	0	0	2	3	0	0	0	0	2	3	0	0	0	0	2	3	0	10	10	10	52.295	460	460				3	4		3.1369e-10	0	0	0	4.6	8	0	0
CON__Q3ZBD7	CON__Q3ZBD7	7	1	1			>Q3ZBD7 SWISS-PROT:Q3ZBD7 (Bos taurus) Glucose-6-phosphate isomerase	1	7	1	1	5	5	5	6	4	5	0	0	0	1	0	0	0	0	0	1	0	0	18.5	4.8	4.8	62.87	557	557				1			3.9247e-105	12.2	12.2	12.2	17.1	9.5	12.2	0
CON__Q3ZBS7	CON__Q3ZBS7	4	4	4			>Q3ZBS7 TREMBL:Q3ZBS7 (Bos taurus) Vitronectin	1	4	4	4	1	1	1	1	1	1	1	1	1	1	1	1	1	1	1	1	1	1	8.5	8.5	8.5	54.099	484	484	2	2	1	5	4	2	5.4006e-16	1.7	1.7	1.7	3.7	3.7	1.4	34368000
CON__Q6IFZ6	CON__Q6IFZ6	9	1	1			>Q6IFZ6 SWISS-PROT:Q6IFZ6 Tax_Id=10090 Gene_Symbol=Krt77 Keratin, type II cytoskeletal 1b	1	9	1	1	3	4	3	9	9	7	0	0	0	1	1	1	0	0	0	1	1	1	6.3	1.4	1.4	61.358	572	572				4	5	3	2.7511e-108	3	4.5	3	6.3	6.3	6.3	0
Q6KB66-3;CON__Q6KB66-1;Q6KB66;Q6KB66-2	Q6KB66-3;CON__Q6KB66-1;Q6KB66;Q6KB66-2	6;6;6;6	5;5;5;5	5;5;5;5	Keratin, type II cytoskeletal 80	KRT80	>sp|Q6KB66-3|K2C80_HUMAN Isoform 3 of Keratin, type II cytoskeletal 80 OS=Homo sapiens GN=KRT80;>Q6KB66-1 SWISS-PROT:Q6KB66-1 Tax_Id=9606 Gene_Symbol=KRT80 Isoform 1 of Keratin, type II cytoskeletal 80;>sp|Q6KB66|K2C80_HUMAN Keratin, type II cytoskeletal 8	4	6	5	5	1	4	2	2	3	1	0	3	1	1	2	0	0	3	1	1	2	0	12.7	10.3	10.3	54.176	487	487;452;452;422		3	1	1	3		4.9608e-18	2.5	9	4.1	4.3	7.8	2.5	19784000
CON__Q6NXH9	CON__Q6NXH9	6	1	1			>Q6NXH9 TREMBL:Q6NXH9 Tax_Id=10090 Gene_Symbol=Krt73 Keratin 73	1	6	1	1	3	3	3	5	4	3	0	0	0	1	0	0	0	0	0	1	0	0	7.6	1.9	1.9	58.911	539	539				1			2.7235e-19	5.2	5.2	5.2	7.6	5.8	3.9	7218500
[truncated: 4,279 more rows]
[truncated: 22 more columns]

## Sheet: D0_Acetyl (K)sites.txt
Proteins	Positions within proteins	Leading proteins	Protein	Protein names	Gene names	Fasta headers	Localization prob	Score diff	Localization prob Crude_D0	Score diff Crude_D0	PEP Crude_D0	Score Crude_D0	Localization prob Crude_D3	Score diff Crude_D3	PEP Crude_D3	Score Crude_D3	Localization prob Crude_DMSO	Score diff Crude_DMSO	PEP Crude_DMSO	Score Crude_DMSO	Localization prob IP_D0	Score diff IP_D0	PEP IP_D0	Score IP_D0	Localization prob IP_D3	Score diff IP_D3	PEP IP_D3	Score IP_D3	Localization prob IP_DMSO	Score diff IP_DMSO	PEP IP_DMSO	Score IP_DMSO	Diagnostic peak	Number of Acetyl (K)	Amino acid	Sequence window	Modification window	Peptide window coverage	PEP	Score	Score for localization	Modified sequence	Acetyl (K) Probabilities	Acetyl (K) Score diffs	Position in peptide	Charge	m/z	Mass error [ppm]	Intensity
[truncated: 13,151 more rows]
[truncated: 56 more columns]

[truncated: 10 more sheets: D3_Acetyl (K)Sites.txt, Common D0&D3, D0_sites_DMSO, D0_sites_D0, D0_sites_D3, D3_sites_DMSO, D3_sites_D0, D3_sites_D3, D0_DMSO_sites_per_protein, D3_D3_sites_per_protein]
