# Supplementary material for: A Proteomic Approach to Analyze the Aspirin-mediated Lysine Acetylome
Source: Mol Cell Proteomics. 2016 Dec 5;16(2):310–26. doi: 10.1074/mcp.O116.065219 (PMC5294217; doi:10.1074/mcp.O116.065219)
Supplement: Supplemental Data [file 10.1074_O116.065219_mcp.O116.065219-3.xlsx]

## Sheet: Information
Worksheet name	Description	Notes
Protein	Abbreviated MaxQuant output protein data for all proteins identified from 'Mix O' and "Mixes A-E". MixO data only included (see main text)
AcK_D3	Abbreviated MaxQuant output for D3 labelled AcK sites detected from 'Mix O' and "Mixes A-E". MixO data only included (see main text)	Occupancy u/u'/u"refers to the occupancy calculated using the unmodified counterparts u/u'/u" (see main text).
Peptides	Abbreviated MaxQuant output peptides data for all non-AcK peptides identified from 'Mix O' and "Mixes A-E". MixO data only included (see main text)	"Counterpart?" refers to peptides that are either of the format u, u' or u" to an AcK_D3 peptide, or identified by MaxQuant as a peptide containing a lysine identified as being modified by AcK-D3. Occupancy % refers to the occupancy calculation for any peptide, whether a counterpart or not.

## Sheet: Protein
id_protein_groups	Protein IDs	Majority protein IDs	Protein names	Gene names	Peptides MixO	Razor + unique peptides MixO	Unique peptides MixO	Sequence coverage [%]	PEP	Ratio H/L MixO	Ratio H/L normalized MixO	Ratio H/L variability [%] MixO	Ratio H/L count MixO	Sequence coverage MixO [%]	Intensity L MixO	Intensity H MixO	Acetyl (K) site positions	D3_Acetyl (K) site positions	Oxidation (M) site positions
0	A0AV96;B7Z8Z7;A0AV96-2;D6R9D6;D6RBS9;D6REZ6;D6R9M7;D6RFL5;D6RA49;D6RBP6;D6RCT1	A0AV96;B7Z8Z7;A0AV96-2;D6R9D6;D6RBS9;D6REZ6;D6R9M7	RNA-binding protein 47	RBM47	2	2	2	15.9	1.3151e-55	1.5561	1.4113	23.4	3	5.4	22951000	25180000
2	A0AVT1;A0AVT1-2;A0AVT1-3;A0AVT1-4;H0Y8S8;H0Y9U5	A0AVT1;A0AVT1-2	Ubiquitin-like modifier-activating enzyme 6	UBA6	8	8	8	21.1	8.2432e-70	0.81947	0.94688	9.9155	5	8.7	41968000	35467000
3	A0FGR8-6;A0FGR8;A0FGR8-2;H7BXI1;A0FGR8-4;C9JGI7;A0FGR8-5;F2Z3K9;A6NFV7	A0FGR8-6;A0FGR8;A0FGR8-2;H7BXI1;A0FGR8-4;C9JGI7	Extended synaptotagmin-2	ESYT2	10	10	10	25.7	6.5242e-91	0.8736	0.98322	67.381	10	13.7	300770000	177650000		680
4	A0MZ66-3;A0MZ66;A0MZ66-4;A0MZ66-6;A0MZ66-5;B7Z7Z9;A0MZ66-2;A0MZ66-7	A0MZ66-3;A0MZ66;A0MZ66-4;A0MZ66-6;A0MZ66-5;B7Z7Z9;A0MZ66-2	Shootin-1	KIAA1598	7	7	7	14.9	3.1975e-98	1.0655	1.1435	15.822	6	14.9	38681000	49110000
6	Q08209;Q08209-2;A1A441;E7ETC2;Q08209-3;P16298-4;P16298;P16298-3;P16298-2;Q5F2F8;F5H0F8;A8W6Z8;B4DRT5;P48454;P48454-2;H0YC26;E9PK68;E9PPC8	Q08209;Q08209-2;A1A441;E7ETC2;Q08209-3;P16298-4;P16298;P16298-3;P16298-2;Q5F2F8;F5H0F8;A8W6Z8	Serine/threonine-protein phosphatase 2B catalytic subunit alpha isoform;Serine/threonine-protein phosphatase;Serine/threonine-protein phosphatase 2B catalytic subunit beta isoform	PPP3CA;PPP3CB	2	2	2	14.8	1.3382e-16	NaN	NaN	NaN	1	4.4	10392000	8489600
7	A1L0T0;E9PJS0;C9JNI8;E9PL44	A1L0T0	Acetolactate synthase-like protein	ILVBL	6	6	6	43.2	1.5159e-273	0.91942	0.92943	43.104	12	22	228830000	213290000		577
8	P35611-3;P35611;E7ENY0;A2A3N8;E7EV99;P35611-2;Q86XM2;Q96D30;H0Y9H2;D6RF25;D6RAH3;H0YFD8;D6RJE2	P35611-3;P35611;E7ENY0;A2A3N8;E7EV99;P35611-2;Q86XM2;Q96D30;H0Y9H2	Alpha-adducin	ADD1	3	3	3	14.6	2.7598e-72	1.0988	1.2886	24.844	3	5.9	56255000	60501000		140
9	O15533-3;A2AB90;A2ABB9;A8MUD0;D3YTI9;O15533;G5E9H8;O15533-2;G3V0I4;C9JA35;Q6P1N7;E9PGM2;F8VS90;A2AB92;Q5HYV0	O15533-3;A2AB90;A2ABB9;A8MUD0;D3YTI9;O15533;G5E9H8;O15533-2;G3V0I4;C9JA35;Q6P1N7	Tapasin	TAPBP	3	3	3	19.8	9.564e-140	0.90814	0.99506	7.2605	4	6.3	141070000	123550000
11	P28065;P28065-2;A2ACR1;B0V0T3;B0V0T2;A2ACR0	P28065;P28065-2;A2ACR1;B0V0T3;B0V0T2;A2ACR0	Proteasome subunit beta type-9;Proteasome subunit beta type	PSMB9	2	2	2	32.4	3.231e-61	1.4911	1.6911	33.703	3	12.3	52266000	108540000
13	Q9UBC2-2;Q9UBC2;A2RRF3	Q9UBC2-2;Q9UBC2;A2RRF3	Epidermal growth factor receptor substrate 15-like 1	EPS15L1	2	2	2	14.4	9.3105e-67	NaN	NaN	NaN	1	2.7	27586000	13534000
18	A3KN83;A3KN83-2;A3KN83-3;A3KN83-4;F8W8H8;Q9Y2G9;Q9Y2G9-3	A3KN83;A3KN83-2;A3KN83-3;A3KN83-4;F8W8H8	Protein strawberry notch homolog 1	SBNO1	5	5	5	5.5	5.4762e-48	0.99177	1.176	118.05	3	4.3	32037000	113950000		378;667;861
20	A4D1E9;A4D1E9-2;C9JNI1;C9J8R7;C9JEQ8;A4D1E9-3;F8WCN4	A4D1E9;A4D1E9-2;C9JNI1;C9J8R7	GTP-binding protein 10	GTPBP10	2	2	2	23.8	1.5567e-62	NaN	NaN	NaN	1	6.5	13366000	52175000		189;308
21	A4D212;Q8N201	A4D212;Q8N201	Integrator complex subunit 1	DKFZP586J0619;INTS1	2	2	2	3.4	1.2027e-63	0.86814	1.0163	1.483	2	1.7	11980000	12677000
22	A4D2Q0;E9PHI4;O94901;E9PF23;H0Y742;O94901-5;E9PDU4;H0Y6N5;H7C2K3	A4D2Q0;E9PHI4;O94901;E9PF23;H0Y742;O94901-5;E9PDU4;H0Y6N5;H7C2K3	SUN domain-containing protein 1	UNC84A;SUN1	1	1	0	4.9	1.168e-12	NaN	NaN	NaN	0	1.2	0	0		633
23	A5A3E0	A5A3E0	POTE ankyrin domain family member F	POTEF	10	1	1	8.9	0	NaN	NaN	NaN	1	8.9	83059000	31782000		913
25	A5YKK6;A5YKK6-2;A5YKK6-3;F8WA87;A5YKK6-4;B5MDN3;B3KPW6;H3BMZ2;F5H1F4;H3BMH0;H3BR89;H3BNB1;H3BVC9;H3BU44;H3BTH2;H3BT18;H3BPF1;H3BUY8	A5YKK6;A5YKK6-2;A5YKK6-3;F8WA87;A5YKK6-4;B5MDN3	CCR4-NOT transcription complex subunit 1	CNOT1	10	10	10	16.7	0	1.2317	1.2998	22.06	7	4.7	89734000	126920000		599;1708;2185
26	Q6UWP7;A6H8Z7;Q6UWP7-2;C9K0C3	Q6UWP7;A6H8Z7;Q6UWP7-2;C9K0C3	Lysocardiolipin acyltransferase 1	LCLAT1	1	1	1	3.9	7.7386e-06	0.86497	1.0015	18.065	2	1.9	22154000	22678000		311
27	Q9Y5U2;Q9Y5U2-2;C9JJV1;C9JHT9;E9PME3;A6NCC9	Q9Y5U2;Q9Y5U2-2;C9JJV1;C9JHT9;E9PME3;A6NCC9	Protein TSSC4	TSSC4	0	0	0	9.4	5.7118e-05	NaN	NaN	NaN	0	0	0	0
28	A6NCE7;Q9GZQ8;H3BTL1;Q9H492-2;Q9H492	A6NCE7;Q9GZQ8;H3BTL1;Q9H492-2;Q9H492	Microtubule-associated proteins 1A/1B light chain 3 beta 2;Microtubule-associated proteins 1A/1B light chain 3B;Microtubule-associated proteins 1A/1B light chain 3A	MAP1LC3B2;MAP1LC3B;MAP1LC3A	4	4	4	26.4	1.0683e-28	0.90844	0.9264	60.283	2	26.4	103480000	138240000		49;65
30	A6NCZ6;Q9BWM7	A6NCZ6;Q9BWM7	Sideroflexin-3	SFXN3	10	9	9	58.2	3.4334e-283	0.86738	0.85359	38.21	17	43.1	408440000	369790000
32	A6NDG6;H3BV17	A6NDG6	Phosphoglycolate phosphatase	PGP	9	9	9	55.1	8.0342e-143	1.0932	1.0098	17.67	11	55.1	145770000	164790000		80
35	A6NDU8	A6NDU8	UPF0600 protein C5orf51	C5orf51	3	3	3	33.3	4.3204e-126	NaN	NaN	NaN	1	10.9	9679100	11939000		46
38	A6NED2	A6NED2	RCC1 domain-containing protein 1	RCCD1	1	1	1	3.5	1.7072e-33	NaN	NaN	NaN	0	3.5	0	0
40	B4DMU0;P32322;A6NFM2;E2QRB3	B4DMU0;P32322;A6NFM2	Pyrroline-5-carboxylate reductase;Pyrroline-5-carboxylate reductase 1, mitochondrial	PYCR1	5	5	4	35.8	2.5926e-81	0.6754	0.65598	72.413	6	18.8	93451000	88505000
41	A6NFN2;Q8IZP0;F8WA56;Q8IZP0-9;Q8IZP0-6;Q8IZP0-5;Q8IZP0-3;Q8IZP0-4;Q8IZP0-2;F8WA55;Q8IZP0-7;F5H1G9;Q8IZP0-8;Q8IZP0-10;H7BXI6;Q8IZP0-11;F8WAL6	A6NFN2;Q8IZP0;F8WA56;Q8IZP0-9;Q8IZP0-6;Q8IZP0-5;Q8IZP0-3;Q8IZP0-4;Q8IZP0-2;F8WA55;Q8IZP0-7;F5H1G9;Q8IZP0-8;Q8IZP0-10;H7BXI6;Q8IZP0-11	Abl interactor 1	ABI1	4	4	3	22.4	1.6011e-157	1.1918	1.0526	19.617	3	10.6	51825000	61985000
43	A6NFX8;Q9UKK9;A6NHE8;A6NJU6;A6NCQ0;C9JYY9;H0YEY4	A6NFX8;Q9UKK9;A6NHE8;A6NJU6	ADP-sugar pyrophosphatase	NUDT5	10	10	10	50.4	2.9291e-291	1.0219	0.9794	30.723	22	46.6	1916100000	1763400000		231
45	Q92733;E9PGC6;A6NG79;H0Y679;H0YE12	Q92733;E9PGC6;A6NG79	Proline-rich protein PRCC	PRCC	3	3	3	8.4	1.9196e-85	0.89611	1.0485	19.426	7	8.4	126910000	126550000
46	A6NGJ0;P51808;F2Z328	A6NGJ0;P51808;F2Z328	Dynein light chain Tctex-type 3	DYNLT3	1	1	1	33.6	6.932e-33	1.0786	0.95551	16.106	2	11.2	57872000	60649000
47	A6NGJ4;Q7Z7H8	A6NGJ4;Q7Z7H8	39S ribosomal protein L10, mitochondrial	MRPL10	4	4	4	45.4	0	1.2162	1.1592	15.301	6	33.2	376400000	308480000
48	E7ESL0;Q9NWU5;A6NGJ8;Q9NWU5-2	E7ESL0;Q9NWU5;A6NGJ8;Q9NWU5-2	39S ribosomal protein L22, mitochondrial	MRPL22	4	4	4	35.8	5.6446e-45	1.4092	1.2345	57.766	3	23.1	35508000	43846000
51	A6NHB5;Q14202;Q14202-2;A6NHN7;A6NL54;Q14202-3;A6NC58	A6NHB5;Q14202;Q14202-2;A6NHN7	Zinc finger MYM-type protein 3	ZMYM3	4	4	4	13.8	0	1.0678	1.0055	13.174	3	7.4	15311000	18797000		441;563;718
53	A6NHQ2	A6NHQ2	rRNA/tRNA 2-O-methyltransferase fibrillarin-like protein 1	FBLL1	4	2	2	18	1.6214e-18	0.82683	0.95752	7.545	2	17.7	60344000	57313000
54	A6NHR9;A6NHR9-2;A6NHR9-3	A6NHR9;A6NHR9-2	Structural maintenance of chromosomes flexible hinge domain-containing protein 1	SMCHD1	15	15	15	27.2	0	1.1088	1.131	72.812	16	10.3	201020000	462930000		777;919;1441;1703
55	Q5JWF2;A6NI00;P63092;Q5JWF2-2;P63092-2;P63092-3;Q5JWE9;H0Y7F4;H0Y7E8;Q5JWD1	Q5JWF2;A6NI00;P63092;Q5JWF2-2;P63092-2;P63092-3	Guanine nucleotide-binding protein G(s) subunit alpha isoforms XLas;Guanine nucleotide-binding protein G(s) subunit alpha isoforms short	GNAS	8	7	7	13.6	6.9895e-141	0.77458	0.90285	13.791	10	9.5	256030000	157130000
56	Q9BVL2;A6NI12;H7BXQ4;H7BYF2;C9JDH3;Q9BVL2-2;Q5JRG1	Q9BVL2;A6NI12;H7BXQ4;H7BYF2;C9JDH3;Q9BVL2-2;Q5JRG1	Nucleoporin p58/p45	NUPL1	0	0	0	12.7	2.2944e-84	NaN	NaN	NaN	0	0	0	0
59	A6NJ78;A6NJ78-4;A6NJ78-2;P0C7V9	A6NJ78	Probable methyltransferase-like protein 15	METTL15	2	2	2	13	2.4044e-07	0.84336	0.84174	43.94	2	7.4	45701000	27326000
60	P54578;A6NJA2;B7Z4N8	P54578;A6NJA2;B7Z4N8	Ubiquitin carboxyl-terminal hydrolase 14;Ubiquitin carboxyl-terminal hydrolase	USP14	16	16	16	56.1	0	1.0099	0.95233	16.876	34	46	1603300000	1774200000		54;62;214;291;449
64	A6NJZ9;Q8WTT2;F5H677	A6NJZ9;Q8WTT2;F5H677	Nucleolar complex protein 3 homolog	NOC3L	5	5	5	18.8	3.1492e-120	1.221	1.0889	5.6727	2	8.4	42099000	51070000		724;793
65	A6NKF1;F8WC89;A6NKF1-2;H0YEW7	A6NKF1;F8WC89	SAC3 domain-containing protein 1	SAC3D1	1	1	1	17.3	1.4979e-50	NaN	NaN	NaN	1	4.7	1310100	1356200
66	A6NKT7;Q7Z3J3;Q99666;F8VYC4;P0DJD1;P0DJD0;C9JX22;B4DZH4;F8W705;Q99666-2;B4DTM4;E7ES93;C9J149;Q7Z3J3-2;C9J6W1;H0YBN8;H7BZ48;C9JF75;C9J1W9;H0YGG1;C9J1P2	A6NKT7;Q7Z3J3;Q99666;F8VYC4;P0DJD1;P0DJD0;C9JX22	RanBP2-like and GRIP domain-containing protein 3;RanBP2-like and GRIP domain-containing protein 4;RANBP2-like and GRIP domain-containing protein 5/6;RANBP2-like and GRIP domain-containing protein 2;RANBP2-like and GRIP domain-containing protein 1	RGPD3;RGPD4;RGPD5;RGPD1;RGPD2	24	2	1	23.8	1.2967e-287	1.2073	1.0646	12.134	5	15.9	182450000	196820000		40;615;1002;1152;1163;1449;1596
67	A6NKV8;D6RJF2;D6RJ02;D6RD97	A6NKV8		PAIP1	7	1	1	36.2	0	NaN	NaN	NaN	1	23.2	11141000	16275000		223
68	Q9P003;A6NLH6	Q9P003;A6NLH6	Protein cornichon homolog 4	CNIH4	1	1	1	14.4	1.3825e-05	NaN	NaN	NaN	1	14.4	8841000	11424000
69	P22307;C9JC79;A6NM69;B4DHP6;P22307-2;E1B6W5;H0YF61;E9PLD1;P22307-3;H0YCB0;H0YD06;F2Z3J1	P22307;C9JC79;A6NM69;B4DHP6;P22307-2;E1B6W5	Non-specific lipid-transfer protein	SCP2	16	16	16	34.6	0	1.024	0.90554	36.911	29	30.7	1962900000	1784800000		132;183;438;453
70	A6NMH8;E9PIF1;P60033;H0YDJ9;H0YDL9;E9PRJ8;E9PJK1;H0YEE2;E9PM31	A6NMH8;E9PIF1;P60033;H0YDJ9;H0YDL9;E9PRJ8;E9PJK1	CD81 antigen	CD81	2	2	2	21.5	0	1.4511	1.3038	77.678	2	13.1	25713000	22674000
71	A6NMQ1;P09884	A6NMQ1;P09884	DNA polymerase;DNA polymerase alpha catalytic subunit	POLA1	12	12	12	23.4	8.158e-247	1.2532	1.0781	49.738	13	11.6	431070000	433080000		1155
72	Q5T5H1;C9JUF4;A6NMQ3;O43768-4;O43768-3;E9PB69;O43768;O43768-2;O43768-7;O43768-5;O43768-6;O43768-8	Q5T5H1;C9JUF4;A6NMQ3;O43768-4;O43768-3;E9PB69;O43768;O43768-2;O43768-7;O43768-5;O43768-6;O43768-8	Alpha-endosulfine	ENSA	5	1	1	39.6	5.6744e-174	NaN	NaN	NaN	1	31	37032000	21944000
73	P60604;A6NMQ7	P60604;A6NMQ7	Ubiquitin-conjugating enzyme E2 G2	UBE2G2	0	0	0	22.4	4.328e-14	NaN	NaN	NaN	0	0	0	0
74	P08133;A6NN80;E9PGK1;B7Z582;E5RK69;E7EMC6;E5RFF0;E5RK63;E5RJF5;E5RI05;E5RJR0;E5RIU8;H0YC77	P08133;A6NN80;E9PGK1;B7Z582;E5RK69	Annexin A6;Annexin	ANXA6	27	27	27	56.8	0	0.91689	0.94718	29.812	25	45.2	946850000	904900000		75;81;113;299;418;442;620;644	433;434
76	G8JLH6;P21926;A6NNI4;B4DPP0;E7ERM7;F5GXT1	G8JLH6;P21926;A6NNI4;B4DPP0	CD9 antigen	CD9	3	3	3	20.6	1.3166e-167	1.3796	1.2144	16.407	3	20.2	118310000	166960000		149
78	Q08257;A6NP24;A6NN60;C9JH92;Q08257-2	Q08257;A6NP24;A6NN60;C9JH92	Quinone oxidoreductase	CRYZ	3	3	3	26.7	3.0949e-60	0.98151	1.1511	33.402	2	15.2	27303000	26988000		23
79	Q15257;A6PVN5;Q15257-2;Q15257-3;Q15257-4;B4DZF8;A6PVN9;Q68CR8;Q5T948;Q5T949;B7ZBQ0;A6PVN6;H0Y6E5;C9IZ76;A6PVN8;H0Y562;A6PVN7;B4DDQ6;B7ZBP7;B7ZBP9	Q15257;A6PVN5;Q15257-2;Q15257-3;Q15257-4;B4DZF8;A6PVN9;Q68CR8	Serine/threonine-protein phosphatase 2A activator	PPP2R4;DKFZp781M17165	5	5	5	57.5	1.2638e-178	1.081	0.98264	44.473	3	14	31424000	34091000		277;337
80	Q99755;A6PW57;Q99755-3;Q99755-4;Q99755-2;O60331-3;O60331-2;O60331;O60331-4;O14986-2;O14986;B4DIG7;F2Z3N1	Q99755;A6PW57;Q99755-3;Q99755-4;Q99755-2	Phosphatidylinositol 4-phosphate 5-kinase type-1 alpha	PIP5K1A	1	1	1	16.4	1.9364e-15	NaN	NaN	NaN	1	2.5	5352900	11264000
82	A7MAP0;Q9ULV4;B4E3S0;H0YHL7;F8VVB7;F8VTT6;F8VRE9;F8VSA4;F8VUX3;F8W1H8;F8VV53;F8W759;Q6QEF8;Q6QEF8-5;Q6QEF8-2;Q6QEF8-3;Q6QEF8-4;B3KRY9	A7MAP0;Q9ULV4;B4E3S0;H0YHL7	Coronin-1C	CORO1C	12	12	12	44.8	0	1.0212	1.147	44.137	22	32.3	950570000	1400700000		218;335;452
83	A7YIJ8;P35241;H7BZI4;F5H1A7;E9PNV3;A7YIK0;E9PQ82;A7YIK3;H0YE16	A7YIJ8;P35241;H7BZI4;F5H1A7	Radixin	RDX	26	9	9	44.2	0	1.2212	1.1026	61.181	16	35.6	417420000	812650000		60;72;79;83;139;165;253;254;262;344;391;458
84	Q96HA1;A8CG34;A8MXF9;Q96HA1-3;A8CG34-2;Q96HA1-2;C9JFL1	Q96HA1;A8CG34;A8MXF9;Q96HA1-3;A8CG34-2;Q96HA1-2;C9JFL1	Nuclear envelope pore membrane protein POM 121;Nuclear envelope pore membrane protein POM 121C	POM121;POM121C	0	0	0	0.9	1.2745e-19	NaN	NaN	NaN	0	0	0	0
86	A8KAH5;P53990-4;P53990;P53990-2;P53990-3;H3BUI0;H3BMU1;F5H6Z7;H3BVH9;H3BQF7;F5GXM3;H3BPP6	A8KAH5;P53990-4;P53990;P53990-2;P53990-3;H3BUI0;H3BMU1;F5H6Z7;H3BVH9;H3BQF7;F5GXM3	IST1 homolog	IST1	6	6	6	33	1.3648e-84	0.88263	0.7805	17.489	4	19.8	111610000	103590000		61;147
87	P55196-5;A8MQ02;P55196;P55196-1;C9JX92;P55196-3;Q5TIG5;C9IYT9;P55196-6;P55196-2;H0Y7R8	P55196-5;A8MQ02;P55196;P55196-1;C9JX92;P55196-3;Q5TIG5;C9IYT9;P55196-6;P55196-2;H0Y7R8	Afadin	MLLT4	1	1	1	0.8	9.8307e-06	NaN	NaN	NaN	1	0.8	1815400	2067700
89	Q06787;Q06787-3;Q06787-7;G8JL90;Q06787-5;Q06787-4;Q06787-2;G3V0J0;Q06787-6;Q06787-8;A8MQB8;G8JLE9;Q8IXW7;F8W871	Q06787;Q06787-3;Q06787-7;G8JL90;Q06787-5;Q06787-4;Q06787-2;G3V0J0;Q06787-6;Q06787-8;A8MQB8;G8JLE9;Q8IXW7	Fragile X mental retardation protein 1	FMR1	4	3	3	14.1	4.8535e-38	0.77479	0.8701	36.984	3	6	51303000	34757000		353
90	A8MSH5;Q9BY42;A2A2L5;A2A2L6	A8MSH5;Q9BY42;A2A2L5;A2A2L6	UPF0549 protein C20orf43	C20orf43	6	6	6	25.3	1.5424e-62	0.95628	0.9713	39.888	4	21.4	55133000	47223000		213
91	P49840;F5H7D7;A8MT37	P49840;F5H7D7;A8MT37	Glycogen synthase kinase-3 alpha	GSK3A	1	1	1	7.5	2.0682e-09	NaN	NaN	NaN	1	2.9	8334800	6215700
93	H0Y3M2;E1P660;O43670;O43670-2;A8MTG3;O43670-3	H0Y3M2;E1P660;O43670;O43670-2;A8MTG3;O43670-3	Zinc finger protein 207	ZNF207	6	6	6	15.3	3.3487e-246	1.0116	0.92207	18.455	10	15.3	827460000	890360000		27
94	P30626;A8MTH6;C9J0K6;B4DKK2;B4DHQ6	P30626;A8MTH6;C9J0K6;B4DKK2	Sorcin	SRI	9	9	9	66.2	0	0.91122	0.97884	11.901	15	50.5	771180000	751820000		127
99	P68366;A8MUB1;C9JJQ8;C9JQ00;C9JEV8;C9JDS9	P68366;A8MUB1	Tubulin alpha-4A chain	TUBA4A	32	7	4	74.3	0	1.0005	1.0125	36.365	15	73.4	1706600000	1854200000		96;112;163;164;304;311;370;394;401	313;398
100	A8MUM1;Q53HC9;D3YTH5;C9JVR6;C9J0U9;F8WDS8;F8WB12;F8WDX0	A8MUM1;Q53HC9	Protein TSSC1	TSSC1	3	3	3	20.5	1.4422e-18	0.72046	0.82659	29.429	3	9.2	20135000	17634000
101	A8MUS3;A8MXA8;H7BY10;P62750	A8MUS3;A8MXA8;H7BY10;P62750	60S ribosomal protein L23a	RPL23A	8	8	8	30.4	4.2921e-224	1.1754	1.0233	19.376	21	27.3	5716200000	6798400000		108;116;161;172;173
102	A8MUW5;Q52LJ0;H0YNA1	A8MUW5;Q52LJ0	Protein FAM98B	FAM98B	11	11	9	50.1	0	1.1143	1.0486	25.322	26	37.4	1251000000	1353400000		280
103	A8MV58;Q16643;Q16643-2;D6R9W4;D6RFI1;D6R9Q9;F8W9Z3;D6RCR4	A8MV58;Q16643;Q16643-2;D6R9W4	Drebrin	DBN1	6	6	6	20.9	3.891e-290	1.0262	1.0361	73.618	7	11.8	199080000	519430000		192;248
104	Q5M775;A8MV89;Q5M775-4;Q5M775-2;Q5M775-3;Q5M775-5;F5H2Z1;H7C4S0	Q5M775;A8MV89;Q5M775-4;Q5M775-2;Q5M775-3;Q5M775-5	Cytospin-B	SPECC1	6	6	6	12.4	1.8167e-84	0.81545	0.77321	19.89	5	6.6	43702000	37714000		759
107	A8MW61;O43660;O43660-2;H0YA24;D6RA26;B7Z982;H0YAA2	A8MW61;O43660;O43660-2	Pleiotropic regulator 1	PLRG1	15	15	15	58.8	0	0.83559	0.95047	25.959	25	48.4	935520000	766440000		268;279;505
108	O15371;A8MWD3;B4DVY1;B0QYA3;B0QYA5;B0QYA4;B0QYA7;B0QYA6;B0QYA8	O15371;A8MWD3;B4DVY1	Eukaryotic translation initiation factor 3 subunit D	EIF3D	20	20	20	55.1	0	1.0943	1.068	35.269	39	51.8	2569400000	2768500000		53;275;280;350;514
110	A8MWX0;Q96HR9	A8MWX0;Q96HR9	Receptor expression-enhancing protein 6	REEP6	1	1	1	15.6	3.5974e-105	NaN	NaN	NaN	1	6.2	47881000	42096000
111	Q14203;A8MY36;A8MWX9;E7EX90;E9PGE1;E9PFS5;Q14203-2;G5E9H4;Q6AWB1;E9PCY0;C9JKG6;C9JJD0;C9JJN7;C9JTE5;C9JZA4;C9J1B7;C9JUI8	Q14203;A8MY36;A8MWX9;E7EX90;E9PGE1;E9PFS5;Q14203-2;G5E9H4;Q6AWB1	Dynactin subunit 1	DCTN1;DKFZp686E0752	22	22	22	39.5	0	0.86099	0.94676	65.954	18	22.6	357580000	625530000		230;453;683
112	P18074;A8MX75;E9PM96;P18074-2;E7EVE9;B4E0F6	P18074;A8MX75;E9PM96;P18074-2;E7EVE9;B4E0F6	TFIIH basal transcription factor complex helicase XPD subunit	ERCC2	3	3	3	4.3	8.4634e-30	1.3392	1.3542	18.184	2	4.3	16059000	21243000		96
114	A8MXP9;P43243;D6REM6;P43243-2;B3KM87;D6R991;H0Y8T4;Q68E03;D6RBK5;D6RIA2;D6R8Z5;D6REK4;D6RCM3;D6RE02;D6RBI2;D6RBS2;D6R9F3;D6RB45;D6RAY2;D6RAM9	A8MXP9;P43243;D6REM6;P43243-2;B3KM87;D6R991	Matrin-3	MATR3	43	43	43	67.3	0	0.90042	0.95345	17.828	112	54.5	20430000000	21461000000		146;181;487;491;515;522;555;565;571;573;588;589;617;846;877;884
115	A8MXQ0;O95399-2;Q5H8X8;O95399	A8MXQ0;O95399-2;Q5H8X8;O95399	Urotensin-2	UTS2	1	1	1	5.8	6.1926e-07	0.79501	0.90019	5.5927	3	5.8	2085500000	1805100000
116	A8MXV4	A8MXV4	Nucleoside diphosphate-linked moiety X motif 19, mitochondrial	NUDT19	0	0	0	14.7	1.6897e-09	NaN	NaN	NaN	0	0	0	0		278
118	A8MYQ9;Q9BZG1;E9PEJ9;C9JI96;C9JBG0;B4DNC0;E7ES60;Q9BZG1-2;C9JY26;H0Y4D1;H7C0Y7	A8MYQ9;Q9BZG1;E9PEJ9;C9JI96;C9JBG0;B4DNC0;E7ES60;Q9BZG1-2;C9JY26;H0Y4D1	Ras-related protein Rab-34	RAB34	4	4	4	32.7	9.3146e-142	1.1729	1.0443	20.272	4	18.5	90177000	88360000		80
120	Q8WWK9;E9PD90;A8MYU4;Q8WWK9-3;Q8WWK9-2;C9J7Y4	Q8WWK9;E9PD90;A8MYU4;Q8WWK9-3;Q8WWK9-2;C9J7Y4	Cytoskeleton-associated protein 2	CKAP2	0	0	0	3.5	6.21e-21	NaN	NaN	NaN	0	0	0	0
122	Q9UPQ9;A8MYY3;Q9UPQ9-1;H0Y720;Q9UPQ9-2	Q9UPQ9;A8MYY3;Q9UPQ9-1;H0Y720	Trinucleotide repeat-containing gene 6B protein	TNRC6B	1	1	1	4	2.4125e-12	NaN	NaN	NaN	1	1.2	1036200	1702800
123	P55039;A8MZF9	P55039;A8MZF9	Developmentally-regulated GTP-binding protein 2	DRG2	2	2	2	19.2	1.9292e-43	1.1274	1.0127	11.032	2	5.8	22570000	31763000		6;12;59
124	C9JI13;O75909-4;O75909;G3V5E1;A8MZK4;O75909-1;C9JSW4;O75909-2;G3V2Q3;G3V235	C9JI13;O75909-4;O75909;G3V5E1;A8MZK4;O75909-1;C9JSW4;O75909-2;G3V2Q3	Cyclin-K	CCNK	2	2	2	19.3	4.1967e-102	0.92825	0.84993	26.939	6	5.8	89692000	54911000
126	E9PCT1;A9Z1X7;Q8IYB3;Q8IYB3-2;B4DED5	E9PCT1;A9Z1X7;Q8IYB3;Q8IYB3-2	Serine/arginine repetitive matrix protein 1	SRRM1	10	10	10	14.8	1.8903e-158	1.2357	1.1148	34.505	8	13.4	278870000	353520000		29;36;140
127	B0QY62;Q9UH99;B0QY60	B0QY62;Q9UH99	SUN domain-containing protein 2	UNC84B;SUN2	1	1	1	18.2	4.1341e-70	NaN	NaN	NaN	1	2.6	8547800	7606300
128	B0QYD3;Q9UH17;B0QYD2;Q9UH17-2;P31941;P31941-2	B0QYD3;Q9UH17;B0QYD2	Probable DNA dC->dU-editing enzyme APOBEC-3B	APOBEC3B	4	4	3	16.5	1.2273e-69	0.87993	1.0044	16.074	5	12.7	85144000	60132000
129	P02144;B0QYF8;B4DUI1;F2Z2F1;Q8WVH6;F2Z337;B0QYF7	P02144;B0QYF8;B4DUI1;F2Z2F1;Q8WVH6	Myoglobin	MB	4	4	4	46.8	1.0141e-160	1.0694	0.93347	12.181	5	39.6	126890000	80395000		43
130	Q01844-5;Q01844;Q01844-3;B0QYK0;B0QYK1;C9JGE3;Q01844-2;H7BY36;Q01844-4;F8WC90	Q01844-5;Q01844;Q01844-3;B0QYK0;B0QYK1;C9JGE3;Q01844-2;H7BY36	RNA-binding protein EWS	EWSR1	5	5	5	13.5	4.8414e-149	1.0913	0.99383	15.48	14	10	1613500000	1702600000		409;438;444
131	O43251-8;O43251-6;O43251;O43251-2;O43251-10;O43251-5;O43251-3;B0QYV1;F8W9K3;O43251-7;B0QYY4;O43251-4;O43251-9;F8VZG9;B7Z1U7;Q9NWB1-2;Q9NWB1;Q9NWB1-5;Q9NWB1-4;F8WAC5;F8VRS4;Q9NWB1-3;F8VZY7;F8VR27;B0QYY7;I3L1D4;A6NFN3;B0QYY6	O43251-8;O43251-6;O43251;O43251-2;O43251-10;O43251-5;O43251-3;B0QYV1;F8W9K3;O43251-7;B0QYY4;O43251-4;O43251-9	RNA binding protein fox-1 homolog 2	RBFOX2;RBM9	2	2	2	15.1	9.2588e-16	0.84016	0.97145	34.054	2	3.8	30105000	31419000
135	B0S872;G3XAH1;G8JLE1;G8JLQ0;Q9UMR5;E9PKC2;Q9UMR5-2;B0UYY2;B0UYY6;A2ABN6;B0S865;B0UYY4;G8JLL2;E9PRP4;A2ABD0;A2ABN7;A2ARM8;B7Z424	B0S872;G3XAH1;G8JLE1;G8JLQ0;Q9UMR5;E9PKC2;Q9UMR5-2;B0UYY2;B0UYY6;A2ABN6;B0S865;B0UYY4;G8JLL2	Lysosomal thioesterase PPT2	PPT2	3	3	3	24.4	7.9384e-22	1.2398	1.0556	14.532	3	16.9	30836000	39466000
136	Q14657;B0S8I7	Q14657;B0S8I7	L antigen family member 3	LAGE3	0	0	0	16.1	3.1085e-05	NaN	NaN	NaN	0	0	0	0
137	G3V1Z5;P46379-3;P46379;B0UX83;P46379-2;F8VX53;F8VXY4;E7EMZ4;F6TH84;F6S6P2;F6U341;F6X9W3;F6VEM6;F6WML8;F6RG75;F6XTU0;F6U1F2;F6UR09;H0Y710;F6TC96;H0Y4L1;H0Y571;H0Y583;H0Y410;H0Y759;H0Y7K4	G3V1Z5;P46379-3;P46379;B0UX83;P46379-2;F8VX53;F8VXY4;E7EMZ4	Large proline-rich protein BAG6	BAG6;BAT3	13	13	13	25.9	0	0.80681	0.92423	29.156	22	17.3	758730000	793690000
138	B0UY14;Q29963;B0UY15;B0UY12;P30501;P01893	B0UY14;Q29963;B0UY15;B0UY12	HLA class I histocompatibility antigen, Cw-6 alpha chain	HLA-C	8	1	0	52.4	0	NaN	NaN	NaN	1	30.4	35670000	79450000		200
139	Q96KQ7;B0UZY3;Q96KQ7-2;A2ABF9;B0UZY1;A2ABF8;B0UZY0;H0YHA9;H0YIM0;A2BED7;A2BED6;H0Y4K5;Q96KQ7-3	Q96KQ7;B0UZY3;Q96KQ7-2;A2ABF9;B0UZY1;A2ABF8;B0UZY0;H0YHA9;H0YIM0;A2BED7;A2BED6	Histone-lysine N-methyltransferase EHMT2	EHMT2	2	2	1	8.3	1.3999e-16	NaN	NaN	NaN	1	3.1	35837000	47338000
140	B0UZZ8;O15213;A2ABB6;H0Y6G3;Q5HYZ1	B0UZZ8;O15213	WD repeat-containing protein 46	WDR46	1	1	1	25.6	3.2338e-40	NaN	NaN	NaN	1	2.5	8869900	9066700
141	B0V043;P26640;H0Y4A6;E7EVJ6;Q5SP20;B4DZ61;H0Y426;A2ABF4;B0V044;H0Y3X9	B0V043;P26640;H0Y4A6	Valine--tRNA ligase	VARS	41	41	41	62.2	0	0.94045	1.0355	27.515	88	47.9	4461200000	4123500000		246;394;423;667;958;1242
142	P30536;B1AH87	P30536;B1AH87	Translocator protein	TSPO	5	5	5	38.5	0	0.89915	1.0051	11.391	11	38.5	1422900000	1210300000
143	Q9NSP4;Q9NSP4-2;B1AHQ9;B1AHQ6;B1AHQ7	Q9NSP4;Q9NSP4-2;B1AHQ9;B1AHQ6;B1AHQ7	Centromere protein M	CENPM	1	1	1	21.7	7.6973e-23	NaN	NaN	NaN	1	15.6	2277000	2073700
144	O75832;B1AJY7;B1AJY5;O75832-2;B1AJY6	O75832;B1AJY7;B1AJY5	26S proteasome non-ATPase regulatory subunit 10	PSMD10	6	6	6	37.6	0	0.94044	0.86367	20.602	10	37.6	515560000	544350000		221
145	P35914;B1AK13;P35914-2;F5GYT9;H0Y2L7;Q8TB92;Q8TB92-2;F8W793;B7Z212;B7Z4D4;G5E9S9	P35914;B1AK13;P35914-2;F5GYT9	Hydroxymethylglutaryl-CoA lyase, mitochondrial	HMGCL	3	3	3	21.2	5.3285e-102	NaN	NaN	NaN	1	13.2	6845200	7268400
146	B1AK40;Q6P587-2;Q6P587	B1AK40;Q6P587-2;Q6P587	Acylpyruvase FAHD1, mitochondrial	FAHD1	4	4	4	42.3	2.6565e-162	0.74225	0.71754	13.324	3	28.2	65486000	74848000		113;114
147	Q9HAF1-3;B1AK64;Q9HAF1;Q9HAF1-2;B1AK63	Q9HAF1-3;B1AK64;Q9HAF1;Q9HAF1-2	Chromatin modification-related protein MEAF6	C1orf149;MEAF6	2	2	2	19.9	4.1015e-35	NaN	NaN	NaN	1	12.9	9325300	13083000	69;74
148	Q5TZA2;B1AKD8;Q5TZA2-2	Q5TZA2;B1AKD8;Q5TZA2-2	Rootletin	CROCC	2	2	2	1.4	7.6863e-06	1.9907	2.4207	124.03	2	0.9	146040000	586240000
149	B1AKJ5;O43847-2;O43847;F5H6R2;G3V1R5;F5H7V1;E9PHF8;H0Y5G9	B1AKJ5;O43847-2;O43847;F5H6R2;G3V1R5;F5H7V1	Nardilysin	NRD1	18	18	18	29	0	0.93491	0.89785	33.021	29	18.7	797860000	756560000		352;882
150	Q96SU4-6;B1AKJ6;Q96SU4;Q96SU4-2;Q96SU4-7;E9PJW9;Q96SU4-3;Q96SU4-4;Q96SU4-5;H0YE19;E9PK98	Q96SU4-6;B1AKJ6;Q96SU4;Q96SU4-2;Q96SU4-7;E9PJW9;Q96SU4-3;Q96SU4-4;Q96SU4-5	Oxysterol-binding protein;Oxysterol-binding protein-related protein 9	OSBPL9	3	3	3	14.6	3.4947e-24	0.53731	0.54498	52.633	2	4.4	31337000	14450000		166
151	F8W8W3;Q12857;Q12857-2;B1AKN5;B1AKN7;B1AKN6;B1AKN8;F5H5Z3;H7BYE8	F8W8W3;Q12857;Q12857-2;B1AKN5;B1AKN7;B1AKN6;B1AKN8;F5H5Z3	Nuclear factor 1;Nuclear factor 1 A-type	NFIA;NFIX	3	1	1	10.8	2.0897e-43	NaN	NaN	NaN	1	8.5	41831000	32830000
152	P50993;B1AKY9	P50993;B1AKY9	Sodium/potassium-transporting ATPase subunit alpha-2	ATP1A2	10	0	0	17.5	0	NaN	NaN	NaN	0	11.4	0	0		770
153	Q14155-5;B7Z6G2;B1ALK7;Q14155-1;Q14155;Q14155-3;Q14155-2;Q14155-6;H0YFH7;E9PDQ5;E7EUY6;Q15052;B7Z3C7;F5H8B2;Q15052-2	Q14155-5;B7Z6G2;B1ALK7;Q14155-1;Q14155;Q14155-3;Q14155-2;Q14155-6;H0YFH7;E9PDQ5;E7EUY6	Rho guanine nucleotide exchange factor 7	ARHGEF7	0	0	0	20.1	8.3168e-36	NaN	NaN	NaN	0	0	0	0		325;343;712
154	Q12926;Q12926-2;B1AM48	Q12926;Q12926-2;B1AM48	ELAV-like protein 2	ELAVL2	2	1	1	7.5	2.2742e-19	NaN	NaN	NaN	1	7.5	7449900	16723000			50
155	F5H1J5;Q14141;B1AMS2;Q14141-4;Q14141-2;B4E049;F8W8Q8;Q14141-3	F5H1J5;Q14141;B1AMS2;Q14141-4;Q14141-2;B4E049	Septin-6	38961	10	4	4	34.4	2.741e-240	0.43302	0.38233	108.83	3	27.6	438180000	85708000		226;388;397
159	Q13310-3;Q13310;Q13310-2;B1ANR0;H0Y5F5;H0YCC8;H0YEU6;B1ANR1;H0YEQ8;H0Y6X6;H0YER0;E9PIA5	Q13310-3;Q13310;Q13310-2;B1ANR0;H0Y5F5	Polyadenylate-binding protein 4	PABPC4	28	16	14	54.8	0	1.1928	1.0569	20.7	29	47	2051300000	2391000000		78;104;108;157;216;240;279;309	72
160	B1AP13;P08174-2;Q14UF6;Q14UF4;P08174;E9PSH2;Q14UF5;H3BLV0;B1AP15;F5H2H0;H7BY55	B1AP13;P08174-2;Q14UF6;Q14UF4;P08174;E9PSH2;Q14UF5;H3BLV0	Complement decay-accelerating factor	CD55;DAF	14	14	14	33.8	0	1.0593	1.0357	20.664	19	33.8	2039400000	2114300000		71;76;142;159;160
161	P22415;B1AQP1;Q7Z5Y1;E9PME6	P22415;B1AQP1;Q7Z5Y1;E9PME6	Upstream stimulatory factor 1	USF1;usf1-bd	1	1	1	9	1.1334e-07	1.2541	1.1365	15.338	3	2.9	6593300	8546000
163	P15941-2;P15941;P15941-3;P15941-4;E7EUW3;B1AVQ5;P15941-8;Q0VAP5;P15941-7;B6ECA1;B1AVQ7;P15941-6;A5YRV1;P15941-10;A6ZID9;P15941-9;Q7Z548;Q7Z550	P15941-2;P15941;P15941-3;P15941-4;E7EUW3;B1AVQ5;P15941-8;Q0VAP5;P15941-7;B6ECA1;B1AVQ7;P15941-6;A5YRV1;P15941-10;A6ZID9;P15941-9;Q7Z548;Q7Z550	Mucin-1;Mucin-1 subunit alpha;Mucin-1 subunit beta	MUC1	0	0	0	4.7	1.6799e-09	NaN	NaN	NaN	0	0	0	0
164	B1AVU8;P07602;F8W6Z6;C9JIZ6;P07602-2;F5H0X6;Q5BJH1	B1AVU8;P07602;F8W6Z6;C9JIZ6;P07602-2;F5H0X6;Q5BJH1	Proactivator polypeptide;Saposin-A;Saposin-B-Val;Saposin-B;Saposin-C;Saposin-D	PSAP	14	14	1	34.2	8.2021e-183	1.0687	0.94135	26.299	33	25.2	2732200000	3038900000
165	B1AZV3;Q03518;F5H648	B1AZV3;Q03518;F5H648	Antigen peptide transporter 1	TAP1	2	2	2	12.3	0	NaN	NaN	NaN	0	3.7	0	0		537
166	P49757;P49757-3;P49757-2;P49757-4;B1P2N5;B1P2N6;B1P2N7;B1P2N8;G3V3R1;Q86SW6;G3V3M5;G3V433;G3V4S6	P49757;P49757-3;P49757-2;P49757-4;B1P2N5;B1P2N6;B1P2N7;B1P2N8;G3V3R1;Q86SW6;G3V3M5;G3V433;G3V4S6	Protein numb homolog	NUMB	2	2	2	3.4	2.2001e-05	0.9125	1.0448	9.1712	2	3.4	13723000	13211000
168	Q9Y5J1;B2RAX6	Q9Y5J1;B2RAX6	U3 small nucleolar RNA-associated protein 18 homolog	UTP18	5	5	5	25.7	3.2293e-79	0.92505	0.94257	29.253	6	13.1	78770000	62735000
171	P55209;F5H4R6;B3KNT8;H0YIV4;F8W0J6;F8VY35;F8VV59;F8VUX1;F8W020;B7Z9C2;F8VXI6;F8W118;B3KV44;H0YHC3;H0YH88;F5H1X5;F8VVB5;F8VRJ2;B7Z4K9;F8VUC3	P55209;F5H4R6;B3KNT8;H0YIV4;F8W0J6;F8VY35;F8VV59;F8VUX1;F8W020;B7Z9C2;F8VXI6;F8W118;B3KV44;H0YHC3;H0YH88;F5H1X5	Nucleosome assembly protein 1-like 1	NAP1L1	14	14	4	69.6	0	0.98653	0.97479	16.039	56	63.7	10156000000	10395000000		94;116;156
173	Q12849;H0YAK1;H0Y8R1;B3KP14;F5H5I6;Q12849-5;H0YAM1	Q12849;H0YAK1;H0Y8R1;B3KP14;F5H5I6;Q12849-5	G-rich sequence factor 1	GRSF1	11	11	11	48.1	0	1.011	1.0086	24.203	22	39.4	959470000	824600000		382;387
174	B3KP61	B3KP61		AKT2	3	1	1	9.9	1.1364e-09	NaN	NaN	NaN	1	7.9	45226000	43520000		66	1;6
176	P30101;G5EA52;B3KQT9;F5H119	P30101;G5EA52;B3KQT9;F5H119	Protein disulfide-isomerase A3	PDIA3	47	47	40	77.4	0	0.91781	0.95567	32.039	103	74.7	29583000000	29472000000		75;82;129;146;214;218;226;231;233;234;289;296;335;347;362;366;415;417;422;494;496
177	Q96FJ0-2;Q96FJ0;B3KR00	Q96FJ0-2;Q96FJ0;B3KR00	AMSH-like protease	STAMBPL1	2	2	2	7.6	9.9414e-16	0.98963	1.116	15.436	2	7.6	3934800	5311500
179	B3KSH1;O00303;B4DMT5;H0YDT6;E9PQV8	B3KSH1;O00303;B4DMT5	Eukaryotic translation initiation factor 3 subunit F	EIF3F	14	14	14	53.5	0	1.1231	1.0266	20.023	41	53.5	3245000000	3725600000		253
180	O15382;B3KSI3;O15382-2	O15382;B3KSI3;O15382-2	Branched-chain-amino-acid aminotransferase, mitochondrial;Branched-chain-amino-acid aminotransferase	BCAT2	3	3	3	30.6	5.6072e-55	0.96331	0.8753	17.765	2	9.4	18518000	17281000		377
182	Q96S55;Q96S55-2;B3KT25;Q96S55-3;Q96S55-4	Q96S55;Q96S55-2;B3KT25;Q96S55-3;Q96S55-4	ATPase WRNIP1	WRNIP1	4	4	4	24.1	1.5806e-122	1.7471	1.5843	31.564	4	7.5	52645000	103020000		310
184	B3KTM8;Q9UBU8-2;H0YLJ3;H0YMJ0;Q9UBU8;B7Z6R1;H0YM21;H0YMT8;H0YNE0;H0YLV1	B3KTM8;Q9UBU8-2;H0YLJ3;H0YMJ0;Q9UBU8;B7Z6R1;H0YM21	Mortality factor 4-like protein 1	MORF4L1	3	3	2	22.7	1.6478e-24	1.2511	1.1081	28.49	5	9.8	144620000	162060000
185	B3KUP0	B3KUP0		CRTAP	6	1	1	26.3	2.3301e-27	0.94121	0.83583	8.7256	2	20.6	67703000	53315000		182
190	O14562;H3BRL3;B3KW52;H3BUM8	O14562;H3BRL3;B3KW52;H3BUM8	Ubiquitin domain-containing protein UBFD1	UBFD1	2	2	2	12	4.6362e-10	NaN	NaN	NaN	0	7.4	0	0
193	P36776;B3KXS5;F5GZ27	P36776;B3KXS5;F5GZ27	Lon protease homolog, mitochondrial;Lon protease homolog	LONP1	39	39	39	60.5	0	0.97792	1.008	21.726	59	55.4	3881200000	4060600000		298;374;386;411;420;517;701
194	B3KXW5;O43747-2;O43747;E7EUH1;F5GZV5;H3BNR4;H3BUN9;H3BR36;B4DGE1;H3BN71;H3BRM7;H3BV30;H3BS13;B3KNW1;H3BNN2;H3BN75	B3KXW5;O43747-2;O43747;E7EUH1;F5GZV5	AP-1 complex subunit gamma-1	AP1G1	12	12	12	27.2	7.5632e-278	1.1004	1.1075	37.885	16	21.5	372820000	410060000		101;594
196	B3KY94;O14735;H3BTV1;H3BUR9	B3KY94;O14735;H3BTV1;H3BUR9	CDP-diacylglycerol--inositol 3-phosphatidyltransferase	CDIPT	1	1	1	4.6	0.0001079	NaN	NaN	NaN	1	4.6	14584000	13968000
197	Q66PJ3;Q66PJ3-2;Q66PJ3-3;F8WCT1;B3V0L1;Q66PJ3-4;Q66PJ3-5;H7BZV4;F5GYV5;F8WEP2;F5H7X4	Q66PJ3;Q66PJ3-2;Q66PJ3-3;F8WCT1;B3V0L1;Q66PJ3-4;Q66PJ3-5;H7BZV4;F5GYV5;F8WEP2	ADP-ribosylation factor-like protein 6-interacting protein 4	ARL6IP4	1	1	1	10.3	9.3645e-49	0.88673	0.80507	8.472	2	4.4	11058000	11567000
198	Q8IZ73;B4DDD1;F5H6I4	Q8IZ73;B4DDD1;F5H6I4	RNA pseudouridylate synthase domain-containing protein 2	RPUSD2	2	2	2	7.5	1.8009e-11	0.90935	0.9177	70.605	2	5.9	53198000	58202000
199	B4DUT8;Q99439;B4DDF4;E7ENR3;Q99439-2;H3BQH0;H3BVI6;H3BTZ5;H3BQR6	B4DUT8;Q99439;B4DDF4;E7ENR3;Q99439-2;H3BQH0;H3BVI6;H3BTZ5	Calponin-2	CNN2	9	9	8	39.7	1.5404e-303	1.0984	0.99232	13.723	14	32.4	657540000	779630000		25;30;74	202
200	P30153;B4DDF7;F5H3X9;E9PH38;B4E1Q0;C9J9C1;E9PNM7	P30153;B4DDF7;F5H3X9;E9PH38	Serine/threonine-protein phosphatase 2A 65 kDa regulatory subunit A alpha isoform	PPP2R1A	25	25	18	70.8	0	0.99436	0.97661	22.306	69	59.3	8160300000	8360300000		163;194;255;266;272;280;374;472
201	O96005;F5H8J3;B4DDS3	O96005;F5H8J3;B4DDS3	Cleft lip and palate transmembrane protein 1	CLPTM1	6	6	6	19.1	1.0399e-169	0.852	0.90066	11.163	6	11.5	123050000	110210000
203	H0YI09;Q9H8H3;B4DDW1;F8VQX6	H0YI09;Q9H8H3;B4DDW1;F8VQX6	Methyltransferase-like protein 7A	METTL7A	1	1	1	21.7	2.1206e-24	0.71691	0.72031	20.193	3	9.4	94819000	94096000
204	Q9NY26;Q5T4K3;B4DNN0;Q5T4K4;B4DDY7;Q5T4K2	Q9NY26;Q5T4K3;B4DNN0;Q5T4K4;B4DDY7;Q5T4K2	Zinc transporter ZIP1	SLC39A1	1	1	1	3.7	3.8097e-07	0.88729	1.016	8.4276	2	3.7	12049000	10364000
205	P49590;B4DDY8;C9JV49;E9PG66;C9JHI8;F5HHF0;B4DQ67;D6RJE6	P49590;B4DDY8;C9JV49;E9PG66;C9JHI8;F5HHF0;B4DQ67	Probable histidine--tRNA ligase, mitochondrial	HARS2;HARSL	6	1	1	28.9	4.0306e-63	0.80989	0.92238	4.1913	3	11.9	11358000	10900000		119;241
207	Q9C037;Q9C037-2;B4DEC5;Q9C037-3;H7C0Q6	Q9C037;Q9C037-2;B4DEC5;Q9C037-3;H7C0Q6	Tripartite motif-containing protein 4	TRIM4	1	1	1	2.2	0.0029119	1.1638	1.0377	4.1217	5	2.2	10546000000	12269000000			175
209	B4DKT0;Q9H8Y8;B4DEI4;Q9H8Y8-2	B4DKT0;Q9H8Y8;B4DEI4;Q9H8Y8-2	Golgi reassembly-stacking protein 2	GORASP2	6	6	6	26.1	7.1669e-259	1.0101	0.93696	23.025	5	20.7	138030000	150490000		68;72
210	O43414;C9JA75;O43414-2;E9PDK8;H0Y4B0;B4DEX5;O43414-3;F6QUN3;F6UGJ8	O43414;C9JA75;O43414-2;E9PDK8;H0Y4B0;B4DEX5;O43414-3;F6QUN3	ERI1 exoribonuclease 3	ERI3;PRNPIP	0	0	0	16.6	1.0145e-12	NaN	NaN	NaN	0	0	0	0
211	P43003;P43003-2;B4DF14	P43003;P43003-2;B4DF14	Excitatory amino acid transporter 1	SLC1A3	1	1	1	9	2.645e-107	1.1461	1.3439	61.202	3	2.2	68900000	111770000
216	B4DFL0;O60936-2;H3BUN4;H3BUP2;H3BM67;O60936;H3BQJ5	B4DFL0;O60936-2;H3BUN4;H3BUP2;H3BM67;O60936;H3BQJ5	Nucleolar protein 3	NOL3	2	2	2	28.1	5.9374e-171	1.0702	1.2202	39.444	4	14.8	130350000	162260000
217	B4DFL2	B4DFL2	Isocitrate dehydrogenase [NADP]	IDH2	15	0	0	54.2	6.3374e-170	NaN	NaN	NaN	0	44.5	0	0		128;220
220	P19367;B4DG62;E7ENR4;P19367-3;P19367-2;B1AR63;B1AR61	P19367;B4DG62;E7ENR4;P19367-3;P19367-2	Hexokinase-1	HK1	28	28	2	50.6	0	1.0227	1.0359	24.119	43	33.9	1764600000	1769800000		21;24;187;333;429;763
224	Q66K74;B4DH53	Q66K74;B4DH53	Microtubule-associated protein 1S;MAP1S heavy chain;MAP1S light chain	MAP1S	3	3	3	12.6	1.0854e-100	0.69726	0.8913	55.703	5	6.5	49915000	42109000
226	P23219;P23219-2;B4DHQ2	P23219;P23219-2;B4DHQ2	Prostaglandin G/H synthase 1	PTGS1	2	2	2	18.9	9.7894e-18	1.1063	1.3077	19.979	3	6	66815000	64002000
228	Q14534;E7EVQ6;B4DHX0	Q14534;E7EVQ6;B4DHX0	Squalene monooxygenase	SQLE	1	1	1	4.7	7.9382e-17	NaN	NaN	NaN	1	2.8	36571000	37749000
229	P20073;P20073-2;B4DHY4;B4DT77	P20073;P20073-2;B4DHY4;B4DT77	Annexin A7;Annexin	ANXA7	14	14	14	35.9	0	0.88253	0.9796	29.707	20	32.2	1370900000	1172400000		228;237;309
230	O00622;B4DI61;F8W9U7	O00622;B4DI61;F8W9U7	Protein CYR61	CYR61	0	0	0	21.8	1.0649e-49	NaN	NaN	NaN	0	0	0	0		378
232	P05067;P05067-9;P05067-8;B4DII8;P05067-7;E9PG40;P05067-6;P05067-5;P05067-4;P05067-3;E9PEV0;P05067-10;H7C0V9;H7C104;P05067-2;H7C2L2	P05067;P05067-9;P05067-8;B4DII8;P05067-7;E9PG40;P05067-6;P05067-5;P05067-4;P05067-3;E9PEV0;P05067-10;H7C0V9	Amyloid beta A4 protein;N-APP;Soluble APP-alpha;Soluble APP-beta;C99;Beta-amyloid protein 42;Beta-amyloid protein 40;C83;P3(42);P3(40);C80;Gamma-secretase C-terminal fragment 59;Gamma-secretase C-terminal fragment 57;Gamma-secretase C-terminal fragment 50;C31	APP	1	1	1	7.4	5.5871e-81	NaN	NaN	NaN	0	1.6	0	0
236	Q9NYJ8;B4DIR9;Q9NYJ8-2	Q9NYJ8;B4DIR9;Q9NYJ8-2	TGF-beta-activated kinase 1 and MAP3K7-binding protein 2	TAB2	0	0	0	2.2	0.0005036	NaN	NaN	NaN	0	0	0	0
238	B4DIY7;C9J2U4;Q96BW9;B4E101	B4DIY7;C9J2U4;Q96BW9	Mitochondrial translocator assembly and maintenance protein 41 homolog	TAMM41	3	3	1	24.6	2.0702e-26	0.7103	0.7393	26.652	5	9.3	152400000	142340000
240	P20339;B4DJA5;F8VVZ0;F8VWU4;F8VWZ7;F8VSF8;F8VPW9;F8WD79;F8WCY6;F8WC93	P20339;B4DJA5	Ras-related protein Rab-5A	RAB5A	6	2	2	50.7	0	0.87612	0.84733	15.426	4	36.7	85061000	56852000		116;183
241	B4DJL6;Q96SY0;B4DVT3;H3BRY6;Q96SY0-3;B4DVD5	B4DJL6;Q96SY0;B4DVT3;H3BRY6;Q96SY0-3;B4DVD5	UPF0464 protein C15orf44	C15orf44	4	4	4	10.1	7.925e-36	1.0952	0.96237	20.493	4	10.1	128440000	142450000		471
242	P62318;B4DJP7	P62318;B4DJP7	Small nuclear ribonucleoprotein Sm D3	SNRPD3	7	7	7	61.1	0	1.0343	1.0235	10.679	20	45.2	4345600000	4215300000		78
243	O75390;B4DJV2;H0YIC4;F8W4S1;F8W1S4;F8VTT8;F8VPA1;F8VPF9;F8VX68;F8VRP1;F8VRI6;F8VWQ5;F8VX07;F8VZK9;F8W642;F8VR34;F8VVF6;F8VU34	O75390;B4DJV2	Citrate synthase, mitochondrial;Citrate synthase	CS	26	26	16	57.7	0	1.0131	0.99672	21.901	54	56.2	9441200000	9614300000		43;103;321;327;375;382;459	452;458
244	Q15029;B4DK30	Q15029;B4DK30	116 kDa U5 small nuclear ribonucleoprotein component	EFTUD2	44	43	43	71.7	0	0.98027	0.97918	43.581	85	62.3	4723100000	5204200000		244;352;409;713
247	P29353-6;P29353;B4DL02;P29353-7;P29353-2;P29353-3;P29353-5;E9PFM5;H0Y539;Q5T188;Q5T182;Q5T181;Q5T187	P29353-6;P29353;B4DL02;P29353-7;P29353-2;P29353-3;P29353-5;E9PFM5;H0Y539	SHC-transforming protein 1	SHC1	0	0	0	16.3	3.1823e-31	NaN	NaN	NaN	0	0	0	0
248	Q9NVU0;B4DL24;H3BT11;Q9NVU0-2;Q9NVU0-3;H3BNJ0	Q9NVU0;B4DL24;H3BT11	DNA-directed RNA polymerase III subunit RPC5	POLR3E	1	1	1	8.1	6.8216e-21	NaN	NaN	NaN	1	1.6	10106000	925770		682
250	O95235;B4DL79;D6RBN1;D6R9E4	O95235;B4DL79	Kinesin-like protein KIF20A	KIF20A	8	8	8	28	2.9072e-181	1.328	1.483	15.549	11	13	90229000	137540000		146
252	O75152;B4DLG2;E9PQ61;E9PBY7	O75152;B4DLG2;E9PQ61;E9PBY7	Zinc finger CCCH domain-containing protein 11A	ZC3H11A	7	7	7	28.5	1.1036e-261	0.96993	1.0228	17.29	7	13.1	85929000	100310000
253	B4DLH4;Q9H910;H3BMV3;A6NGP5;Q9H910-2;H3BU16;B4DL85;H3BTV5;H3BMT0;B4E1P3;H3BMM8;H3BS08	B4DLH4;Q9H910;H3BMV3;A6NGP5;Q9H910-2;H3BU16;B4DL85;H3BTV5;H3BMT0	Hematological and neurological expressed 1-like protein	HN1L	8	8	8	51.8	8.9659e-83	0.83428	0.97223	18.611	10	51.8	478120000	437800000
254	B4DLN1	B4DLN1		SLC25A10	11	11	0	37.1	0	1.1599	1.118	12.834	27	35.1	2145800000	2777300000		138;150;162;163
256	Q15477;B4DM01;F8VNU1;F5H7B0;F8VS23;F5H6Y7;H7C5N0;H7C4L3	Q15477;B4DM01;F8VNU1;F5H7B0;F8VS23;F5H6Y7	Helicase SKI2W	SKIV2L	1	1	1	10	2.1457e-268	NaN	NaN	NaN	1	0.7	3935600	4360500
257	Q9NXE4-4;H7BXF4;Q9NXE4;Q9NXE4-2;E7ESA2;H7C1Q6;Q9NXE4-3;G8JLC4;B4DM23;B4DQ31;B4DWK7;B4E0L6;H7C0W5;H7C235;Q9NXE4-5;H7C2J2;H7C2E2	Q9NXE4-4;H7BXF4;Q9NXE4;Q9NXE4-2;E7ESA2;H7C1Q6;Q9NXE4-3;G8JLC4;B4DM23;B4DQ31;B4DWK7;B4E0L6;H7C0W5;H7C235;Q9NXE4-5;H7C2J2	Sphingomyelin phosphodiesterase 4	SMPD4	2	2	2	11.1	1.2689e-13	0.61324	0.6156	100.16	2	4.6	61268000	26330000
260	Q9Y3Q3;B4DN05;F5H4M7;G3V1J9	Q9Y3Q3;B4DN05;F5H4M7;G3V1J9	Transmembrane emp24 domain-containing protein 3	TMED3	1	1	1	5.5	0.00019095	1.2925	1.1524	25.623	2	5.5	35270000	37538000
262	Q96GC5;B4DN34;F5H702;F5H8D0	Q96GC5;B4DN34;F5H702;F5H8D0	39S ribosomal protein L48, mitochondrial	MRPL48	2	2	2	17.9	2.6661e-82	0.97053	0.99191	0.91094	2	11.3	23973000	22604000		210
264	B4DN88;P29558;P29558-2;E7ETU5;E7EPF2;Q6XE24;C9JIJ9;Q6XE24-2;G5E9J9;Q6XE24-4;Q6XE24-3;C9J9B2	B4DN88;P29558;P29558-2;E7ETU5	RNA-binding motif, single-stranded-interacting protein 1	RBMS1	6	6	5	26.5	3.4787e-80	1.0649	0.98983	9.0839	6	23.2	93680000	93003000		80;204
265	Q7Z422;C9K0U0;B4DNI1;Q7Z422-3;Q7Z422-4;Q7Z422-2	Q7Z422;C9K0U0;B4DNI1;Q7Z422-3;Q7Z422-4;Q7Z422-2	UPF0485 protein C1orf144	C1orf144	1	1	1	9.9	0.00040002	NaN	NaN	NaN	1	9.9	10534000	25471000
266	Q8N1B4;B4DS44;B4DNI9;B0UYQ4	Q8N1B4;B4DS44;B4DNI9	Vacuolar protein sorting-associated protein 52 homolog	VPS52	1	1	1	9.7	1.4816e-113	0.88305	1.0332	10.747	3	3.7	28249000	29655000
267	B4DNJ6;Q9Y3F4;B0AZV0;H0YH33	B4DNJ6;Q9Y3F4;B0AZV0	Serine-threonine kinase receptor-associated protein	STRAP	19	19	19	61.7	0	1.1187	0.98651	20.232	39	55.9	2907000000	3051600000		135;144;169;177;262;275;330
268	Q96TA2;Q96I63;Q96TA2-2;B4DNM1;F5GYR4;Q5T8D1;Q5T8D2	Q96TA2;Q96I63;Q96TA2-2;B4DNM1;F5GYR4;Q5T8D1	ATP-dependent zinc metalloprotease YME1L1	YME1L1	7	7	7	16.3	9.0397e-69	1.1208	1.1228	5.9298	3	12.9	65868000	82553000
270	Q96IU4;B4DNR3;F8W9U3;B4DQI4;Q96IU4-2	Q96IU4;B4DNR3;F8W9U3;B4DQI4	Abhydrolase domain-containing protein 14B	ABHD14B	4	4	4	51.9	1.9712e-158	0.85154	0.93453	20.075	7	28.1	349400000	312430000
271	Q9BT22;B4DP08;C9J202	Q9BT22;B4DP08	Chitobiosyldiphosphodolichol beta-mannosyltransferase	ALG1	4	4	4	11.4	1.2833e-26	0.69511	0.80121	19.392	3	9.3	41932000	23968000
272	Q15185;B4DP11;B4DP21;B4DHP2;B4DDC6	Q15185;B4DP11;B4DP21;B4DHP2	Prostaglandin E synthase 3	PTGES3	7	7	7	46.2	3.4236e-229	1.1452	1.0114	18.705	20	37.5	4876400000	5358000000		7;33;35;48;65
273	Q9BW60;B4DP24	Q9BW60;B4DP24	Elongation of very long chain fatty acids protein 1	ELOVL1	2	2	2	9	3.1586e-179	1.0723	0.93172	12.611	4	9	543860000	630910000
274	Q15363;B4DP27;F5GX39;E7EQ72;F6QWA0	Q15363;B4DP27;F5GX39;E7EQ72;F6QWA0	Transmembrane emp24 domain-containing protein 2	TMED2	2	2	2	30.8	0	1.1146	0.9892	12.626	3	19.9	465140000	539030000
278	O15381;B4DP98;H0Y8B6;O15381-2;O15381-3;B4DMC4;F8W938;E7ERY0;E9PH71;E7EWK7;E9PGD8	O15381;B4DP98;H0Y8B6;O15381-2;O15381-3;B4DMC4;F8W938;E7ERY0	Nuclear valosin-containing protein-like	NVL	1	1	1	10.3	3.1225e-23	NaN	NaN	NaN	1	1.8	8451500	2861200
279	Q9H000;C9J494;B4DPR4	Q9H000;C9J494;B4DPR4	Probable E3 ubiquitin-protein ligase makorin-2	MKRN2	3	3	3	11.1	6.131e-07	0.15128	0.17568	127.29	3	11.1	132850000	30894000
281	O94842;B4DPY8;F6TTN0;O15405;O15405-2;O94900;Q96NM4-2;G3XAC7;Q96NM4;E1P5X0;B4DQV8;B4DYA1	O94842;B4DPY8;F6TTN0	TOX high mobility group box family member 4	TOX4	2	2	2	14.8	1.9278e-35	0.88107	0.77689	33.598	2	3.5	34298000	41406000
282	O95249;E9PCW1;Q96QI9;B4DQA8;G5E9T8	O95249;E9PCW1;Q96QI9;B4DQA8;G5E9T8	Golgi SNAP receptor complex member 1	GOSR1	2	2	2	11.2	7.2286e-163	NaN	NaN	NaN	1	11.2	19211000	20692000
283	Q13595;B4DUA9;B4DQI6;Q13595-2	Q13595;B4DUA9;B4DQI6;Q13595-2	Transformer-2 protein homolog alpha	TRA2A	6	6	6	44.7	1.9765e-132	0.8836	1.0495	48.289	13	29.8	300890000	472750000		174
285	E7ESC7;Q7L5Y9;B4DVN3;Q7L5Y9-2;Q7L5Y9-3;B4DQT1;C9JD69;D6RIB6;Q7L5Y9-4;D6REW7;D6RDW4;Q7L5Y9-5;D6RID6;F5H3F8;D6RE80;D6RA86	E7ESC7;Q7L5Y9;B4DVN3;Q7L5Y9-2;Q7L5Y9-3;B4DQT1;C9JD69;D6RIB6;Q7L5Y9-4;D6REW7;D6RDW4;Q7L5Y9-5;D6RID6;F5H3F8	Macrophage erythroblast attacher	MAEA	1	1	1	9.7	7.5059e-36	NaN	NaN	NaN	1	3	6738600	6137900
287	Q16555;B4DR31;Q8NAN9;E5RFU4	Q16555;B4DR31	Dihydropyrimidinase-related protein 2	DPYSL2	20	20	17	66.6	0	0.95312	0.95719	23.064	51	52.6	3381400000	3163800000		254;293;480
288	B4DR61;P61619;P61619-3;Q9H9S3;F8W773;Q9H9S3-2;Q8TC24;F8W776;C9JJV4;A6NIF9;F2Z2C7;A6NK38;H7C069;C9JXC6;H7C1Q9;H7C287	B4DR61;P61619;P61619-3	Protein transport protein Sec61 subunit alpha isoform 1	SEC61A1	6	6	6	27.8	4.4574e-245	0.86852	0.80029	16.952	13	17.6	679840000	491110000		113
289	Q9Y673;B4DR67;Q9Y673-2	Q9Y673;B4DR67;Q9Y673-2	Dolichyl-phosphate beta-glucosyltransferase	ALG5	2	2	2	20.4	1.0151e-121	NaN	NaN	NaN	1	9	7223100	13983000		93
290	P35637;P35637-2;B4DR70;H3BPE7	P35637;P35637-2;B4DR70;H3BPE7	RNA-binding protein FUS	FUS	9	9	7	25.3	0	0.91076	0.91636	16.972	33	21.3	5346900000	5376100000			464
291	B4DR87;Q02809;E7EWK8;Q5JXB7;Q5JXB9;Q5JXB8	B4DR87;Q02809;E7EWK8	Procollagen-lysine,2-oxoglutarate 5-dioxygenase 1	PLOD1	21	21	21	43.8	1.1462e-215	0.99949	0.99924	24.768	39	37.9	1245600000	1303000000		188;395
292	P18846;B4DRF9;Q03060-6;P16220;G5E998;P16220-2;E9PHM1;C9JK96;Q03060-21;C9IYZ7;Q5W1B0;A8MPQ2;P16220-3;Q03060-8;Q03060-9;Q03060-23;E9PAR2;F8W746	P18846;B4DRF9;Q03060-6;P16220;G5E998;P16220-2;E9PHM1;C9JK96;Q03060-21;C9IYZ7;Q5W1B0;A8MPQ2;P16220-3;Q03060-8;Q03060-9;Q03060-23;E9PAR2;F8W746	Cyclic AMP-dependent transcription factor ATF-1;Cyclic AMP-responsive element-binding protein 1	ATF1;CREB1;CREM	2	2	1	12.2	2.3554e-08	1.3632	1.2176	33.918	2	12.2	54574000	53977000
296	B4DRT2;Q92552;G5EA06;D6RH20;D6RJC7;E5RJ73	B4DRT2;Q92552;G5EA06;D6RH20	28S ribosomal protein S27, mitochondrial	MRPS27	12	12	12	49.3	0	0.99249	0.91469	22.972	23	43.7	634800000	714450000		288;354
298	Q96J42;C9JY70;H0Y997;Q96J42-2;B4DS52;D6RB48;D6RBD9	Q96J42;C9JY70;H0Y997;Q96J42-2;B4DS52;D6RB48;D6RBD9	Thioredoxin domain-containing protein 15	TXNDC15	1	1	1	5.3	6.8986e-13	NaN	NaN	NaN	0	5.3	0	0
300	O14773;B4DSE2;O14773-2	O14773;B4DSE2;O14773-2	Tripeptidyl-peptidase 1	TPP1	2	2	2	22.2	3.2766e-298	0.87957	1.0264	12.479	5	5	185380000	189390000
301	Q7Z3B4;B4DT35;E7EUM5;Q7Z3B4-2	Q7Z3B4;B4DT35;E7EUM5;Q7Z3B4-2	Nucleoporin p54	NUP54	5	5	5	20.5	8.4083e-31	1.0399	1.0789	11.636	5	13.6	125760000	135070000
302	Q92785;B4DT58;E9PN04	Q92785;B4DT58;E9PN04	Zinc finger protein ubi-d4	DPF2	1	1	1	10.2	9.3301e-10	0.97576	0.85771	42.539	2	2.3	20967000	22314000
303	P09622;B4DT69;F5H4I0;E9PEX6;B4DHG0;F2Z2E3;F8WDM5	P09622;B4DT69;F5H4I0;E9PEX6;B4DHG0	Dihydrolipoyl dehydrogenase, mitochondrial;Dihydrolipoyl dehydrogenase	DLD	14	14	14	41.5	0	1.1176	1.0067	26.798	29	33	2329100000	2423000000		66;104;143;267;271;410;420
304	Q1HDL3;O75352;Q9H3L2;B4DT74;Q96K24;I3L295;I3L1D2;I3L4E0	Q1HDL3;O75352;Q9H3L2;B4DT74;Q96K24;I3L295;I3L1D2;I3L4E0	Mannose-P-dolichol utilization defect 1 protein	HBEBP2BPA;MPDU1	3	3	3	17.4	1.8937e-17	0.80696	0.80563	30.316	6	11.4	119400000	121260000
305	C9JYA1;O15504;O15504-2;B4DT96;F8WC66	C9JYA1;O15504;O15504-2;B4DT96	Nucleoporin-like protein 2	NUPL2	0	0	0	10.1	2.2069e-07	NaN	NaN	NaN	0	0	0	0
308	Q8ND56;Q8ND56-2;B4DTG6;I3L420;I3L3F8	Q8ND56;Q8ND56-2;B4DTG6;I3L420	Protein LSM14 homolog A	LSM14A	3	3	3	8.6	4.9014e-16	0.83229	0.85369	18.067	2	8.6	31244000	24161000
310	F6S8M0;P15586;B4DYH8;H7C3P4;B4DTT0;F5H260;F5H4C6;H0YFA9	F6S8M0;P15586;B4DYH8;H7C3P4;B4DTT0;F5H260;F5H4C6;H0YFA9	N-acetylglucosamine-6-sulfatase	GNS	4	4	4	25	3.3076e-196	0.61881	0.72219	20.029	8	8.7	237750000	145080000
311	Q13740;B4DTU0;Q13740-2;F5GXJ9;H7C543;Q6ZS95	Q13740;B4DTU0;Q13740-2;F5GXJ9;H7C543	CD166 antigen	ALCAM	1	1	1	18.9	1.2877e-71	NaN	NaN	NaN	0	2.1	0	0		57;60;422;423
313	P33240;P33240-2;B4DUD5;E7EWR4;E9PID8	P33240;P33240-2;B4DUD5;E7EWR4;E9PID8	Cleavage stimulation factor subunit 2	CSTF2	15	15	9	51.5	0	0.91309	1.0285	26.23	36	39.7	2207100000	2056000000		189
315	Q08380;B4DVE1;B4DI70	Q08380;B4DVE1;B4DI70	Galectin-3-binding protein	LGALS3BP	4	4	4	19.7	5.3503e-65	1.1523	1.02	22.065	6	9.4	138820000	153240000
316	P50995;B4DVE7;E9PDK5;E9PDS7;H0Y6E1;P27216-2;P27216	P50995;B4DVE7;E9PDK5	Annexin A11;Annexin	ANXA11	18	18	17	40.4	0	0.87771	0.92884	16.358	34	37.8	2047200000	1838300000		252;255;282;378;408
317	O75190;O75190-3;B4DVN1;E9PH18;O75190-2;C9J2C4;C9J2P2;F8WCZ4;C9JDX6;C9JDR7;C9JB42;B4DN73;C9JN01	O75190;O75190-3;B4DVN1;E9PH18;O75190-2;C9J2C4;C9J2P2;F8WCZ4;C9JDX6;C9JDR7;C9JB42	DnaJ homolog subfamily B member 6	DNAJB6	0	0	0	12.6	5.8763e-10	NaN	NaN	NaN	0	0	0	0
319	Q99613;B4DVQ5;B5ME19;H3BRV0;F5H4V1;B4DDN4;B4DVU3;C9J1F3;B4DRU0;H3BPE4;H3BPE3;H3BTY8	Q99613;B4DVQ5;B5ME19;H3BRV0;F5H4V1;B4DDN4;B4DVU3;C9J1F3;B4DRU0	Eukaryotic translation initiation factor 3 subunit C	EIF3C;EIF3CL	30	30	30	51.8	0	1.0375	1.0239	20.918	69	41	4147400000	4211300000		99;513;553;558;627;664;760;774
321	Q9UJ83;B4DWI1;B4DXI5;E9PEN4;B3KPX4;C9J306;C9JJM7;F8WCH9;Q7Z773	Q9UJ83;B4DWI1;B4DXI5;E9PEN4;B3KPX4;C9J306	2-hydroxyacyl-CoA lyase 1	HACL1;PHYH2	9	9	9	44.5	2.1969e-152	1.1142	0.97398	16.308	7	20.8	104260000	119080000		348;540
322	P40616;B4DWW1;F8VYN9;B4DZG7;F8VP63;F8VP99	P40616;B4DWW1;F8VYN9;B4DZG7	ADP-ribosylation factor-like protein 1	ARL1	6	6	5	64.6	0	1.0781	1.0111	22.949	16	48.1	699520000	768080000		152
324	B4DX68;Q96KB5	B4DX68;Q96KB5	Lymphokine-activated killer T-cell-originated protein kinase	PBK	7	7	7	27.9	3.6186e-35	0.90023	0.91202	17.952	10	24.9	242970000	225760000		87
328	Q8TED0;B4DXK8;H0Y8P4;B4DU75;D6RF65	Q8TED0;B4DXK8;H0Y8P4;B4DU75	U3 small nucleolar RNA-associated protein 15 homolog	UTP15	9	9	9	42.1	1.1794e-207	0.83584	0.78949	62.337	10	22.6	255010000	197920000
329	P51114;B4DXZ6;P51114-2;P51114-3;E9PFF5;E7EU85;C9JAJ4;C9JY20;C9JZE0;H7C4S4;C9IZ22	P51114;B4DXZ6;P51114-2;P51114-3;E9PFF5;E7EU85	Fragile X mental retardation syndrome-related protein 1	FXR1	9	7	7	23.8	0	1.0747	1.0135	13.875	10	18	234180000	281180000
330	Q8NFH5;B4DYB4;B4DP57;F8WEL4;F8WCF5;C9IYQ7;C9JIY9;C9JWU7	Q8NFH5;B4DYB4;B4DP57	Nucleoporin NUP53	NUP35	6	6	6	47.2	2.346e-130	0.97201	0.97091	50.519	8	27.6	235890000	266750000
333	B4DYX9;P18615;B4DUN1;A2ABK1;A2ABK2;E9PD43;A2ABK3;A2ABK4	B4DYX9;P18615;B4DUN1;A2ABK1;A2ABK2;E9PD43;A2ABK3;A2ABK4	Negative elongation factor E	RDBP	2	2	2	25.1	1.7586e-113	1.2572	1.1155	4.4843	3	8.5	28219000	37272000
334	O15164;O15164-2;B4DYZ9;E7ES63;C9JPT4;F8WCX0	O15164;O15164-2;B4DYZ9;E7ES63;C9JPT4	Transcription intermediary factor 1-alpha	TRIM24	4	4	4	10.8	1.7145e-68	0.9636	0.97946	14.074	5	6.3	207200000	237260000		285
335	Q96AT9;B4E016;C9IZU8;E7EW52;Q96AT9-2;C9J9T0;Q53TV9;C9JPQ7;C9J6A7;F8WBT4	Q96AT9;B4E016;C9IZU8;E7EW52;Q96AT9-2;C9J9T0	Ribulose-phosphate 3-epimerase	RPE	1	1	1	26.3	5.1398e-79	NaN	NaN	NaN	0	3.1	0	0
337	B4E040;Q6ZS74;P11234;C9J6B1	B4E040;Q6ZS74;P11234;C9J6B1	Ras-related protein Ral-B	RALB	2	0	0	14	6.4851e-19	NaN	NaN	NaN	0	7.9	0	0
338	E9PC97;Q8IWS0;B4E0G4;Q5JRC6;Q8IWS0-2	E9PC97;Q8IWS0;B4E0G4;Q5JRC6;Q8IWS0-2	PHD finger protein 6	PHF6	3	3	3	25.7	9.4533e-35	0.95699	0.85149	12.867	5	9.6	71006000	69616000		274
339	P26006;B4E0H8;P26006-1;D6R9X8;B4DDT0;H0YA49;H0YA32	P26006;B4E0H8;P26006-1	Integrin alpha-3;Integrin alpha-3 heavy chain;Integrin alpha-3 light chain	ITGA3	4	4	4	11.8	7.5371e-58	0.72855	0.84071	4.6363	3	5.4	47312000	37382000		638
340	Q15629;B4E0K2;G3XAN4	Q15629;B4E0K2;G3XAN4	Translocating chain-associated membrane protein 1	TRAM1	1	1	1	5.3	1.8629e-203	NaN	NaN	NaN	0	5.3	0	0
341	O00754;G5E928;B4E0K9;H7BZP0	O00754;G5E928;B4E0K9;H7BZP0	Lysosomal alpha-mannosidase;Lysosomal alpha-mannosidase A peptide;Lysosomal alpha-mannosidase B peptide;Lysosomal alpha-mannosidase C peptide;Lysosomal alpha-mannosidase D peptide;Lysosomal alpha-mannosidase E peptide	MAN2B1	1	1	1	4.1	2.5933e-12	NaN	NaN	NaN	1	2.5	4268000	4494600
342	Q9NVS9;B4E0V0;B4E1D7;B4E152	Q9NVS9;B4E0V0;B4E1D7;B4E152	Pyridoxine-5-phosphate oxidase	PNPO	1	1	1	28.7	5.1022e-151	0.8136	0.91336	37.568	2	7.3	9484600	9078700		100
344	B4E0X8;F8W7W2;Q96AE4-2;C9JSZ1	B4E0X8;F8W7W2;Q96AE4-2		FUBP1	26	24	1	60.3	0	0.92187	1.0062	20.868	61	53.6	6881200000	7138100000		208;242;311;576
345	B4E0Y9;Q9P289;Q8NBY1;Q9P289-2;Q9P289-3;C9JJV0	B4E0Y9;Q9P289;Q8NBY1;Q9P289-2;Q9P289-3	Serine/threonine-protein kinase MST4	MST4	9	9	4	55.7	5.1089e-284	1.0848	0.95844	15.797	19	26.5	477210000	633210000		40;161;255;267
347	Q9BUN8;Q9BUN8-2;B4E1G1	Q9BUN8;Q9BUN8-2;B4E1G1	Derlin-1	DERL1	2	2	1	7.6	8.3592e-09	0.81999	0.93363	5.4562	5	7.6	91059000	69878000
348	Q12834;B4E1H5	Q12834;B4E1H5	Cell division cycle protein 20 homolog	CDC20	2	2	2	10.2	2.8624e-34	0.53114	0.58587	54.096	2	6.2	36096000	22500000
349	Q96AQ6;Q96AQ6-2;F5H2F6;B4E1J0;F5H6Z1;Q96AQ6-3	Q96AQ6;Q96AQ6-2;F5H2F6;B4E1J0;F5H6Z1;Q96AQ6-3	Pre-B-cell leukemia transcription factor-interacting protein 1	PBXIP1	0	0	0	10.4	3.0738e-21	NaN	NaN	NaN	0	0	0	0
351	P31431;B4E1S6	P31431;B4E1S6	Syndecan-4;Syndecan	SDC4	1	1	1	12.1	1.1293e-13	0.9726	0.97474	0	2	7.1	16850000	15736000
352	P84103;B4E241	P84103;B4E241	Serine/arginine-rich splicing factor 3	SRSF3	6	6	6	43.9	0	0.8492	0.95408	14.86	16	43.9	5066600000	3415400000		23
353	Q9BVC5;B4E2G9;C9J4K0	Q9BVC5;B4E2G9;C9J4K0	Ashwin	C2orf49	3	3	3	28.4	8.8994e-115	0.48283	0.44598	111.01	2	25.4	41602000	14866000
354	B4E2N0;Q8WZA0	B4E2N0;Q8WZA0	Protein LZIC	LZIC	1	1	1	32.2	3.0814e-25	NaN	NaN	NaN	1	13.3	8622200	28081000
356	B4E2P2;Q9UNL2;C9JA28	B4E2P2;Q9UNL2;C9JA28	Translocon-associated protein subunit gamma	SSR3	1	1	1	7.1	3.4364e-42	0.91592	1.0658	13.851	4	7.1	221120000	276980000
358	P13473-3;P13473;P13473-2;B4E2S7;B7Z2R9;H0YCG2	P13473-3;P13473;P13473-2;B4E2S7;B7Z2R9	Lysosome-associated membrane glycoprotein 2	LAMP2	4	4	4	7.1	0	0.91743	0.96135	19.156	12	7.1	633500000	439810000
359	P55084;B4E2W0;F5GZQ3;B5MD38;C9JE81;C9JEY0;C9K0M0	P55084;B4E2W0;F5GZQ3;B5MD38	Trifunctional enzyme subunit beta, mitochondrial;3-ketoacyl-CoA thiolase	HADHB	28	28	28	61.2	0	0.92326	0.99005	21.275	56	61.2	4324900000	3944000000		72;188;201;291	75;183
360	Q8N6R0;B4E2X3;Q8N6R0-3;Q8N6R0-4;Q8N6R0-1;H3BLW2;Q8N6R0-2	Q8N6R0;B4E2X3;Q8N6R0-3;Q8N6R0-4;Q8N6R0-1;H3BLW2;Q8N6R0-2	Methyltransferase-like protein 13	METTL13	2	2	2	13.9	5.2641e-28	NaN	NaN	NaN	1	3.1	4421300	4690200
361	Q13438;Q13438-4;G3XA88;Q13438-2;E9PEY5;Q13438-3;F8VUH2;E7ENT8;B4E321;E7EW91;F8W1V2;F8VZI7;F8W1N0;F8W0R2	Q13438;Q13438-4;G3XA88;Q13438-2;E9PEY5;Q13438-3;F8VUH2;E7ENT8;B4E321;E7EW91	Protein OS-9	OS9	1	1	1	5.1	4.4249e-06	NaN	NaN	NaN	1	1.5	8312200	7823700
362	P22692;B4E351	P22692;B4E351	Insulin-like growth factor-binding protein 4	IGFBP4	1	1	1	6.6	1.9099e-05	0.9014	1.0309	14.067	2	6.6	20475000	12993000
366	B5MBZ0;Q9HC35;B5MCW9;F2Z2B5	B5MBZ0;Q9HC35;B5MCW9	Echinoderm microtubule-associated protein-like 4	EML4	8	8	8	19.8	1.9663e-65	1.1101	1.0034	42.315	5	9.3	64586000	66018000		463
367	Q15435;H7C003;Q15435-2;C9J177;C9JD73;Q15435-3;B5MBZ8;Q15435-4;B5MCY6;C9JRC4	Q15435;H7C003;Q15435-2;C9J177;C9JD73;Q15435-3;B5MBZ8;Q15435-4;B5MCY6	Protein phosphatase 1 regulatory subunit 7	PPP1R7	0	0	0	16.4	1.3706e-89	NaN	NaN	NaN	0	0	0	0
368	Q9UDX5;B5MC22;H7C417;Q9UDX5-2;F8WEN7	Q9UDX5;B5MC22;H7C417	Mitochondrial fission process protein 1	MTFP1	4	4	4	33.7	1.2135e-19	1.2301	1.2796	15.946	5	33.7	50101000	68141000
369	B5MC40;Q86YP4;Q86YP4-2;B4DKZ7;F5H7D9;H7C3H1;C9JJK9;C9JHD7;C9JGN4;C9JMI3;C9JVY3	B5MC40;Q86YP4;Q86YP4-2;B4DKZ7	Transcriptional repressor p66-alpha	GATAD2A	5	5	4	24	1.4911e-70	0.97683	1.1211	32.884	10	10.9	190400000	237630000
371	P39210;B5MCF8;B5MC53;E7EX18;A8MPV4;C9J473;G5E9F5	P39210;B5MCF8;B5MC53;E7EX18;A8MPV4;C9J473;G5E9F5	Protein Mpv17	MPV17	1	1	1	32.4	1.544e-66	NaN	NaN	NaN	1	19.3	7660300	13085000
372	Q96DZ1;B5MC72;Q96DZ1-2	Q96DZ1;B5MC72;Q96DZ1-2	Endoplasmic reticulum lectin 1	ERLEC1	3	3	3	15.5	5.491e-18	0.80761	0.92832	10.664	2	7.7	15835000	15344000		163;292
373	O00541;B5MCF9;O00541-2;B3KXD6;C9JXJ1;H7C267	O00541;B5MCF9;O00541-2;B3KXD6	Pescadillo homolog	PES1	16	16	16	38.4	0	0.93982	1.0054	27.346	29	30.4	1528300000	1529600000		68;81;98;275
374	Q15084-2;B5MCQ5;F8WA83;Q15084;B7Z254	Q15084-2;B5MCQ5;F8WA83;Q15084;B7Z254	Protein disulfide-isomerase A6	PDIA6	17	17	17	46.7	0	0.93471	0.97453	15.465	47	45.5	7619400000	7650200000		118;137;297;418;420
375	E9PC75;Q8N1W1;Q8N1W1-3;Q8N1W1-4;B5MDA3	E9PC75;Q8N1W1;Q8N1W1-3;Q8N1W1-4;B5MDA3	Rho-guanine nucleotide exchange factor	RGNEF	2	2	2	0.7	2.8332e-05	12.356	13.891	389.46	2	0.7	584130000	1581000000
377	B5MDF5;P62826;F5H018;B4DV51;H0YFC6	B5MDF5;P62826;F5H018	GTP-binding nuclear protein Ran	RAN	21	21	21	60.1	0	1.0845	1.0075	31.73	61	58.4	18999000000	21852000000		23;28;37;60;71;116;140;144;151;159;169;176
378	B5MDU6;Q9H6V9-2;Q9H6V9;B7ZAJ5;B5MCU4;B7ZA47;B4DRG3;C9JUM0;B5MCE2;C9JHU6	B5MDU6;Q9H6V9-2;Q9H6V9;B7ZAJ5;B5MCU4;B7ZA47	UPF0554 protein C2orf43	C2orf43	1	1	1	8.6	3.0071e-117	NaN	NaN	NaN	1	3.8	6286100	8769700
379	Q71SY5-3;E7EMY0;Q71SY5-4;B5ME50;E7EP16;Q71SY5-2;Q71SY5;Q71SY5-5;E7ERA9;B9TX30;B9TX31;Q86YD1;B9TX33;Q86YD1-2;F5H512	Q71SY5-3;E7EMY0;Q71SY5-4;B5ME50;E7EP16;Q71SY5-2;Q71SY5;Q71SY5-5;E7ERA9;B9TX30;B9TX31;Q86YD1;B9TX33;Q86YD1-2;F5H512	Mediator of RNA polymerase II transcription subunit 25;Prostate tumor-overexpressed gene 1 protein	MED25;PTOV1	1	1	1	5.9	5.9212e-14	NaN	NaN	NaN	0	2.4	0	0
380	Q53EL6;B5ME91;Q5VZS7	Q53EL6;B5ME91	Programmed cell death protein 4	PDCD4	16	16	16	53.3	0	0.92944	0.96866	40.887	28	43.1	1729900000	1903600000		297;388;402
381	B5ME97;Q9P0V9-2;Q9P0V9;E7EW69;Q9P0V9-3;B7Z371;E9PBL4;B7Z277;C9JEQ7;F5H1F2;C9JNR7;F8WC85;F5H1W3;F5GYV2	B5ME97;Q9P0V9-2;Q9P0V9;E7EW69;Q9P0V9-3;B7Z371;E9PBL4;B7Z277	Septin-10	40422	9	8	0	35.1	0	1.0929	0.97937	50.707	11	23.2	151750000	221960000		220
382	E9PEG8;E7ETS0;E7EN22;B5MEG5;E7EST9;O94966;O94966-3;O94966-4;E7ESU0;O94966-2;C9J8M4;E7EM45	E9PEG8;E7ETS0;E7EN22;B5MEG5;E7EST9;O94966;O94966-3;O94966-4;E7ESU0	Ubiquitin carboxyl-terminal hydrolase;Ubiquitin carboxyl-terminal hydrolase 19	USP19	4	4	4	7.8	5.2662e-55	NaN	NaN	NaN	1	3.7	10805000	4013600		130;905
383	B7WP27;Q9HCG8;B7WP74	B7WP27;Q9HCG8;B7WP74	Pre-mRNA-splicing factor CWC22 homolog	CWC22	2	2	2	10.2	4.3154e-40	1.3309	1.4045	6.7305	2	4.4	3476000	5663200
388	P27338;B7Z242;B7Z5H3;H0YCD8	P27338;B7Z242;B7Z5H3	Amine oxidase [flavin-containing] B	MAOB	14	14	13	52.5	1.0798e-194	0.97981	0.98624	24.44	24	38.5	678420000	753930000		52;302
390	P35520-2;P35520;B7Z2D6;F5H2U1;H7C2H4;H7C2W0;C9JMA6;H7C1W6	P35520-2;P35520;B7Z2D6;F5H2U1;H7C2H4;H7C2W0	Cystathionine beta-synthase	CBS	1	1	1	13.1	5.2088e-19	NaN	NaN	NaN	1	3	4712900	5994100
392	Q16881;Q16881-3;Q16881-4;B7Z2S5;Q16881-6;E7EW10;E9PNQ6;Q16881-2;E2QRB9;Q16881-5;B2R5P6;E7ESI6;E9PIR7;E9PMY9;F5H780;E9PKD3;E9PIZ5;E9PKI4;E9PLT3;E9PQI3;E9PJU2;E9PRI8	Q16881;Q16881-3;Q16881-4;B7Z2S5;Q16881-6;E7EW10;E9PNQ6;Q16881-2;E2QRB9;Q16881-5;B2R5P6;E7ESI6;E9PIR7;E9PMY9;F5H780	Thioredoxin reductase 1, cytoplasmic	TXNRD1	31	31	30	63	0	0.99515	0.96561	28.884	82	60.6	12632000000	12052000000		239;245;298;300;385;396;405;574;580	382
393	P09104;B7Z2X9;F5H0C8;F5GZ30;F5GWQ3;F5H5U1;F5H1C3	P09104;B7Z2X9;F5H0C8;F5GZ30;F5GWQ3;F5H5U1;F5H1C3	Gamma-enolase;Enolase	ENO2	4	1	1	15.7	0	1.1327	1.0007	2.4092	2	15.7	8550700	10175000
394	P54750-4;P54750-6;P54750-8;B7Z3A7;P54750-5;P54750-7;P54750;P54750-2;P54750-9;P54750-3	P54750-4;P54750-6;P54750-8;B7Z3A7;P54750-5;P54750-7;P54750;P54750-2;P54750-9;P54750-3	Calcium/calmodulin-dependent 3,5-cyclic nucleotide phosphodiesterase 1A	PDE1A	2	2	2	8.6	2.9564e-13	0.7219	0.82386	12.911	3	4.4	38207000	28492000
396	Q9Y2Z9;B7Z3K8;G3XA86;Q86U30;G3V3A1;G3V434;B7Z3V2;G3V4A6;G3V2W8;G3V2L5	Q9Y2Z9;B7Z3K8;G3XA86;Q86U30;G3V3A1	Ubiquinone biosynthesis monooxygenase COQ6	COQ6	2	2	2	20.7	2.7252e-13	0.98313	0.87817	24.021	2	9.8	5753900	7847700
398	O75787;B7Z9I3;B7Z413;H7C3E1;B7Z1I9;H0Y750;H7C240	O75787;B7Z9I3;B7Z413;H7C3E1;B7Z1I9;H0Y750	Renin receptor	ATP6AP2	1	1	1	14	7.72e-20	0.7507	0.87487	24.355	3	4	27243000	23384000
400	B7Z468;P20810-6;E7ESM9;P20810-5;P20810-7;G5E9D3;P20810;P20810-2;B7Z574;G5E946;E9PCH5;E7EVY3;P20810-4;E7ES10;E9PDE4;P20810-3;H0Y7F0;H0Y9H6;E7EQ12;E7EQA0;H0YD33;F8W7E0;H0Y944;E9PSG1;H0YA91;E7EQK6;E7EN75;D6RC54;D6RBR1;D6RGF7;D6RAA8;D6RBZ8	B7Z468;P20810-6;E7ESM9;P20810-5;P20810-7;G5E9D3;P20810;P20810-2;B7Z574;G5E946;E9PCH5;E7EVY3;P20810-4;E7ES10;E9PDE4;P20810-3;H0Y7F0;H0Y9H6;E7EQ12;E7EQA0;H0YD33	Calpastatin	CAST	19	19	19	52.1	0	1.0753	1.0107	27.82	30	44.7	1173900000	1360700000		96;503
401	Q9H974;B7Z472;B7Z5R2	Q9H974;B7Z472;B7Z5R2	Queuine tRNA-ribosyltransferase subunit QTRTD1	QTRTD1	1	1	1	7.5	1.0311e-08	NaN	NaN	NaN	1	5.1	18044000	4351200
402	B7Z4C8;P62899-2;P62899;P62899-3;B7Z4E3;C9JU56;H7C2W9;B8ZZK4	B7Z4C8;P62899-2;P62899;P62899-3;B7Z4E3;C9JU56;H7C2W9;B8ZZK4	60S ribosomal protein L31	RPL31	9	9	9	47.7	3.0601e-110	1.064	1.0946	28.372	22	47.7	4275200000	5073300000		31;39;40;70;75
403	O00115;B7Z4K6	O00115;B7Z4K6	Deoxyribonuclease-2-alpha	DNASE2	3	3	3	24.2	9.1272e-23	0.58112	0.67668	13.527	5	10.3	173840000	128310000
405	B7Z4Q3;Q9Y383-2;B7Z500;C9JWT3	B7Z4Q3;Q9Y383-2;B7Z500		LUC7L2	12	12	0	34.7	1.5695e-219	1.1149	1.0651	33.873	27	27.3	842670000	941190000		40;95;201;227;252
406	Q99538;B7Z4S8;Q86TV3;Q86TV2;F5H2T8;G3V4E4;G3V2T4;G3V3Z4;G3V4P5;G3V5B2	Q99538;B7Z4S8;Q86TV3;Q86TV2;F5H2T8	Legumain	LGMN	3	3	3	13.4	8.181e-184	0.82677	0.95733	9.2127	5	10.6	483980000	463310000		224
407	O14770;O14770-4;F8W8U3;H0YNA8;O00470-2;Q99687-2;H3BLU4;O14770-2;O14770-3;O00470;O14770-8;O14770-7;Q99687;H0YNY8;Q99687-3;F5GYS8;O14770-6;O14770-5;H0YK79;B7Z4T5;H0YMX5	O14770;O14770-4;F8W8U3;H0YNA8;O00470-2;Q99687-2;H3BLU4;O14770-2;O14770-3;O00470;O14770-8;O14770-7;Q99687;H0YNY8;Q99687-3;F5GYS8;O14770-6;O14770-5;H0YK79;B7Z4T5;H0YMX5	Homeobox protein Meis2;Homeobox protein Meis1;Homeobox protein Meis3	MEIS2;MEIS1;MEIS3	0	0	0	4.4	2.4378e-156	NaN	NaN	NaN	0	0	0	0
408	P38646;B7Z4V2;F5H3L8;D6RJI2;H0Y8S0;H0YBG6;D6RA73	P38646;B7Z4V2;F5H3L8	Stress-70 protein, mitochondrial	HSPA9	54	54	54	76.9	0	1.0218	1.0279	20.029	124	60.7	23813000000	24770000000		121;135;138;143;159;234;288;291;300;345;567;595;600;610;612;646;653;675;678	303
410	Q9NRW7;B7Z5E4;F5H8K1;F5GYC3;Q5T4Q0	Q9NRW7;B7Z5E4;F5H8K1;F5GYC3;Q5T4Q0	Vacuolar protein sorting-associated protein 45	VPS45	1	1	1	7	9.0082e-101	0.83399	0.9646	1.2503	2	2.5	38011000	34986000
413	Q13642;F5GWR5;Q13642-4;Q13642-5;Q13642-1;B7Z5V0;B7Z6U8;Q5JXI8;Q5JXI2;Q5JXI3;Q5JXH7;Q5JXH8;Q13642-3;Q5JXH9;Q5JXI0	Q13642;F5GWR5;Q13642-4;Q13642-5;Q13642-1;B7Z5V0;B7Z6U8;Q5JXI8;Q5JXI2;Q5JXI3;Q5JXH7;Q5JXH8;Q13642-3;Q5JXH9;Q5JXI0	Four and a half LIM domains protein 1	FHL1	3	3	3	12.1	1.6493e-33	1.03	0.90364	24.747	6	10.2	276430000	322220000		118
416	B7Z5Z2;P62070;B7Z6C4;E9PK85;P62070-2;E9PQ87;P10301	B7Z5Z2;P62070;B7Z6C4;E9PK85;P62070-2;E9PQ87	Ras-related protein R-Ras2	RRAS2	3	3	3	30.5	5.3748e-100	0.82635	0.94818	14.685	6	19	99492000	85134000		112
417	Q93050-3;F5H569;Q93050;Q93050-1;B7Z641;F5H1T6	Q93050-3;F5H569;Q93050;Q93050-1;B7Z641	V-type proton ATPase 116 kDa subunit a isoform 1	ATP6V0A1	2	2	2	9.5	6.7779e-32	NaN	NaN	NaN	1	2.6	3608500	8630900
418	Q16698;B7Z6B8;E5RFV2;E5RJG7;E5RJD2;E5RID6;H0YAW3	Q16698;B7Z6B8	2,4-dienoyl-CoA reductase, mitochondrial	DECR1	7	7	7	54	4.3484e-217	0.96395	0.97034	24.807	12	35.8	528370000	518900000		97;230;260;319
420	B7Z6H3;O95302;B7Z1U8;B7Z230;B7Z1G9;C9J4P8;Q75LS8	B7Z6H3;O95302;B7Z1U8;B7Z230	Peptidyl-prolyl cis-trans isomerase FKBP9	FKBP9	2	2	2	20.2	1.6983e-33	NaN	NaN	NaN	0	2.9	0	0		612
421	Q99661;B7Z6Q6;Q99661-2;B7Z7M6;Q5JR91;Q5JR89	Q99661;B7Z6Q6;Q99661-2;B7Z7M6;Q5JR91	Kinesin-like protein KIF2C	KIF2C	4	4	4	19.3	3.4254e-86	1.2924	1.1557	81.376	7	9.7	97666000	73152000
422	O14530;B7Z7A4;Q8TB70;B8ZZX4;F8WCJ3;G3XAJ4;F8WBV5	O14530;B7Z7A4;Q8TB70;B8ZZX4;F8WCJ3	Thioredoxin domain-containing protein 9	TXNDC9	2	2	2	13.7	5.4934e-10	1.1058	0.98733	4.4636	4	8.8	78028000	95304000
423	B7Z7I6;I3L448;Q5TC12;B7Z7D6;A8MRA7;I3L1W9;H0YEW4;H0YD21;E9PPX6	B7Z7I6;I3L448;Q5TC12;B7Z7D6;A8MRA7;I3L1W9;H0YEW4;H0YD21	ATP synthase mitochondrial F1 complex assembly factor 1	ATPAF1	2	2	2	29.6	6.9188e-103	1.4128	1.4688	69.558	3	10	16684000	33785000		95
424	B7Z7Q0;P48739-2;P48739;B3KYB7;B3KYB6	B7Z7Q0;P48739-2;P48739;B3KYB7	Phosphatidylinositol transfer protein beta isoform	PITPNB	16	16	15	69.6	1.3371e-226	0.95451	0.9102	25.243	19	64.1	811100000	818940000		46;52;88;201;203;217	76
425	Q8NHH9;B7Z7X8;Q8NHH9-2;Q8NHH9-4;Q8NHH9-3;B5MCN0;C9JQQ5;H7C3A2;C9JC25;F8WD04;Q8WXF7;G5E9T1	Q8NHH9;B7Z7X8;Q8NHH9-2;Q8NHH9-4;Q8NHH9-3;B5MCN0	Atlastin-2	ATL2	4	4	4	23	3.8409e-31	0.95546	0.8134	18.131	3	6.7	58402000	59907000		314;321
426	Q93009;B7Z815;F5H8E5;H3BND8;B7Z7T5;F5H2X1;H3BQD1;H3BRA2;H3BTM1;H3BUV0;I3L2D8	Q93009;B7Z815;F5H8E5;H3BND8;B7Z7T5	Ubiquitin carboxyl-terminal hydrolase 7;Ubiquitin carboxyl-terminal hydrolase	USP7	31	31	31	56.7	0	0.97572	0.99108	25.334	40	37.7	1411400000	1465500000		148;322;479;841;869;1033;1096
428	B7Z888;Q9UPN6;O95104;C9JLZ0;O95104-2	B7Z888;Q9UPN6	Protein SCAF8	SCAF8	5	5	4	10.2	4.8388e-29	1.034	1.1252	29.359	4	5.7	57012000	51348000
430	F8W034;P55061;F8VPZ7;F8VVJ4;F8VSI7;F8VQQ5;B7Z984;F8VR05;F8W086;F8W201;F8VPI1;F8VX73;F8VQW0;F8W1G3;F8VY06	F8W034;P55061;F8VPZ7;F8VVJ4;F8VSI7;F8VQQ5;B7Z984;F8VR05;F8W086;F8W201;F8VPI1;F8VX73;F8VQW0;F8W1G3	Bax inhibitor 1	TMBIM6	3	3	3	9.5	3.8659e-13	0.93519	0.81433	22.108	6	9.5	136710000	134460000
431	Q5T4U5;P11310-2;P11310;B7Z9I1;B4DJE7;E9PJM9;H0YDT5;E9PRX4	Q5T4U5;P11310-2;P11310;B7Z9I1;B4DJE7	Medium-chain specific acyl-CoA dehydrogenase, mitochondrial	ACADM	11	11	11	49.6	0	1.0505	1.093	31.855	26	36.6	1540700000	1577400000		334
433	F5H2X7;Q9ULV3;B7ZAS8;Q5SYW2;Q9ULV3-2;Q9BTG3;H0Y5D5;Q96KB7	F5H2X7;Q9ULV3;B7ZAS8;Q5SYW2;Q9ULV3-2;Q9BTG3;H0Y5D5	Cip1-interacting zinc finger protein	CIZ1	2	2	2	5.8	1.6305e-08	1.1226	1.309	23.599	2	4.1	31022000	35934000
435	H3BU86;G8JLE0;O14662;O14662-5;C9K0W8;O14662-4;O14662-2;E1P5M0;B7ZBM7;B7ZBM8;F8W9Z6;Q96NX8	H3BU86;G8JLE0;O14662;O14662-5;C9K0W8;O14662-4;O14662-2;E1P5M0;B7ZBM7;B7ZBM8;F8W9Z6;Q96NX8	Syntaxin-16	STX16-NPEPL1;STX16	0	0	0	5.5	1.6971e-99	NaN	NaN	NaN	0	0	0	0
436	Q7Z3K3;B7ZBY5;Q7Z3K3-3;Q7Z3K3-2;E9PM80;Q7Z3K3-5;F5H8H4;Q7Z3K3-4;E9PIR8;E9PJY9;A6PW30	Q7Z3K3;B7ZBY5;Q7Z3K3-3;Q7Z3K3-2;E9PM80;Q7Z3K3-5;F5H8H4	Pogo transposable element with ZNF domain	POGZ	5	5	3	9.9	1.2285e-216	0.92238	0.8366	42.033	3	4.4	19352000	25141000		666;1053
437	Q16537;B7ZKK9	Q16537;B7ZKK9	Serine/threonine-protein phosphatase 2A 56 kDa regulatory subunit epsilon isoform	PPP2R5E	5	5	5	21.4	1.19e-164	1.1887	1.0546	24.374	3	16.9	54304000	50677000
439	B7ZKM8;O95487;O95487-2	B7ZKM8;O95487;O95487-2	Protein transport protein Sec24B	SEC24B	2	2	2	2	9.3859e-08	NaN	NaN	NaN	0	1.4	0	0
440	Q8WTV0-2;B7ZKQ9;Q8WTV0-4;Q8WTV0;B4DZ71;B3KW46;F8W8N0;F5H4X0;Q8WTV0-3;F5H5E8	Q8WTV0-2;B7ZKQ9;Q8WTV0-4;Q8WTV0;B4DZ71;B3KW46;F8W8N0;F5H4X0;Q8WTV0-3	Scavenger receptor class B member 1	SCARB1	2	2	2	17.3	6.4738e-15	NaN	NaN	NaN	1	5.5	33569000	65363000
441	B7ZKS7;Q86UV5;Q86UV5-2;Q86UV5-3;Q86UV5-7;Q86UV5-4;H3BLX5;Q86UV5-5;E9PJ93;E9PJH5	B7ZKS7;Q86UV5;Q86UV5-2;Q86UV5-3;Q86UV5-7;Q86UV5-4	Ubiquitin carboxyl-terminal hydrolase 48	USP48	3	3	3	11.4	6.8994e-162	NaN	NaN	NaN	1	4.1	1408200	4420100
442	B7ZKT7;Q9BQS8;Q9BQS8-2;Q9BQS8-3;H7BZ74;C9J2W6	B7ZKT7;Q9BQS8	FYVE and coiled-coil domain-containing protein 1	FYCO1	0	0	0	4.3	1.1356e-08	NaN	NaN	NaN	0	0	0	0		964
443	D6REX3;O94979-8;O94979;O94979-2;H7C2W3;O94979-4;B7ZL00;O94979-3;O94979-6;O94979-7;D6RHZ5;O94979-5;H0YAB3;H0Y8V7;H0Y8W8;H0Y9T9;H0YAF5;H0Y9V3;D6RCQ9;D6RE64;D6RHE8;D6RBT0	D6REX3;O94979-8;O94979;O94979-2;H7C2W3;O94979-4;B7ZL00;O94979-3;O94979-6;O94979-7;D6RHZ5;O94979-5	Protein transport protein Sec31A	SEC31A	15	15	3	30.6	0	1.0115	1.0145	19.307	36	16.3	1150400000	1191900000		1187
446	Q96G21;H0Y714;B8ZZ47;E7ENR5;B9A008;F8WCN0	Q96G21;H0Y714;B8ZZ47;E7ENR5;B9A008	U3 small nucleolar ribonucleoprotein protein IMP4	IMP4	5	5	5	27.1	0	1.1303	1.3076	35.046	3	22	43167000	91462000		105
447	B8ZZ87;Q6NZ67;Q6P582;H7C202;H7C173;H7BZ50	B8ZZ87;Q6NZ67;Q6P582;H7C202;H7C173;H7BZ50	Mitotic-spindle organizing protein 2B;Mitotic-spindle organizing protein 2A	MZT2B;MZT2A	2	2	2	19.3	9.9784e-15	1.1502	1.0438	13.556	3	9.2	103860000	89644000
448	B8ZZN6;P63165;B9A032;B8ZZJ0;A8MUS8;B8ZZ67	B8ZZN6;P63165;B9A032;B8ZZJ0	Small ubiquitin-related modifier 1	SUMO1	6	6	6	37	2.9084e-95	0.85467	0.88225	22.713	10	37	895780000	840100000		23;37
449	P06454;P06454-2;B8ZZQ6;H7C2N1;B8ZZW7;E7EVV7;B8ZZA1	P06454;P06454-2;B8ZZQ6;H7C2N1;B8ZZW7;E7EVV7;B8ZZA1	Prothymosin alpha;Thymosin alpha-1	PTMA	4	4	4	28.8	0	1.2212	1.0727	19.171	8	28.8	503080000	549930000	15	15;103
450	Q9UK76-2;Q9UK76;B8ZZT7;F5GY98;Q9UK76-3;F2Z3M5	Q9UK76-2;Q9UK76;B8ZZT7;F5GY98;Q9UK76-3	Hematological and neurological expressed 1 protein	HN1	4	4	4	48.6	2.9722e-153	1.0023	1.0921	19.948	12	40.3	796220000	665400000
451	Q53GS9;B9A018;G5E9H0;B8ZZD1;B4DHT4;F8WC91;C9JIU2;C9J0X5	Q53GS9;B9A018;G5E9H0;B8ZZD1;B4DHT4	U4/U6.U5 tri-snRNP-associated protein 2	USP39	9	9	9	42.7	0	1.091	1.0497	13.914	21	22.7	646540000	780640000		260;428
452	Q92925;Q92925-2;B9EGA3;Q92925-3	Q92925;Q92925-2;B9EGA3;Q92925-3	SWI/SNF-related matrix-associated actin-dependent regulator of chromatin subfamily D member 2	SMARCD2	6	4	2	19	1.084e-128	1.095	1.0458	13.93	6	14.5	45404000	57915000		237;244
453	Q7Z3U7;Q7Z3U7-4;B9EGP5;F8VWA6;Q7Z3U7-2;F8W1Z6;F8VZV1;Q7Z3U7-3;G8JL93	Q7Z3U7;Q7Z3U7-4;B9EGP5;F8VWA6;Q7Z3U7-2;F8W1Z6;F8VZV1	Protein MON2 homolog	MON2	2	2	2	4.4	7.5989e-14	NaN	NaN	NaN	0	2	0	0
454	O95602;B9ZVN9	O95602;B9ZVN9	DNA-directed RNA polymerase I subunit RPA1;DNA-directed RNA polymerase	POLR1A	2	2	2	11.9	4.4057e-32	NaN	NaN	NaN	1	1.2	15462000	9270300		573
455	Q8IXT5;B9ZVT1;E5RJV8;E5RJ83;E5RHG1;E5RJW8	Q8IXT5;B9ZVT1	RNA-binding protein 12B	RBM12B	9	9	9	13.9	1.7072e-64	0.95169	1.0548	34.61	9	9.5	242430000	258950000		81;319
460	O60229;H7BXZ5;O60229-2;C9IZQ6;O60229-3	O60229;H7BXZ5;O60229-2;C9IZQ6;O60229-3	Kalirin	KALRN	2	1	1	1.2	0.00025376	NaN	NaN	NaN	1	1.2	141850000	173210000		1420
462	C9JEJ2;P49585;C9J050;B4E322;H7C1T3;C9J2E1;H7BZN1;Q9Y5K3;E9PD84;Q9Y5K3-3;Q9Y5K3-2;F8WAZ5;C9JPY0;C9JVS0;F2Z2B1;F8WBU2	C9JEJ2;P49585;C9J050;B4E322;H7C1T3;C9J2E1;H7BZN1	Choline-phosphate cytidylyltransferase A	PCYT1A	5	5	5	25.3	5.8283e-35	1.0599	1.2113	17.899	7	18.4	63435000	73448000		266
463	Q8N4C6-7;Q8N4C6-10;Q8N4C6-5;Q8N4C6;Q8N4C6-2;Q8N4C6-9;C9J066;Q8N4C6-4;H0YEL6;H9KV85;H0YDJ4;Q8N4C6-11	Q8N4C6-7;Q8N4C6-10;Q8N4C6-5;Q8N4C6;Q8N4C6-2;Q8N4C6-9;C9J066;Q8N4C6-4;H0YEL6;H9KV85;H0YDJ4;Q8N4C6-11	Ninein	NIN	1	0	0	1.1	1.6203e-18	NaN	NaN	NaN	0	0.4	0	0
464	Q86WB0;Q86WB0-2;C9J0I9;Q86WB0-3	Q86WB0;Q86WB0-2;C9J0I9;Q86WB0-3	Nuclear-interacting partner of ALK	ZC3HC1	3	3	3	12	1.1228e-145	NaN	NaN	NaN	1	8.2	4072200	4158400
465	Q9Y618;Q9Y618-3;C9JFD3;C9JJF6;Q9Y618-4;C9J0Q5;Q9Y618-5;C9J239;C9JE98;C9J7T7;C9JQE8;Q9Y618-2;C9J330;H0Y5V2;C9JNV9;H7C0P3	Q9Y618;Q9Y618-3;C9JFD3;C9JJF6;Q9Y618-4;C9J0Q5;Q9Y618-5;C9J239;C9JE98;C9J7T7;C9JQE8	Nuclear receptor corepressor 2	NCOR2	5	5	5	3.6	4.3054e-20	0.88932	0.87261	30.777	5	2.7	348760000	337830000
467	P54278;I3L0B5;C9J167;P54278-3;P54278-2	P54278;I3L0B5;C9J167;P54278-3	Mismatch repair endonuclease PMS2	PMS2	2	2	1	8	5.0148e-19	1.5918	1.5551	8.6429	2	3.8	11086000	19789000		301;394
471	C9J2F8;Q5JS54;D6RB92;F8WBZ2;H7C465;E2QRC7;D6REN3	C9J2F8;Q5JS54;D6RB92;F8WBZ2;H7C465;E2QRC7;D6REN3	Proteasome assembly chaperone 4	PSMG4	2	2	2	22.8	6.7373e-07	1.1442	1.3188	8.9821	2	22.8	19482000	20384000
472	C9J2K4;Q16864	C9J2K4;Q16864	V-type proton ATPase subunit F	ATP6V1F	2	2	2	34.7	4.0508e-12	0.98826	0.99307	16.771	3	15.6	64356000	71562000
473	P30876;C9J2Y9;C9J4M6	P30876;C9J2Y9;C9J4M6	DNA-directed RNA polymerase II subunit RPB2;DNA-directed RNA polymerase	POLR2B	18	18	18	37	0	0.94047	0.97736	22.522	23	20.4	331750000	370690000		421;847
474	Q9BQ75;E9PHS3;C9J384;H7C515	Q9BQ75;E9PHS3;C9J384	Uncharacterized protein C3orf26	C3orf26	5	5	5	29.7	9.9654e-25	1.1433	1.1812	21.248	5	20.4	107920000	125650000
475	C9J3F9;Q9NQ55;C9JW41;Q9NQ55-2;A8MV53;C9J3W3;H7C446;C9JHF7	C9J3F9;Q9NQ55;C9JW41;Q9NQ55-2;A8MV53;C9J3W3	Suppressor of SWI4 1 homolog	PPAN-P2RY11;PPAN	2	2	2	23.1	5.6587e-78	NaN	NaN	NaN	1	3.1	88008000	5179600
476	C9J3L7;Q9BWE0;C9JYJ8;C9JZE3;C9J7N1;E7EVL6	C9J3L7;Q9BWE0;C9JYJ8;C9JZE3;C9J7N1;E7EVL6	Replication initiator 1	REPIN1	1	1	1	6.6	3.9772e-10	NaN	NaN	NaN	1	2.6	3924300	4500700
477	C9J436;Q96M27-2;Q96M27-3;G3XAL7;Q96M27;Q96M27-5;C9JTJ7;Q96M27-4	C9J436;Q96M27-2;Q96M27-3;G3XAL7;Q96M27;Q96M27-5;C9JTJ7;Q96M27-4	Protein PRRC1	PRRC1	6	6	6	18.3	0	0.95518	0.89558	16.407	9	18.3	483700000	430460000		269
479	Q6UXV4;C9J5N9	Q6UXV4;C9J5N9	Apolipoprotein O-like	APOOL	0	0	0	25.4	1.6727e-46	NaN	NaN	NaN	0	0	0	0
480	P49810;P49810-3;C9J5P7;P49810-2;E7ES96;E5RJ26;B4DVM3;E5RG63;E5RHT1	P49810;P49810-3;C9J5P7;P49810-2;E7ES96;E5RJ26;B4DVM3;E5RG63;E5RHT1	Presenilin-2;Presenilin-2 NTF subunit;Presenilin-2 CTF subunit	PSEN2;PSEN1	0	0	0	6.2	7.2177e-19	NaN	NaN	NaN	0	0	0	0
481	P08069;C9J5X1;P14616;H0YMJ5	P08069;C9J5X1	Insulin-like growth factor 1 receptor;Insulin-like growth factor 1 receptor alpha chain;Insulin-like growth factor 1 receptor beta chain;Tyrosine-protein kinase receptor	IGF1R	1	1	1	4	1.5625e-16	NaN	NaN	NaN	1	1	3157700	3156900
482	Q9H098-2;Q9H098;C9JW51;C9JQ40;C9J6N5;C9J3Q3;C9JP05;C9J6Y8;C9JYP1;F8WCJ2	Q9H098-2;Q9H098;C9JW51;C9JQ40;C9J6N5;C9J3Q3	Protein FAM107B	FAM107B	3	3	3	12.7	2.8345e-65	1.2003	1.0623	14.949	3	12.7	59041000	69284000
484	P35080;C9J712;G5E9Q6;P35080-2;C9J2N0;C9JQ45;C9J0J7	P35080;C9J712;G5E9Q6;P35080-2;C9J2N0;C9JQ45;C9J0J7	Profilin-2;Profilin	PFN2	3	3	3	26.4	1.5878e-49	1.0081	1.0114	22.797	5	26.4	209000000	174920000
485	C9J7E5;Q9Y5L0-1;Q9Y5L0;Q9Y5L0-3;C9IZM0;E9PFH4	C9J7E5;Q9Y5L0-1;Q9Y5L0;Q9Y5L0-3;C9IZM0;E9PFH4	Transportin-3	TNPO3	8	8	8	24.9	0	1.2766	1.2269	27.874	7	14.7	173360000	236790000		5
487	Q7Z7C8-4;Q7Z7C8-2;Q7Z7C8;C9J7M8	Q7Z7C8-4;Q7Z7C8-2;Q7Z7C8;C9J7M8	Transcription initiation factor TFIID subunit 8	TAF8	0	0	0	10.1	5.6143e-06	NaN	NaN	NaN	0	0	0	0
489	C9J837;Q15042;A6H8Z3	C9J837;Q15042;A6H8Z3	Rab3 GTPase-activating protein catalytic subunit	RAB3GAP1	3	3	3	16.7	3.5098e-56	1.2714	1.2729	55.972	2	3.6	18584000	26574000
491	P57772;C9J8T0	P57772;C9J8T0	Selenocysteine-specific elongation factor	EEFSEC	1	1	1	10.2	8.6495e-14	NaN	NaN	NaN	1	1.8	10384000	10103000		175
492	C9J8T6;Q14061;H7C4E5	C9J8T6;Q14061;H7C4E5	Cytochrome c oxidase copper chaperone	COX17	1	1	1	30.6	1.1553e-157	1.0356	0.90333	2.2918	3	16.3	317520000	322730000		30
494	C9JMV9;Q03154;C9J9D8;C9J6I6;C9JWD4;F8WC59	C9JMV9;Q03154;C9J9D8;C9J6I6;C9JWD4	Aminoacylase-1	ACY1	2	2	2	14.7	4.3964e-10	NaN	NaN	NaN	0	5.7	0	0
495	Q8WVV9;C9J9G0;Q8WVV9-4;B7WPG3;Q5JB52;Q8WVV9-3;C9JJZ7;H7C464;H7C0J6	Q8WVV9;C9J9G0;Q8WVV9-4;B7WPG3;Q5JB52	Heterogeneous nuclear ribonucleoprotein L-like	HNRPLL	8	8	5	43.7	2.3029e-102	0.87713	0.88123	86.107	11	21.2	205020000	423900000
497	P08865;C9J9K3	P08865;C9J9K3	40S ribosomal protein SA	RPSA	19	19	3	68.8	0	1.0216	1.0632	23.616	54	68.8	19688000000	23797000000		11;42;52;57;89;212	10;174;177
498	O00458;C9JA65;C9JLG5	O00458;C9JA65;C9JLG5	Interferon-related developmental regulator 1	IFRD1	1	1	1	5.3	1.9357e-30	NaN	NaN	NaN	0	5.3	0	0
499	P18564;E9PEE8;C9JA97	P18564;E9PEE8;C9JA97	Integrin beta-6;Integrin beta	ITGB6	1	1	1	4.8	2.6574e-06	0.98048	0.86521	11.483	3	1.1	418940000	388550000
500	Q16629;C9JAB2;G5E9M3;Q16629-2;Q16629-3	Q16629;C9JAB2;G5E9M3;Q16629-2;Q16629-3	Serine/arginine-rich splicing factor 7	SRSF7	6	6	6	29.4	1.4438e-214	0.96898	0.97837	18.883	18	24.8	2520600000	2655000000		70
501	C9JAJ9	C9JAJ9		RBBP7	3	1	1	56.8	1.0699e-14	NaN	NaN	NaN	1	56.8	75452000	56558000		18;21	3
502	Q9Y241-2;C9JNU6;Q9Y241;C9JAW5	Q9Y241-2;C9JNU6;Q9Y241;C9JAW5	HIG1 domain family member 1A	HIGD1A	2	2	2	37.4	1.3713e-73	1.1448	0.98562	13.641	7	37.4	142330000	168080000
503	Q16595;C9JAX1;H7C585;A8MXJ6;Q16595-2	Q16595;C9JAX1;H7C585	Frataxin, mitochondrial;Frataxin intermediate form;Frataxin(56-210);Frataxin(78-210);Frataxin mature form	FXN	1	1	1	25.7	4.6858e-24	0.95006	1.1162	3.3102	2	8.1	50964000	42505000		192;197
504	H0YKD8;E9PB24;P46779-2;P46779;H0YMF4;G5E9L2;C9JB50;H0YLP6	H0YKD8;E9PB24;P46779-2;P46779;H0YMF4;G5E9L2;C9JB50;H0YLP6	60S ribosomal protein L28	RPL28	6	6	6	22.4	9.9334e-79	1.1782	1.0697	11.007	14	22.4	2921600000	3451600000		19
505	P10646;C9JBB3;P10646-2	P10646;C9JBB3;P10646-2	Tissue factor pathway inhibitor	TFPI	0	0	0	11.5	2.3149e-06	NaN	NaN	NaN	0	0	0	0
506	P78330;C9JBI3	P78330;C9JBI3	Phosphoserine phosphatase	PSPH	2	2	2	11.6	7.8697e-11	0.86084	1.0213	12.855	4	11.6	99497000	92743000
507	Q9Y6A9;C9JBL1	Q9Y6A9;C9JBL1	Signal peptidase complex subunit 1	SPCS1	2	2	2	10.7	4.4706e-37	1.0951	1.0749	21.507	8	10.7	247420000	312240000
508	Q96DA6;C9JBV1;F2Z3A7;G5E9V2	Q96DA6;C9JBV1;F2Z3A7	Mitochondrial import inner membrane translocase subunit TIM14	DNAJC19	1	1	1	22.4	3.9102e-08	NaN	NaN	NaN	1	7.8	6093100	6237100
509	C9JCC6;Q14919-2;Q14919;E9PQX9;E9PNC7;E9PMW2	C9JCC6;Q14919-2;Q14919;E9PQX9;E9PNC7	Dr1-associated corepressor	DRAP1	4	4	4	25.5	2.3777e-50	1.2839	1.1638	32.497	6	25.5	266480000	292310000
510	P15408;P15408-3;C9JCN8	P15408;P15408-3;C9JCN8	Fos-related antigen 2	FOSL2	1	1	1	3.7	4.6945e-38	1.0608	0.96354	16.173	2	3.7	14509000	18531000
515	P99999;C9JFR7	P99999;C9JFR7	Cytochrome c	CYCS	9	9	7	65.7	3.0128e-285	1.0952	1.0357	10.028	27	58.1	6001500000	7057900000		6;8;73;100
517	O75319;C9JYA6;C9JGC8;O75319-2	O75319;C9JYA6;C9JGC8;O75319-2	RNA/RNP complex-1-interacting phosphatase	DUSP11	1	1	1	3.6	4.2876e-05	NaN	NaN	NaN	1	3.6	7704200	5308200
519	E7ESZ7;C9JGP9;O95299;Q8WXC9;C9J6X0;Q8N1B9;H7C2X4;H7C1Y7;H7C2W5	E7ESZ7;C9JGP9;O95299;Q8WXC9;C9J6X0;Q8N1B9	NADH dehydrogenase [ubiquinone] 1 alpha subcomplex subunit 10, mitochondrial	NDUFA10	6	6	6	30	2.5011e-132	0.88498	0.78328	37.185	10	20	231810000	207300000		80;285
522	C9JIF9;P13798;H7C393;H7C1U0;C9JLK2;F8WEH5	C9JIF9;P13798;H7C393;H7C1U0;C9JLK2	Acylamino-acid-releasing enzyme	APEH	8	8	8	25.9	1.8538e-163	0.75335	0.87534	16.507	12	15.9	349690000	414310000		118
523	Q6IQ49;C9JIQ2;Q6IQ49-2;Q6IQ49-3	Q6IQ49;C9JIQ2;Q6IQ49-2;Q6IQ49-3	UPF0667 protein C1orf55	C1orf55	1	1	1	4.9	1.4294e-07	NaN	NaN	NaN	0	2.9	0	0
525	C9JJ19;P82930;H3BP88	C9JJ19;P82930;H3BP88	28S ribosomal protein S34, mitochondrial	MRPS34	7	7	7	34.7	2.5096e-289	1.0114	1.0526	24.351	19	34.7	383800000	427050000
528	P23229;P23229-6;P23229-9;G5E9H1;P23229-3;C9JK10;P23229-5;P23229-2;P23229-4;P23229-7;C9JXX7	P23229;P23229-6;P23229-9;G5E9H1;P23229-3;C9JK10;P23229-5;P23229-2;P23229-4;P23229-7	Integrin alpha-6;Integrin alpha-6 heavy chain;Integrin alpha-6 light chain	ITGA6	5	5	5	13	5.4881e-59	1.0488	0.93603	8.9324	2	5.8	17248000	17636000		594;690
529	P22694-2;P22694-9;C9JK39;P22694-6;P22694-7;P22694-5;P22694;P22694-3;P22694-4;F8W831;B1APG4;B1APG3;P22694-8;B1APF9;B1APF8;B1APG2;B1APG0;B1APG1;B1APF7;B1APF6	P22694-2;P22694-9;C9JK39;P22694-6;P22694-7;P22694-5;P22694;P22694-3;P22694-4;F8W831;B1APG4	cAMP-dependent protein kinase catalytic subunit beta	PRKACB	6	2	2	29.1	5.8642e-86	0.74596	0.74731	46.012	3	16.1	18794000	18379000		314;327;365
532	Q03135-2;C9JKI3	Q03135-2;C9JKI3	Caveolin	CAV1	1	1	0	36.7	3.6502e-22	NaN	NaN	NaN	1	6.8	40117000	37212000		8
533	O94875;E9PAW4;H7BXR4;O94875-4;G3XAI0;O94875-2;C9JKV9;O94875-3;O94875-5;E9PAS5;H7BXR3;O94875-7;H7BZK1;H7C1R7;C9IZ89;C9JL62;C9J3W4	O94875;E9PAW4;H7BXR4;O94875-4;G3XAI0;O94875-2;C9JKV9;O94875-3;O94875-5;E9PAS5;H7BXR3;O94875-7;H7BZK1;H7C1R7	Sorbin and SH3 domain-containing protein 2	SORBS2	0	0	0	4.7	1.8769e-12	NaN	NaN	NaN	0	0	0	0
534	C9JL32;Q96BD0;Q96BD0-4;Q96BD0-3;E1P5H9;Q96BD0-2;C9JMF3	C9JL32;Q96BD0;Q96BD0-4;Q96BD0-3;E1P5H9;Q96BD0-2;C9JMF3	Solute carrier organic anion transporter family member 4A1	SLCO4A1	2	2	2	5.8	1.8243e-18	1.1362	1.0005	5.1622	3	3.2	40224000	47979000
535	P36952;P36952-2;C9JLM5	P36952;P36952-2;C9JLM5	Serpin B5	SERPINB5	1	1	1	4.5	3.875e-126	NaN	NaN	NaN	1	4.5	13861000	27189000
536	P52434;C9JLU1;C9JCU7;C9JBJ6;C9J413;C9JUA8	P52434;C9JLU1;C9JCU7;C9JBJ6	DNA-directed RNA polymerases I, II, and III subunit RPABC3	POLR2H	4	4	4	36.7	1.6362e-60	0.96081	1.0256	9.1753	8	29.3	450220000	459620000
537	Q13427;C9JM79;Q32LZ0;Q13427-2;E9PG73;C9JN15	Q13427;C9JM79;Q32LZ0;Q13427-2;E9PG73;C9JN15	Peptidyl-prolyl cis-trans isomerase G;Peptidyl-prolyl cis-trans isomerase	PPIG	5	5	5	7.2	8.4504e-86	0.77659	0.87575	18.171	6	6.9	106630000	78027000
538	H0Y3F3;P30838;E9PNN6;C9JMC5;A8MYB8;E7ERM4;I3L3I9;C9JKT2;I3L1H6;I3L4E5;I3L3W9	H0Y3F3;P30838;E9PNN6;C9JMC5;A8MYB8;E7ERM4;I3L3I9;C9JKT2	Aldehyde dehydrogenase;Aldehyde dehydrogenase, dimeric NADP-preferring	ALDH3A1	4	3	3	17.6	2.1794e-39	0.71619	0.72656	37.01	2	9.6	123400000	97409000		279;335
542	O95777;C9JNV3;F2Z2Y6;C9JIZ0	O95777;C9JNV3;F2Z2Y6;C9JIZ0	N-alpha-acetyltransferase 38, NatC auxiliary subunit	NAA38	2	2	2	34.4	7.5858e-30	0.89692	1.0637	16.28	3	27.1	182610000	172590000
543	P83731;C9JNW5;C9JXB8	P83731;C9JNW5;C9JXB8	60S ribosomal protein L24	RPL24	9	9	9	52.2	1.8891e-140	1.2029	1.092	11.184	12	45.9	2339200000	3379600000	27	2;12;27;43;61;69;70;77;93
544	Q9NR56;C9JP00;E9PBW7;Q86VM6	Q9NR56;C9JP00;E9PBW7	Muscleblind-like protein 1	MBNL1	5	5	0	22.9	1.7209e-28	1.2067	1.095	17.88	5	10.6	279700000	331760000		58
545	C9JPG0;Q12765;B4DIP5;B4DH22;C9K052;C9J7U9;B8ZZP4	C9JPG0;Q12765;B4DIP5;B4DH22	Secernin-1	SCRN1	4	4	4	17.5	4.8905e-32	0.95912	0.90842	14.421	8	10.8	111790000	99710000
546	E7EX59;C9JQS9;P05166-2;E9PDR0;P05166;E7ETT1;E7EUY3;E7ETT4;E9PEC3;F8WBI9;E7ENC1	E7EX59;C9JQS9;P05166-2;E9PDR0;P05166;E7ETT1;E7EUY3;E7ETT4;E9PEC3;F8WBI9;E7ENC1	Propionyl-CoA carboxylase beta chain, mitochondrial	PCCB	1	1	1	2.8	6.8966e-05	NaN	NaN	NaN	0	2.8	0	0
547	Q9UGP4;C9JRJ5	Q9UGP4;C9JRJ5	LIM domain-containing protein 1	LIMD1	1	1	1	7.1	5.941e-35	0.78568	0.89628	2.8053	2	2.4	9656400	8468700
548	Q5T5P2;Q5T5P2-3;C9JRK3;E9PHU3;A6NLF3;Q5T5P2-7;Q5T5P2-2;Q5T5P1;Q5T5P2-6;Q5T5P2-8;Q5T5P2-4;Q5T5P0	Q5T5P2;Q5T5P2-3;C9JRK3;E9PHU3;A6NLF3;Q5T5P2-7;Q5T5P2-2;Q5T5P1;Q5T5P2-6;Q5T5P2-8;Q5T5P2-4;Q5T5P0	Sickle tail protein homolog	SKT;KIAA1217	1	1	1	2.8	3.4035e-07	NaN	NaN	NaN	1	1.2	2830000	4855800
550	C9JRZ6;Q9NX63;F8WAR4;G3V1K1;F8WD73	C9JRZ6;Q9NX63;F8WAR4;G3V1K1	Coiled-coil-helix-coiled-coil-helix domain-containing protein 3, mitochondrial	CHCHD3	10	10	10	50.9	6.5758e-198	1.0729	1.0094	20.949	23	39.2	1069400000	1203400000		63;147;178;194
551	C9JS35;Q92890-1;Q92890;A6NJ11;A8MW31;C9IZG3;C9JNP9;C9J6N9	C9JS35;Q92890-1;Q92890;A6NJ11;A8MW31;C9IZG3	Ubiquitin fusion degradation protein 1 homolog	UFD1L	6	6	6	25.1	2.0853e-68	1.0216	0.9512	21.654	10	21.9	259560000	279700000
552	C9JSL2;E9PDX6;Q5JRX3-2;Q5JRX3;E7ES23;H0Y7L7;B1APQ0;H0Y4F7;B1APQ1	C9JSL2;E9PDX6;Q5JRX3-2;Q5JRX3;E7ES23	Presequence protease, mitochondrial	PITRM1	18	18	18	51.8	0	0.92065	0.81739	32.217	15	27.3	409470000	363090000		125;287;305;473;483;947;1001;1028
554	P31483-2;C9JTN7;H0YGW6;P31483;F8W8I6;Q96B58;H7BY49;E5RGV5;E5RG67	P31483-2;C9JTN7;H0YGW6;P31483;F8W8I6;Q96B58;H7BY49;E5RGV5;E5RG67	Nucleolysin TIA-1 isoform p40	TIA1	6	3	3	29.9	0	1.048	1.0276	19.08	9	21.1	207200000	204090000
555	H7C1N3;Q68DU7;O15155;C9JTT8;Q96EA0	H7C1N3;Q68DU7;O15155;C9JTT8;Q96EA0	BET1 homolog	BET1;DKFZp781C0425	1	1	1	8.3	0.00029594	NaN	NaN	NaN	1	8.3	37725000	63528000
556	Q9NPL8;C9JU35	Q9NPL8;C9JU35	Translocase of inner mitochondrial membrane domain-containing protein 1	TIMMDC1	0	0	0	5.3	6.6269e-166	NaN	NaN	NaN	0	0	0	0
557	Q9Y508;C9JU49;Q9Y508-2	Q9Y508;C9JU49;Q9Y508-2	RING finger protein 114	RNF114	2	2	2	16.7	1.4592e-77	0.96234	0.85167	19.373	4	13.2	74187000	72902000		102
558	Q9UFW8;C9JUJ0	Q9UFW8;C9JUJ0	CGG triplet repeat-binding protein 1	CGGBP1	1	1	1	10.8	4.9716e-34	NaN	NaN	NaN	0	10.8	0	0
559	Q7Z7H5;C9JUN6;Q7Z7H5-2;Q7Z7H5-3;F8W7F7	Q7Z7H5;C9JUN6;Q7Z7H5-2;Q7Z7H5-3	Transmembrane emp24 domain-containing protein 4	TMED4	4	3	3	21.1	5.962e-193	2.3362	2.0699	2.8952	2	20.7	52073000	116980000		128;152
560	C9JV30;P20839-3;E7EQS0;P20839;C9J381;P20839-4;P20839-2;C9K0R9;H7C511;H7C5T1;C9J029	C9JV30;P20839-3;E7EQS0;P20839;C9J381;P20839-4;P20839-2;C9K0R9	Inosine-5-monophosphate dehydrogenase;Inosine-5-monophosphate dehydrogenase 1	IMPDH1	8	8	8	28.4	1.5715e-111	1.2303	1.1278	44.537	10	21.2	195890000	214230000		563
561	P08962;C9JV86;F8VWK8;F8W022;Q8N6Z9;F8VZE2;F8VV56;F8VNT9	P08962;C9JV86;F8VWK8;F8W022;Q8N6Z9;F8VZE2;F8VV56;F8VNT9	CD63 antigen	CD63	1	1	1	4.2	5.8279e-91	0.79858	0.91293	6.2999	5	4.2	618030000	536290000
562	Q9NY93;C9JV95;G3V0G3;H7C3E9;F8WDT8;H7BZN7;F8WEI3	Q9NY93;C9JV95;G3V0G3;H7C3E9	Probable ATP-dependent RNA helicase DDX56	DDX56	10	10	10	39.7	0	0.87729	0.93695	22.107	20	23.6	440030000	418120000
564	Q9H9P8;C9JVN9;Q9H9P8-2;G3V272;G3V5S1;G3V5A8	Q9H9P8;C9JVN9;Q9H9P8-2	L-2-hydroxyglutarate dehydrogenase, mitochondrial	L2HGDH	4	4	4	39.5	2.6793e-286	1.4342	1.477	0.51953	2	16	14007000	19365000		104;155
565	Q9BQE9;C9JWD3;Q4VC05-2;Q4VC05;Q9BQE9-3;Q9BQE9-2;F8WDZ4;F8WE18	Q9BQE9;C9JWD3;Q4VC05-2;Q4VC05;Q9BQE9-3;Q9BQE9-2;F8WDZ4;F8WE18	B-cell CLL/lymphoma 7 protein family member B;B-cell CLL/lymphoma 7 protein family member A	BCL7B;BCL7A	1	1	1	13.4	3.0559e-19	NaN	NaN	NaN	0	7.9	0	0
567	C9JXA7;Q0VGL1	C9JXA7;Q0VGL1	UPF0539 protein C7orf59	C7orf59	1	1	1	7.3	9.198e-07	NaN	NaN	NaN	1	7.3	27126000	10959000
570	O75817;C9JYM0	O75817;C9JYM0	Ribonuclease P protein subunit p20	POP7	2	2	2	32.1	1.8083e-18	0.8327	0.91931	37.141	2	25	48901000	42855000
571	H0Y8C2;Q6P5R6;C9JYQ9	H0Y8C2;Q6P5R6;C9JYQ9	60S ribosomal protein L22-like 1	RPL22L1	4	1	1	37.3	3.214e-89	NaN	NaN	NaN	1	28.9	91159000	87692000		98
572	C9JZP6	C9JZP6		DHRS2	1	1	1	3.1	0.00066863	NaN	NaN	NaN	1	3.1	18823000	6377000
573	O60716;O60716-2;O60716-3;C9JZR2;O60716-5;O60716-9;O60716-10;O60716-11;O60716-13;O60716-4;F8WA43;O60716-6;O60716-7;E9PIE5;O60716-8;O60716-17;O60716-18;O60716-19;O60716-21;O60716-12;O60716-14;O60716-15;O60716-16;O60716-20;O60716-22;O60716-23;O60716-24;O60716-25;O60716-26;O60716-27;O60716-29;O60716-28;O60716-30;O60716-31;O60716-32;E9PRE2;H0YC95;E9PKY0;E9PKL1	O60716;O60716-2;O60716-3;C9JZR2;O60716-5;O60716-9;O60716-10;O60716-11;O60716-13;O60716-4;F8WA43;O60716-6;O60716-7;E9PIE5;O60716-8;O60716-17;O60716-18;O60716-19;O60716-21;O60716-12;O60716-14;O60716-15;O60716-16;O60716-20;O60716-22;O60716-23;O60716-24;O60716-25;O60716-26;O60716-27;O60716-29;O60716-28;O60716-30;O60716-31;O60716-32	Catenin delta-1	CTNND1	18	18	18	46.8	0	0.84027	0.92672	34.966	26	24.9	710600000	751610000		25;837
576	Q15413;F8WD27;Q15413-2;Q15413-3;C9K0H7	Q15413;F8WD27;Q15413-2;Q15413-3;C9K0H7	Ryanodine receptor 3	RYR3	0	0	0	0.7	7.6254e-06	NaN	NaN	NaN	0	0	0	0
577	C9K0J5;Q70E73;Q70E73-6;Q70E73-9;Q70E73-3;Q70E73-4;Q70E73-7;Q70E73-8;Q70E73-2;C9J164;Q70E73-5;B4E100	C9K0J5;Q70E73;Q70E73-6;Q70E73-9;Q70E73-3;Q70E73-4;Q70E73-7;Q70E73-8;Q70E73-2;C9J164;Q70E73-5	Ras-associated and pleckstrin homology domains-containing protein 1	RAPH1	2	2	1	9	1.7082e-54	0.91355	1.0626	12.568	2	3.4	38335000	36065000		482
598	CON__P04264;P04264	CON__P04264;P04264	Keratin, type II cytoskeletal 1	KRT1	3	1	1	17.1	9.6795e-64	NaN	NaN	NaN	1	3.3	1639800	2437100		269;276
599	CON__P05784	CON__P05784			19	1	1	31	0	NaN	NaN	NaN	0	26.5	0	0		103;110;160;200;207;240;365	206;242
600	F8VXB4;CON__P05787;P05787;F8VU64;F8VUG2;CON__H-INV:HIT000292931;F8VP67;F8VRG4;CON__Q9H552;Q9H552;CON__H-INV:HIT000016045;H0YIB2;Q8IWY7;CON__P13647;P13647;E7EU87;F8W0C6;F8VVA1;CON__Q3TTY5;CON__P12035;P12035;F8VU69	F8VXB4;CON__P05787;P05787;F8VU64;F8VUG2;CON__H-INV:HIT000292931	Keratin, type II cytoskeletal 8	KRT8	55	53	19	87.3	0	1.0828	1.0445	16.452	195	79.6	111230000000	124190000000
606	CON__P13645;P13645;CON__P02535-1	CON__P13645;P13645	Keratin, type I cytoskeletal 10	KRT10	3	1	1	18.2	7.0364e-83	NaN	NaN	NaN	0	6.6	0	0		163
622	CON__Q04695;Q04695;H9KV34;A8MW45;CON__P02533;P02533;CON__Q3ZAW8;CON__Q9Z2K1;C9JH30;F5H7G6;CON__P08730-1;CON__Q61782;A8MT21;B3KRA2;CON__P35900;P35900;C9JTG5;CON__Q2M2I5;Q2M2I5;CON__REFSEQ:XP_986630;CON__O76014;CON__O76013;O76013;CON__Q148H6;Q7Z3Y7;CON__O76015;O76015;CON__Q497I4;Q92764;CON__A2AB72;O76014;CON__Q14532;Q14532;C4AM86;O76013-2;CON__A2A5Y0	CON__Q04695;Q04695;H9KV34	Keratin, type I cytoskeletal 17	KRT17	28	5	2	71.1	0	0.98838	1.023	18.312	6	52.8	446250000	425470000		101;172;212;262;278;399	360
627	CON__Q3KNV1;P08729;E7ES34;F8VZY5;F5GZD1	CON__Q3KNV1;P08729;E7ES34;F8VZY5;F5GZD1	Keratin, type II cytoskeletal 7	KRT7	39	32	2	74	0	0.98375	0.98745	34.749	80	71.9	13187000000	13202000000		101;108;117;122;130;214;273;286;326;331;348;394
640	CON__Q6KB66-1;Q6KB66;Q6KB66-2;Q6KB66-3;CON__Q0VBK2	CON__Q6KB66-1;Q6KB66;Q6KB66-2;Q6KB66-3	Keratin, type II cytoskeletal 80	KRT80	4	3	3	27.2	0	NaN	NaN	NaN	0	10.2	0	0		205
642	CON__Q8VED5	CON__Q8VED5			8	1	0	9.4	3.2221e-128	1.3335	1.1854	24.249	3	7.2	171360000	166120000		144;149;156;229;236
646	CON__Q9D312	CON__Q9D312			4	2	2	10.2	9.3715e-77	NaN	NaN	NaN	1	10.2	74888000	146830000	387		398
652	P30038;D2D4A3;P30038-2;E9PF68	P30038;D2D4A3;P30038-2	Delta-1-pyrroline-5-carboxylate dehydrogenase, mitochondrial	ALDH4A1	2	2	2	11	9.3848e-18	NaN	NaN	NaN	1	3.6	3409500	4319100		93
654	P09914;D3DR31;Q5T764	P09914;D3DR31	Interferon-induced protein with tetratricopeptide repeats 1	IFIT1	5	5	3	21.1	1.166e-121	0.93336	1.0824	2.4861	3	12.3	29068000	29106000		259;275
655	Q15599;D3DU85;Q15599-2;H3BQS0;H3BSV6;H3BN50;H3BUQ9;H3BSA4	Q15599;D3DU85;Q15599-2;H3BQS0;H3BSV6;H3BN50;H3BUQ9	Na(+)/H(+) exchange regulatory cofactor NHE-RF2	SLC9A3R2	2	2	2	14.8	5.0603e-16	1.2631	1.2246	13.53	3	7.7	48467000	53993000
657	F8W727;P62910;D3YTB1;D3YTI8	F8W727;P62910;D3YTB1	60S ribosomal protein L32	RPL32	6	6	6	46.4	0	1.2494	1.0868	27.443	20	35.3	4965000000	6605300000		30;94
658	Q9NZE8;D3YTC1;Q9NZE8-2	Q9NZE8;D3YTC1;Q9NZE8-2	39S ribosomal protein L35, mitochondrial	MRPL35	3	3	3	11.7	1.1085e-06	0.9478	0.97649	25.475	4	11.7	39744000	47043000
659	Q8N9T8;Q8N9T8-2;D3YTE0;F5H196;H0YFD2	Q8N9T8;Q8N9T8-2;D3YTE0;F5H196	Protein KRI1 homolog	KRI1	6	6	6	21.3	4.1966e-239	1.0073	1.0109	25.257	11	11.4	156570000	158620000
660	Q9Y2K7;Q9Y2K7-2;E9PIL6;D4QA03;Q9Y2K7-3;E7EMR1	Q9Y2K7;Q9Y2K7-2;E9PIL6;D4QA03	Lysine-specific demethylase 2A	KDM2A;kdm2a	4	4	4	7.2	1.1944e-19	1.153	1.1651	88.791	4	4	97572000	77090000
661	Q99729-2;D6RBZ0;Q99729-3;D6RD18;D6R9P3;Q99729;Q99729-4	Q99729-2;D6RBZ0;Q99729-3;D6RD18;D6R9P3;Q99729;Q99729-4	Heterogeneous nuclear ribonucleoprotein A/B	HNRNPAB	16	16	16	41.3	0	1.1012	1.0022	21.59	40	40.4	4887800000	5238300000		83;87;92;102;126;169;209;330	103
662	Q13454;Q13454-2;D6RIY7;D6RA37;D6RDV0	Q13454;Q13454-2;D6RIY7;D6RA37;D6RDV0	Tumor suppressor candidate 3	TUSC3	1	0	0	3.2	0.0015294	NaN	NaN	NaN	0	2	0	0		72
664	D6RAD4;P50613;D6R9G1;D6RIG9;D6RF14;D6R9Z2;D6RI01;D6RGG9;D6RFL0;D6REC6	D6RAD4;P50613	Cyclin-dependent kinase 7	CDK7	1	1	1	27.5	2.7343e-102	NaN	NaN	NaN	1	6.5	40054000	48723000		14
665	P61077-3;P61077;H9KV45;D6RAH7;P61077-2;D6RFM0;D6RAW0;D6RA11	P61077-3;P61077;H9KV45;D6RAH7;P61077-2;D6RFM0	Ubiquitin-conjugating enzyme E2 D3	UBE2D3;UBE2D2	4	4	1	48.3	5.0021e-274	0.99139	1.0735	11.565	8	43	944780000	922980000		130;135
668	Q99735;D6RBB5	Q99735;D6RBB5	Microsomal glutathione S-transferase 2	MGST2	1	1	1	9.5	0.00058129	NaN	NaN	NaN	0	9.5	0	0
669	P06730-2;D6RBW1;P06730-3;P06730;H0Y8J7;A6NMX2;H0Y8X3;D6RHE2;D6RFJ3	P06730-2;D6RBW1;P06730-3;P06730;H0Y8J7	Eukaryotic translation initiation factor 4E	EIF4E	6	6	6	35.1	4.2112e-246	1.1403	1.0744	13.521	16	26.2	608890000	698880000		119;193
670	Q9Y6G5;D6RJ90;D6RC04;H0Y9N4	Q9Y6G5;D6RJ90;D6RC04;H0Y9N4	COMM domain-containing protein 10	COMMD10	1	1	1	10.4	2.1631e-11	NaN	NaN	NaN	0	5.9	0	0		56
673	Q9UPQ0;Q9UPQ0-4;Q9UPQ0-2;E9PHM7;D6RD46;G5EA03;H0Y2S5;H0Y8P3;E9PDJ9;Q9UPQ0-5;Q9UPQ0-6;E7EPK0;Q9UPQ0-8;Q9UPQ0-9;F5GY62;Q6NVB9;D6RJ93;Q9UPQ0-7;D6R8Y0	Q9UPQ0;Q9UPQ0-4;Q9UPQ0-2;E9PHM7;D6RD46;G5EA03;H0Y2S5;H0Y8P3;E9PDJ9;Q9UPQ0-5;Q9UPQ0-6;E7EPK0;Q9UPQ0-8;Q9UPQ0-9;F5GY62	LIM and calponin homology domains-containing protein 1	LIMCH1	5	5	0	18.3	9.2292e-93	1.0003	0.87684	39.122	3	7.1	40784000	45819000		867
675	D6RE62	D6RE62		ENSA	4	4	0	52.9	2.4701e-172	1.1248	0.99675	11.159	13	33.1	359800000	410760000
676	D6REA1;Q9H173;F5H0H2;D6RIU8;D6RAI3;D6RBP7;D6RG16;A0RZB6	D6REA1;Q9H173	Nucleotide exchange factor SIL1	SIL1	2	2	2	12	2.4068e-15	NaN	NaN	NaN	0	3.2	0	0		116
677	Q6UX04;F5H636;Q6UX04-2;D6REK3	Q6UX04;F5H636;Q6UX04-2;D6REK3	Peptidyl-prolyl cis-trans isomerase CWC27 homolog	CWC27	1	1	1	9.1	2.8503e-10	0.56164	0.57381	24.362	2	3.6	36262000	26322000
678	P12081;D6REN6;B4DY73;B3KWE1;B4DDD8;B4E1C5;E7ETE2;C9JWK3;D6RF05	P12081;D6REN6;B4DY73;B3KWE1;B4DDD8;B4E1C5;E7ETE2;C9JWK3	Histidine--tRNA ligase, cytoplasmic	HARS	17	17	12	52.7	4.3329e-220	1.0183	0.99139	21.578	24	35.2	735630000	762200000		12;51;75;112;118;373;403;443
679	D6RER5;Q9NVA2;D6RGI3;Q9NVA2-2;D6RDU5;H0Y961;H0Y9G8;D6R9Y6;D6RDP1	D6RER5;Q9NVA2;D6RGI3;Q9NVA2-2;D6RDU5;H0Y961	Septin-11	40787	16	16	9	47	0	1.0887	1.1079	32.265	33	41.9	897970000	1043600000		195;357;366
681	E7EQR8;Q9GZM5;D6RFI3;D6RGI4;D6RED8;D6RGY8;D6RAY4;D6RA04;D6RBQ1	E7EQR8;Q9GZM5;D6RFI3;D6RGI4;D6RED8;D6RGY8	Protein YIPF3	YIPF3	1	1	1	13.8	1.3019e-18	NaN	NaN	NaN	0	7.6	0	0
686	D6RH22;Q9NRP0	D6RH22;Q9NRP0	Oligosaccharyltransferase complex subunit OSTC	OSTC	1	1	1	8.2	7.2612e-12	0.97863	0.86706	1.0884	2	7	143090000	115690000		18
688	D6RIE3;P14406;D6RGV5;D6RA35;D6R9C3	D6RIE3;P14406;D6RGV5	Cytochrome c oxidase subunit 7A2, mitochondrial	COX7A2	3	3	3	36.3	3.2048e-163	0.98008	0.86535	7.4304	7	34.1	754390000	647520000
689	Q06265-2;Q06265;D6RIY6;D6R905;Q06265-4;Q06265-3;D6RA17;D6RAP4;H0Y9L5	Q06265-2;Q06265;D6RIY6;D6R905;Q06265-4;Q06265-3;D6RA17;D6RAP4	Exosome complex component RRP45	EXOSC9	6	6	6	15.4	6.9393e-41	1.2343	1.0701	26.063	5	12.9	112580000	131690000		67;281
694	E2QRD5;Q7Z6K5;H0YL85;H0YMK0;H0YL03;H0YMP5	E2QRD5;Q7Z6K5;H0YL85;H0YMK0;H0YL03;H0YMP5	UPF0552 protein C15orf38	C15orf38-AP3S2;C15orf38	0	0	0	6.6	4.8084e-05	NaN	NaN	NaN	0	0	0	0
695	F6SH78;Q9NYP7;E2QRH7;Q5TGH5	F6SH78;Q9NYP7;E2QRH7	Elongation of very long chain fatty acids protein 5	ELOVL5	0	0	0	15	2.8003e-11	NaN	NaN	NaN	0	0	0	0
696	E2QRJ6;A6NFM0;Q9H1A6;P52435;Q9GZM3;F8WF84;F6W009;Q9H1A7;E7EWC6;Q9GZM3-2;E7EP90;D6RAG0;H0Y980;A6NJ25	E2QRJ6;A6NFM0;Q9H1A6;P52435;Q9GZM3;F8WF84;F6W009;Q9H1A7	DNA-directed RNA polymerase II subunit RPB11-a;DNA-directed RNA polymerase II subunit RPB11-b1;DNA-directed RNA polymerase II subunit RPB11-b2	POLR2J3;POLR2J2;POLR2J1;POLR2J	3	3	3	63.9	2.4932e-80	1.0025	0.92233	10.934	4	39.2	53884000	62363000
697	Q9BTZ2;Q9BTZ2-4;E2QRL8;P0CG22;Q9BTZ2-5;Q9BTZ2-2;Q9BTZ2-7;E2QRI3;H7BYG2;Q9BTZ2-3;F5GWZ1;H0YNP7	Q9BTZ2;Q9BTZ2-4;E2QRL8	Dehydrogenase/reductase SDR family member 4	DHRS4	5	5	4	24.8	5.174e-20	0.93946	1.0925	49.378	7	24.8	92582000	80929000
699	E5KLJ5;O60313-2;E5KLJ9;E5KLK1;E5KLJ6;O60313;H7C3G2;H7C321	E5KLJ5;O60313-2;E5KLJ9;E5KLK1;E5KLJ6;O60313	Dynamin-like 120 kDa protein, mitochondrial;Dynamin-like 120 kDa protein, form S1	OPA1	5	5	4	25.5	0	1.0687	1.1683	36.56	10	8	233150000	277710000		889;978
701	E5RG17;Q6P1N9;Q6P1N9-2;G5EA19;E5RGF2;H0YBX2;E5RK70;E5RG62;E5RID7;E5RJY6;E5RI69	E5RG17;Q6P1N9;Q6P1N9-2;G5EA19;E5RGF2;H0YBX2	Putative deoxyribonuclease TATDN1	TATDN1	6	6	6	46.9	2.3277e-66	1.2317	1.2082	22.848	5	22.4	118490000	146140000		86;162
703	E5RIM7;O00244;E5RGN3	E5RIM7;O00244;E5RGN3	Copper transport protein ATOX1	ATOX1	5	5	5	58.9	3.0475e-71	1.1317	0.99733	29.084	4	47.9	147820000	157440000		30
704	Q9H6H4;E5RGS2;E5RJV5;Q9H6H4-2	Q9H6H4;E5RGS2;E5RJV5;Q9H6H4-2	Receptor expression-enhancing protein 4	REEP4	2	2	2	19.1	3.4934e-12	0.7467	0.76981	0.15686	2	7	18324000	16778000
705	Q6NXR4;E5RIZ0;E5RIH5;E5RH83	Q6NXR4;E5RIZ0;E5RIH5;E5RH83	TELO2-interacting protein 2	TTI2	0	0	0	6.1	6.3223e-15	NaN	NaN	NaN	0	0	0	0
707	Q15369;E5RHG8;E5RGD9;E5RJ89	Q15369;E5RHG8;E5RGD9;E5RJ89	Transcription elongation factor B polypeptide 1	TCEB1	5	5	5	49.1	1.1064e-293	1.0304	1.0645	16.878	17	49.1	900990000	973420000		32
708	O94905;E5RHW4;E5RJ09;O94905-3;O94905-2	O94905;E5RHW4	Erlin-2	ERLIN2	10	10	7	57.5	1.2496e-193	1.0843	0.9912	52.899	25	37.2	1533200000	1700000000		205;285
709	P52758;E5RI71;H0YB34;H0YBX3	P52758;E5RI71;H0YB34;H0YBX3	Ribonuclease UK114	HRSP12	2	2	2	31.4	5.8522e-40	0.69721	0.82065	5.9191	3	24.1	47308000	38232000
710	P62888;E5RI99;E5RJH3	P62888;E5RI99	60S ribosomal protein L30	RPL30	7	7	7	62.6	0	1.2306	1.133	18.03	30	59.1	8220100000	9590200000		26;68
713	E5RJD8;O75347;E5RIW3;B4DT30;E5RIX8	E5RJD8;O75347;E5RIW3;B4DT30;E5RIX8	Tubulin-specific chaperone A	TBCA	12	12	9	64.7	1.4194e-122	0.81112	0.91853	16.008	15	64.7	1089100000	974510000		39;62;97;106	36;51
714	P33991;E7EM48;E5RG31;E7ER43;E5RHP5;E5RFJ8;E5RK04;E7EQU7;Q9UJA3;Q9UJA3-3;Q9UJA3-2	P33991;E7EM48	DNA replication licensing factor MCM4	MCM4	36	36	36	54.5	0	1.0714	1.0261	30.424	64	45.5	5384300000	5923400000		220;439;444;450;477;627;752;762;819;858
715	P51398;E7EM60;P51398-2	P51398;E7EM60;P51398-2	28S ribosomal protein S29, mitochondrial	DAP3	12	12	12	48.7	7.7626e-275	1.0579	0.99467	24.394	21	40.2	470440000	489860000		207
716	Q7L5N1;E7EM64;H7C3T0	Q7L5N1;E7EM64	COP9 signalosome complex subunit 6	COPS6	8	8	8	49.8	8.7406e-242	0.97378	0.96326	12.047	13	38.8	581420000	523160000		108;274
717	E7EM95;Q99942;E9PN08	E7EM95;Q99942;E9PN08	E3 ubiquitin-protein ligase RNF5	RNF5	1	1	1	9.3	6.2589e-09	0.69511	0.80082	4.5781	2	9.3	26172000	12204000
718	Q13671;Q13671-2;E9PNR2;E7EM96	Q13671;Q13671-2;E9PNR2;E7EM96	Ras and Rab interactor 1	RIN1	0	0	0	3.1	1.1511e-06	NaN	NaN	NaN	0	0	0	0
721	E7EMK3;Q14254	E7EMK3;Q14254	Flotillin-2	FLOT2	7	7	7	35	6.7783e-225	1.141	1.0046	61.336	5	21.5	313270000	343690000
723	P41236;E7EMN6;Q6NXS1;E7EUI7	P41236;E7EMN6;Q6NXS1;E7EUI7	Protein phosphatase inhibitor 2;Putative protein phosphatase inhibitor 2-like protein 3	PPP1R2;PPP1R2P3	4	4	4	28.8	5.9778e-40	1.167	1.0446	15.609	13	24.4	427580000	483020000
724	Q9NRR4;E7EMP9;Q9NRR4-2;H0Y2N2	Q9NRR4;E7EMP9;Q9NRR4-2;H0Y2N2	Ribonuclease 3	DROSHA	1	1	1	2.6	2.0397e-07	0.93667	1.131	17.129	2	1.3	13162000	8956600
725	O95071;E7EMW7;E7ET84;E5RFK7	O95071;E7EMW7	E3 ubiquitin-protein ligase UBR5	UBR5	0	0	0	5	3.5025e-51	NaN	NaN	NaN	0	0	0	0
726	Q9P0K7-2;Q9P0K7;E7EMX7;Q9P0K7-3;E9PED3	Q9P0K7-2;Q9P0K7;E7EMX7;Q9P0K7-3;E9PED3	Ankycorbin	RAI14	1	1	1	12.4	1.0455e-20	NaN	NaN	NaN	1	1.1	6590700	3439600		753;892
727	G5E948;O95819-3;E7ESS2;E7EN19;O95819-5;O95819;O95819-2;H7C360;G3XAA2;O95819-4;E7ENQ1;C9J840;E7EX83;H7C0P6;C9J338;Q9HBM9;E7ETN6	G5E948;O95819-3;E7ESS2;E7EN19;O95819-5;O95819;O95819-2;H7C360;G3XAA2;O95819-4;E7ENQ1;C9J840;E7EX83;H7C0P6;C9J338	Mitogen-activated protein kinase kinase kinase kinase 4	MAP4K4;TNIK	3	1	1	4.6	3.5821e-11	0.82834	0.95606	19.851	3	3.8	18512000	20108000		1293
732	H0Y3H1;Q9H0E2;E7EN89;B3KR28;F2Z2Y8;B3KXC6;E9PQ25;E9PP67	H0Y3H1;Q9H0E2;E7EN89;B3KR28;F2Z2Y8;B3KXC6;E9PQ25;E9PP67	Toll-interacting protein	TOLLIP	1	1	1	6.2	2.4468e-07	1.2676	1.113	4.7572	2	2.6	136620000	149490000
733	P28290;E9PHV5;P28290-2;E7END2;E7EUL7;P28290-3;H7BZ26	P28290;E9PHV5;P28290-2;E7END2;E7EUL7;P28290-3	Sperm-specific antigen 2	SSFA2	4	4	4	6.7	4.3332e-22	NaN	NaN	NaN	1	4.9	14994000	22134000
734	F5H7W8;Q96C57;G5EA44;E7ENF1;F6TFQ5;H0YGK4;H0YF83;F5H3K2;F5H8B7	F5H7W8;Q96C57;G5EA44;E7ENF1;F6TFQ5;H0YGK4;H0YF83;F5H3K2;F5H8B7	Uncharacterized protein C12orf43	C12orf43	2	2	2	27	5.6529e-205	0.68791	0.80184	21.085	3	12.9	43797000	31820000
735	Q96CN7;E7ENF9;D6RGE2	Q96CN7;E7ENF9;D6RGE2	Isochorismatase domain-containing protein 1	ISOC1	1	1	0	19.8	6.2262e-24	1.0098	0.90755	0	2	5	21153000	21358000
736	E7ENH9;P53396;P53396-2;B4E3P0	E7ENH9;P53396;P53396-2;B4E3P0	ATP-citrate synthase	ACLY	47	47	47	52.6	0	0.97885	0.98355	23.906	112	43.5	10467000000	11196000000		213;220;284;313;594;600;1002;1022;1045;1131	1025
737	E7EQI5;Q8NF91;E9PEL9;Q8NF91-4;E7ENN3;Q8NF91-7;Q8NF91-2;Q8NF91-8;Q8NF91-6;Q8NF91-5;F5GXQ8;F5H4Q0;F5GYQ7	E7EQI5;Q8NF91;E9PEL9;Q8NF91-4;E7ENN3;Q8NF91-7	Nesprin-1	SYNE1	3	3	3	0.8	8.0685e-11	1.145	1.0157	13.141	5	0.4	511900000	603210000
738	P14678-3;E7ENP4;P14678;P14678-2;B3KVR1;P63162	P14678-3;E7ENP4;P14678;P14678-2;B3KVR1;P63162	Small nuclear ribonucleoprotein-associated proteins B and B;Small nuclear ribonucleoprotein-associated protein;Small nuclear ribonucleoprotein-associated protein N	SNRPB;SNRPN	5	5	5	23.2	2.7074e-121	0.98787	1.0265	24.319	25	18.3	3317100000	4051300000		32;57;64
739	E7ENU4;P55265-4;P55265;P55265-5	E7ENU4;P55265-4;P55265;P55265-5	Double-stranded RNA-specific adenosine deaminase	ADAR	34	34	4	48.1	0	0.98004	1.0042	25.8	68	33.4	4003400000	3984100000		461;634;800;841;979;1082;1158;1209
740	Q86YQ8;E7ENV7;Q86VY2;Q9HCH3;Q8IYJ1;Q8IYJ1-2	Q86YQ8;E7ENV7;Q86VY2	Copine-8	CPNE8	4	3	3	21.3	1.2044e-84	NaN	NaN	NaN	1	9.2	8259400	10585000
741	P53992;G5EA31;E7EP00;B4DZT4;F6RFB3	P53992;G5EA31;E7EP00	Protein transport protein Sec24C	SEC24C	21	21	19	32.4	0	0.98982	0.97598	35.073	32	24.3	661110000	605730000		364
742	E7EP23;Q6IA86;Q6IA86-5;Q6IA86-3;E9PCX0;Q6IA86-2;Q6IA86-4;H0YFD3	E7EP23;Q6IA86;Q6IA86-5;Q6IA86-3;E9PCX0;Q6IA86-2;Q6IA86-4	Elongator complex protein 2	ELP2	3	3	3	12	8.12e-145	NaN	NaN	NaN	0	3.8	0	0		524
744	E7EP74;Q14789;E7EU81;H0Y867;E7EWX1;H7C5I7	E7EP74;Q14789;E7EU81	Golgin subfamily B member 1	GOLGB1	7	7	7	9.9	4.3376e-121	0.95224	0.84764	9.053	2	2.7	9869100	11836000		1398;1404;1648;2020;2149
746	P16070;P16070-5;E7EPC6;P16070-7;P16070-3;P16070-4;P16070-6;P16070-17;P16070-8;P16070-16;P16070-10;P16070-11;P16070-13;P16070-14;P16070-12;P16070-18;H0Y2P0;H0YD13;H0YE40;P16070-9;H0Y5E4;P16070-15;H0YCV9;H0YDW7;H0YD17;H0YDX6;H0YEU1;H0YEV3;H0YD90;E9PKC6;P16070-19;Q86UZ1	P16070;P16070-5;E7EPC6;P16070-7;P16070-3;P16070-4;P16070-6;P16070-17;P16070-8;P16070-16;P16070-10;P16070-11;P16070-13;P16070-14;P16070-12;P16070-18;H0Y2P0;H0YD13;H0YE40	CD44 antigen	CD44	11	11	11	14.2	0	1.0048	1.0276	18.777	32	13.2	4216800000	4307000000		158;739	709
747	E7EX17;P23588;E7EPC9;B4DS13;F8VX11;F8VP89;F8VSC7;F8W0K0;F8VYE9;F8VRU1	E7EX17;P23588;E7EPC9;B4DS13;F8VX11;F8VP89	Eukaryotic translation initiation factor 4B	EIF4B	18	18	18	45.1	0	0.9794	1.0603	34.211	37	37.3	4420800000	5133400000		177;194;395;530;534;562
749	E7EPE1;Q10589	E7EPE1;Q10589	Bone marrow stromal antigen 2	BST2	2	2	2	11.6	3.7383e-159	1.1897	1.0579	15.592	5	11.6	681640000	704960000
751	Q16181;E7EPK1;E7ES33;Q16181-2;H0YFF6;H0Y3Y4;G3V1Q4;B4DNE4;F5GZE5;Q5JXL7;Q6ZU15;Q5W161;F2Z3D3	Q16181;E7EPK1;E7ES33;Q16181-2;H0YFF6;H0Y3Y4;G3V1Q4;B4DNE4	Septin-7	39326	14	14	14	51.9	0	1.0426	0.98261	25.316	38	41.9	2791700000	2894600000		208;235;326
752	E7EPK6;P62847;P62847-3;E7ETK0;P62847-2	E7EPK6;P62847;P62847-3;E7ETK0;P62847-2	40S ribosomal protein S24	RPS24	8	8	8	24.9	2.0836e-105	0.9516	1.0671	32.392	20	24.9	3876700000	4447200000		37;43;83;99;100;101	74
753	H3BNZ1;E7EPL4;H3BND4;Q6P996;E7EMH5;Q86XE2;Q6P996-2;Q6P474;Q6XYB5;H3BNL6;H3BQ54;H3BU11;H3BM88;H3BPV5	H3BNZ1;E7EPL4;H3BND4;Q6P996;E7EMH5	Pyridoxal-dependent decarboxylase domain-containing protein 1	PDXDC1	10	10	10	44	2.3571e-211	0.84623	0.98187	17.485	10	20.4	127410000	119220000		509
754	P33121;E7EPM6;P33121-2;B7Z452;B7Z3Z9;D6RER0;H0Y9U7;H0Y9Z9;Q9UKU0-1;Q9UKU0-8;Q9UKU0-6;Q9UKU0;Q9UKU0-3;Q9UKU0-5;E7ERD7;Q9UKU0-2;Q9UKU0-7;G3V1S9	P33121;E7EPM6;P33121-2;B7Z452;B7Z3Z9;D6RER0	Long-chain-fatty-acid--CoA ligase 1	ACSL1	10	10	8	33.8	0	1.3439	1.512	41.689	7	17.5	52446000	56779000		551
755	Q9Y520-7;Q9Y520;Q9Y520-5;E7EPN9;Q9Y520-4;Q9Y520-3;E9PF21;Q9Y520-6;H0Y877;H7C5N8;B4E3S2	Q9Y520-7;Q9Y520;Q9Y520-5;E7EPN9;Q9Y520-4;Q9Y520-3;E9PF21;Q9Y520-6	Protein PRRC2C	PRRC2C	22	22	1	17.3	0	0.97561	0.99266	27.97	29	12.8	687900000	769610000		493
758	E7EPT4;P19404	E7EPT4;P19404	NADH dehydrogenase [ubiquinone] flavoprotein 2, mitochondrial	NDUFV2	6	6	6	32.5	7.8911e-104	0.71989	0.83379	40.071	8	27.8	379880000	313820000		212
759	Q14643;E7EPX7;E7EVP7;Q14643-2;Q14643-6;Q14643-5;Q14643-7;Q14643-8;G5E9P1;Q14643-3;Q14643-4;B7ZMI3;H7C332	Q14643;E7EPX7;E7EVP7;Q14643-2;Q14643-6;Q14643-5;Q14643-7;Q14643-8;G5E9P1;Q14643-3;Q14643-4	Inositol 1,4,5-trisphosphate receptor type 1	ITPR1	3	3	3	5.7	3.1318e-34	1.7518	1.6603	95.879	2	1.5	36816000	211220000		100;517;576
760	E7EPZ3;O60784-2;O60784;O60784-4;E7EPD0;O60784-3;B0QY01;B3KUU1;F8WA65;Q6UW50;B7WP09;B0QY02;H7BYN7;F8WBB0;F8WE29;F8W928;F8WAW7;F8WB30	E7EPZ3;O60784-2;O60784;O60784-4;E7EPD0;O60784-3;B0QY01;B3KUU1	Target of Myb protein 1	TOM1	7	7	7	32.7	2.895e-224	0.82204	0.93392	28.808	10	29.3	208960000	219970000		115
761	E7EQ04;Q7L576;Q7L576-2;Q7L576-3;H0YN93;H0YL39;H0YLJ5	E7EQ04;Q7L576	Cytoplasmic FMR1-interacting protein 1	CYFIP1	16	16	10	26.8	2.824e-174	0.89862	0.89185	32.444	27	16.3	789170000	756480000		1199
763	Q9GZZ9;E7EQ61;E7EWE1;Q9GZZ9-2;C9JRV9;C9J5W5;C9J0F6	Q9GZZ9;E7EQ61;E7EWE1;Q9GZZ9-2;C9JRV9;C9J5W5	Ubiquitin-like modifier-activating enzyme 5	UBA5	0	0	0	21	3.0374e-64	NaN	NaN	NaN	0	0	0	0
764	Q9GZZ1;E7EQ69;C9J5D1;F8WB80;Q9GZZ1-2;C9JZU6;B0AZT5;C9J5J3;F8WCK0	Q9GZZ1;E7EQ69;C9J5D1;F8WB80	N-alpha-acetyltransferase 50	NAA50	9	9	9	59.8	3.1621e-164	1.0467	1.0193	53.53	8	52.7	249210000	304390000	34;37	37
766	Q14691;E7EQ95	Q14691;E7EQ95	DNA replication complex GINS protein PSF1	GINS1	1	1	1	7.1	5.7903e-130	NaN	NaN	NaN	0	7.1	0	0
767	B4DHX5;E7EQC1;P22570-2;P22570;B4DQQ4;B7Z7G2;G3V0F2	B4DHX5;E7EQC1;P22570-2;P22570;B4DQQ4;B7Z7G2	NADPH:adrenodoxin oxidoreductase, mitochondrial	FDXR	1	1	1	24.3	5.1209e-22	NaN	NaN	NaN	0	4.3	0	0		419;503
768	E7EQD5;Q15833;Q15833-2;F5GXG3;F5H146	E7EQD5;Q15833;Q15833-2;F5GXG3	Syntaxin-binding protein 2	STXBP2	0	0	0	12.4	1.1738e-12	NaN	NaN	NaN	0	0	0	0		13
769	Q12768;E7EQI7;H0YAY2;E5RFU6	Q12768;E7EQI7;H0YAY2	WASH complex subunit strumpellin	KIAA0196	7	7	7	21.4	3.6943e-92	0.77378	0.74547	15.922	3	8.7	39327000	19233000		429
770	F5H6K1;P11532;E9PDN5;H0YFQ3;P11532-4;F5GZT3;E7EQS7;P11532-2;E7EQS6;P11532-3;H0Y8D5;H0Y304;E7ESB2;F8VX32;E7EQS5;E7EQR9;F5GZY3;P11532-6;P11532-5;E9PDN1;B4DSV7;H0Y3E8	F5H6K1;P11532;E9PDN5;H0YFQ3;P11532-4;F5GZT3;E7EQS7;P11532-2;E7EQS6;P11532-3;H0Y8D5;H0Y304;E7ESB2;F8VX32;E7EQS5;E7EQR9;F5GZY3;P11532-6;P11532-5;E9PDN1;B4DSV7	Dystrophin	DMD	8	8	8	4.3	0	0.87932	0.99717	13.864	13	3.4	249240000	246310000
771	Q9UKV3;Q9UKV3-5;E7EQT4;Q9UKV3-2;Q9UKV3-3;G3V3B0;G3V3T3	Q9UKV3;Q9UKV3-5;E7EQT4;Q9UKV3-2;Q9UKV3-3;G3V3B0	Apoptotic chromatin condensation inducer in the nucleus	ACIN1	13	13	13	27.6	0	0.99048	1.0172	23.047	31	15.2	2207500000	2172100000		1080;1169
772	P61313;E7EQV9;E7ENU7;E7EX53;Q642I1;E7ERA2	P61313;E7EQV9;E7ENU7;E7EX53;Q642I1	60S ribosomal protein L15;Ribosomal protein L15	RPL15	11	11	11	48.5	2.2845e-254	1.0337	1.0302	26.619	41	48.5	9093600000	9332400000		83;93
773	P41240;E7EQW6;H3BUM9;P42679-2;P42679;Q9NST8;H3BN15	P41240;E7EQW6	Tyrosine-protein kinase CSK	CSK	3	3	3	16	3.849e-16	1.0108	0.88858	24.091	6	6.4	62298000	68991000
774	E9PCR8;Q96RT1;Q96RT1-2;E7EQW9;Q96RT1-3;Q96RT1-5;Q96RT1-4;Q96RT1-6;Q96RT1-7;B4DIP2	E9PCR8;Q96RT1;Q96RT1-2;E7EQW9;Q96RT1-3;Q96RT1-5;Q96RT1-4;Q96RT1-6;Q96RT1-7;B4DIP2	Protein LAP2	ERBB2IP	1	1	1	5.8	2.7246e-15	NaN	NaN	NaN	1	1	1137900	924140
775	Q9BTC8;E7EV10;F8W8M8;Q9BTC8-2;E7EQY4;D6W5A2;E9PCS8;E9PF88;H0YIT0	Q9BTC8;E7EV10;F8W8M8;Q9BTC8-2;E7EQY4;D6W5A2;E9PCS8	Metastasis-associated protein MTA3	MTA3	7	3	3	25.1	3.213e-74	0.88842	0.81128	13.904	3	14.8	21618000	23216000
776	E7EQZ4;Q16637;Q16637-3;Q16637-2;Q16637-4;B4DP61;I3L4C1;H0YBZ9	E7EQZ4;Q16637;Q16637-3;Q16637-2;Q16637-4;B4DP61	Survival motor neuron protein	SMN1	2	2	2	17.3	6.4811e-28	NaN	NaN	NaN	1	3.7	30280000	51845000
777	O95340-2;E7ER89;H0Y373;O95340	O95340-2;E7ER89;H0Y373;O95340	Bifunctional 3-phosphoadenosine 5-phosphosulfate synthase 2;Sulfate adenylyltransferase;Adenylyl-sulfate kinase	PAPSS2	14	14	14	53.5	0	1.0198	0.9558	21.539	16	36.8	431960000	488860000		184;233;607
779	G3XAH8;P98194-6;H0Y2Q7;G8JLN9;P98194-5;P98194-3;P98194;H0Y9V7;P98194-4;E7ERC6;P98194-2;H0Y9S7;H0Y8X9	G3XAH8;P98194-6;H0Y2Q7;G8JLN9;P98194-5;P98194-3;P98194;H0Y9V7;P98194-4;E7ERC6;P98194-2;H0Y9S7;H0Y8X9	Calcium-transporting ATPase type 2C member 1	ATP2C1	2	2	2	6.5	2.3839e-11	2.0514	2.362	72.074	3	2.8	22164000	25354000
781	E7EW49;E7ERI8;F5H604;E3W994;E9PBA6;F5H3X0;H7C5M8;H7C4X8;E7ENG2;B3KR06;O75122-2;D6RBU8;C9J668	E7EW49;E7ERI8;F5H604;E3W994;E9PBA6;F5H3X0		CLASP2	4	4	0	11	5.8829e-168	1.1091	1.0377	6.8967	7	3.2	320800000	380460000
782	E7ERK9;Q9UI10;Q9UI10-2;Q9UI10-3;F5H6W1;F8W8L6;H7C2L8	E7ERK9;Q9UI10;Q9UI10-2;Q9UI10-3;F5H6W1	Translation initiation factor eIF-2B subunit delta	EIF2B4	1	1	1	16.5	1.6295e-13	NaN	NaN	NaN	0	2.4	0	0
783	E7ERS3;Q86VM9;H7BXJ7;Q86VM9-2;F5H7R0;H3BRH3	E7ERS3;Q86VM9;H7BXJ7;Q86VM9-2;F5H7R0	Zinc finger CCCH domain-containing protein 18	ZC3H18	3	3	3	6	7.5675e-45	1.0594	1.0818	8.9987	3	6	73891000	86288000
785	E9PEB9;E7ERU2;Q03001;E9PHM6;F8W9J4;E7ERU0;Q03001-8;F6QMI7;E7ETB9;Q03001-9;Q5T0V7;Q03001-13;Q03001-3;Q6P0N6;H0YAT7	E9PEB9;E7ERU2;Q03001;E9PHM6;F8W9J4;E7ERU0;Q03001-8;F6QMI7	Dystonin	DST	3	3	3	1.6	1.2826e-21	1.0336	0.89788	30.102	3	0.6	152070000	108810000		1629
786	O15347;E7EQU1;E7ES08;E9PES6;P0C6E5	O15347;E7EQU1;E7ES08;E9PES6	High mobility group protein B3	HMGB3	8	8	8	51	1.9326e-274	1.0437	1.0543	14.079	19	41	1882100000	2099100000		59;145	13
788	E7ES43;O95757;E9PDE8;D6RJ96	E7ES43;O95757;E9PDE8;D6RJ96	Heat shock 70 kDa protein 4L	HSPA4L	20	14	14	56.4	0	1.1741	1.2225	30.074	13	30.1	285740000	300320000		124;303;387;643;672;767
791	Q92504;F5H0B5;E7ESG6	Q92504;F5H0B5;E7ESG6	Zinc transporter SLC39A7	SLC39A7	2	2	2	15.4	1.9549e-186	NaN	NaN	NaN	1	8.5	61988000	66391000		310
792	Q92743;E7ESJ0	Q92743;E7ESJ0	Serine protease HTRA1	HTRA1	1	1	1	2.9	5.0651e-08	NaN	NaN	NaN	1	2.9	2162000	1346900
794	E7ESP4;E7EMF1;E9PB77;D6RG08	E7ESP4;E7EMF1;E9PB77		ITGA2	12	1	1	23.1	1.8173e-162	0.63632	0.74116	22.815	2	16.3	71340000	34826000		197;261;323;327;330;684;718
795	Q13330;E7ESY4;Q13330-3;E7EN71;Q13330-2;H0Y4T7;F8VSM3;F8W9Y9;H0YIV8;C9JJM0;H7C3F3;F8VPC5	Q13330;E7ESY4;Q13330-3;E7EN71;Q13330-2;H0Y4T7	Metastasis-associated protein MTA1	MTA1	7	5	3	31.5	1.0565e-171	1.0158	1.1435	15.342	7	14.3	49317000	58053000		32;631
796	Q9NZY4;E7ESZ8;Q9UDW1;Q9UDW1-2	Q9NZY4;E7ESZ8;Q9UDW1;Q9UDW1-2	Cytochrome b-c1 complex subunit 9	UQCR10	1	1	1	5.3	1.1934e-07	0.82512	0.96568	12.799	2	5.3	12845000	11268000
798	O95684;O95684-2;E7ET71;Q8N103-3;O95684-3	O95684;O95684-2;E7ET71;Q8N103-3;O95684-3	FGFR1 oncogene partner	FGFR1OP	1	1	1	13.8	0	0.86993	0.98716	20.678	3	7.8	25329000	33029000
799	O95274;E7ET82	O95274;E7ET82	Ly6/PLAUR domain-containing protein 3	LYPD3	1	1	1	8.7	1.3279e-70	1.471	1.654	11.252	2	5.8	15019000	21944000
801	E7ETC3;Q9BZC7-3;Q9BZC7;Q9BZC7-2;E7EU84;H0Y8D6;H0Y8C9;O95477	E7ETC3;Q9BZC7-3;Q9BZC7;Q9BZC7-2;E7EU84;H0Y8D6;H0Y8C9	ATP-binding cassette sub-family A member 2	ABCA2	0	0	0	1.3	1.8043e-06	NaN	NaN	NaN	0	0	0	0
802	Q96GG9;E7ETP2;C9JVE2;C9J8R4;C9JUW4;C9J0B2;C9JRU6;F8WC32	Q96GG9;E7ETP2;C9JVE2	DCN1-like protein 1	DCUN1D1	3	3	3	26.6	4.8087e-174	1.1777	1.0302	47.364	7	13.9	86194000	82779000		143
804	E7ETU7;H0Y9G6;P09001;E9PF06;D6RC14;D6RBQ5	E7ETU7;H0Y9G6;P09001;E9PF06	39S ribosomal protein L3, mitochondrial	MRPL3	8	8	8	50.4	4.7733e-150	0.90136	0.90416	32.113	13	33.1	236520000	245770000		97
805	E7ETY2;Q13428-7;Q13428-6	E7ETY2;Q13428-7;Q13428-6		TCOF1	12	1	1	16.5	0	NaN	NaN	NaN	1	12.9	8764400	15120000		74
806	Q9Y6E2;E7ETZ4;B5MCH7;Q75MG1;B5MCE7;E7EMS9;F8WDX8;C9JF98;E9PFD4	Q9Y6E2;E7ETZ4;B5MCH7;Q75MG1;B5MCE7	Basic leucine zipper and W2 domain-containing protein 2	BZW2	15	14	14	61.3	0	1.0307	0.99758	38.257	29	38.4	1076400000	1134600000		117;127;134;232;260;399
807	O14964;E7EU53;O14964-2;I3L1P5;I3L1E3;I3L165	O14964;E7EU53;O14964-2;I3L1P5	Hepatocyte growth factor-regulated tyrosine kinase substrate	HGS	5	5	5	12.5	1.8767e-174	1.4179	1.233	17.324	2	9.4	24215000	32793000		202;207
808	Q5U5J2;P68400;E7EU96;P68400-2	Q5U5J2;P68400;E7EU96;P68400-2	Casein kinase II subunit alpha	CSNK2A1	13	13	13	43.1	3.2965e-269	0.99242	1.0675	37.027	24	42.3	1079300000	1083300000		102;303
811	E7EUC7;Q16851;Q16851-2;C9JNZ1;C9JQU9;C9JVG3;C9JWG0;C9JUW1;C9JTZ5;F2Z3H1	E7EUC7;Q16851;Q16851-2;C9JNZ1	UTP--glucose-1-phosphate uridylyltransferase	UGP2	21	21	21	55.7	0	0.96206	0.92572	30.172	25	43.1	1107100000	1221800000		47;78;86;100;321;328;447
812	E7EUE1;P28288;F5GYC1;P28288-2;P28288-3	E7EUE1;P28288;F5GYC1;P28288-2	ATP-binding cassette sub-family D member 3	ABCD3	15	15	15	38.9	0	0.98103	1.0028	28.134	33	29.4	1181700000	1210600000		284;429	278
813	P05091;E7EUE5;F8VXI5;F8W0A9	P05091;E7EUE5;F8VXI5;F8W0A9	Aldehyde dehydrogenase, mitochondrial	ALDH2	0	0	0	11.8	9.4485e-16	NaN	NaN	NaN	0	0	0	0		368
817	O95251;G5E9K7;O95251-2;E7ER15;G3V125;O95251-3;E7EUP3	O95251;G5E9K7;O95251-2;E7ER15;G3V125;O95251-3;E7EUP3	Histone acetyltransferase KAT7	KAT7	1	1	1	13.1	1.9808e-21	NaN	NaN	NaN	0	1.5	0	0		323
818	Q13206;E9PIF2;E7EUR6	Q13206;E9PIF2;E7EUR6	Probable ATP-dependent RNA helicase DDX10	DDX10	3	3	3	6.5	4.0203e-16	0.74322	0.8663	18.59	3	3.8	35292000	38788000
819	E7EUT7;P38571;F8W911;P38571-2;Q5T073	E7EUT7;P38571;F8W911;P38571-2;Q5T073	Lipase;Lysosomal acid lipase/cholesteryl ester hydrolase	LIPA	1	1	1	5.2	1.1765e-05	NaN	NaN	NaN	1	2.5	7887900	10493000
820	E9PFM1;Q04637;E7EUU4;Q04637-3;E9PGM1;Q04637-4;E7EX73;Q04637-5;G5E9S1;Q04637-6;C9JF13;C9J6B6;C9K073;C9J2Z7;H7C044;H7C0V6;C9JWW9;C9JSU8;C9JHW9;C9J987;C9J556;C9JWH7;C9JIH5;F8WCF2	E9PFM1;Q04637;E7EUU4;Q04637-3;E9PGM1;Q04637-4;E7EX73;Q04637-5;G5E9S1;Q04637-6;C9JF13	Eukaryotic translation initiation factor 4 gamma 1	EIF4G1	47	47	40	44.8	0	1.0201	1.0462	25.082	109	40.1	7298100000	7491400000		600;604;609;763;862;870;907;914;957;971;1251;1456;1594	875
821	O75179;O75179-2;E7EUV3;H0YM23;G5E964;H0YLQ3;H3BLS9;H7BXD7;H7C2F5;E7EWI7;O75179-4;O75179-3;C9JRC1;H0YMS3;O75179-5;Q8IWZ3-2;Q8IWZ3-3;Q8IWZ3-5;D6RHC4	O75179;O75179-2;E7EUV3;H0YM23;G5E964;H0YLQ3;H3BLS9;H7BXD7;H7C2F5	Ankyrin repeat domain-containing protein 17	ANKRD17;ANKHD1	1	1	0	3.3	5.2674e-19	NaN	NaN	NaN	0	0.7	0	0
822	O14745;E7EV06	O14745;E7EV06	Na(+)/H(+) exchange regulatory cofactor NHE-RF1	SLC9A3R1	2	2	2	18.4	1.2531e-70	0.77725	0.70566	17.637	3	7.8	38347000	34658000
826	E7EVF4;Q96F07-2;E7EVJ5;F5H583;E7EWA4;Q96F07;E7EW33;H7C229;H0YL50	E7EVF4;Q96F07-2;E7EVJ5;F5H583;E7EWA4;Q96F07;E7EW33;H7C229	Cytoplasmic FMR1-interacting protein 2	CYFIP2	7	1	1	15.3	5.6963e-69	NaN	NaN	NaN	1	7	6760600	11981000
827	Q9Y4P8;Q9Y4P8-6;Q9Y4P8-5;E7EVF6;Q9Y4P8-4;Q9Y4P8-2;Q9Y4P8-3	Q9Y4P8;Q9Y4P8-6;Q9Y4P8-5;E7EVF6;Q9Y4P8-4;Q9Y4P8-2;Q9Y4P8-3	WD repeat domain phosphoinositide-interacting protein 2	WIPI2	2	2	2	7	7.2668e-07	1.2203	1.0779	22.226	3	7	52209000	79778000
828	E7EVH7;Q07866-9;Q07866-4;G3V5R9;Q07866-6;F8VTM4;Q07866-5;G3V3H3;Q07866-7;F8W6L3;Q07866;Q07866-3;Q07866-2;G3V2E7;Q07866-8;G5E9S8;G3V2P7;H0YG16;H0YJT3;H0YJL0;H0YJU9;H7C4M1;H0YGB8	E7EVH7;Q07866-9;Q07866-4;G3V5R9;Q07866-6;F8VTM4;Q07866-5;G3V3H3;Q07866-7;F8W6L3;Q07866;Q07866-3;Q07866-2;G3V2E7;Q07866-8;G5E9S8	Kinesin light chain 1	KLC1	13	13	9	37.7	0	1.1839	1.0374	33.299	21	19.4	534740000	472090000		481;544
830	Q9H490;E7EVL4;Q9H490-2	Q9H490;E7EVL4;Q9H490-2	Phosphatidylinositol glycan anchor biosynthesis class U protein	PIGU	1	1	1	8	1.2986e-33	NaN	NaN	NaN	1	3.9	4227200	2267100
832	O14656;E7EW96	O14656;E7EW96	Torsin-1A	TOR1A	3	3	3	20.2	1.463e-25	0.9407	0.83876	28.421	4	9.9	80904000	79325000		232
833	P36578;E7EWF1;H3BM89;H3BTP7;H3BU31	P36578;E7EWF1;H3BM89	60S ribosomal protein L4	RPL4	32	32	2	60	0	1.0541	1.0363	33.977	92	57.6	18154000000	18035000000		14;157;172;181;219;239;259;294;333	95;284
835	P06756;P06756-2;E7EWZ6;B4DYQ7;H7BZG1	P06756;P06756-2;E7EWZ6;B4DYQ7	Integrin alpha-V;Integrin alpha-V heavy chain;Integrin alpha-V light chain	ITGAV	13	13	13	31.9	3.1442e-230	1.0423	0.98275	37.067	16	18	264070000	319760000		112;149;233;645
836	E7EWZ9;G3V4P8;P60983;G3V3X4	E7EWZ9;G3V4P8;P60983	Glia maturation factor beta	GMFB	3	3	3	52.3	1.0955e-260	1.1596	0.99591	20.632	2	23.5	53850000	70300000		74
838	Q96ST2;E7EX51;Q96ST2-3;Q96ST2-2;H7C0U1	Q96ST2;E7EX51;Q96ST2-3;Q96ST2-2	Protein IWS1 homolog	IWS1	5	5	5	14.3	6.4155e-57	0.97171	0.99452	34.782	6	9.3	114720000	120470000
839	O14786;E9PEP6;Q5JWQ6;Q5T7F0;O14786-2;E7EX60;Q5T7F1;E9PHT5;Q5JWQ4	O14786;E9PEP6;Q5JWQ6;Q5T7F0;O14786-2;E7EX60;Q5T7F1;E9PHT5	Neuropilin-1	NRP1	2	2	2	3.8	3.8297e-38	0.64433	0.6566	29.364	2	2.3	13909000	10325000
840	P19338;E7EX81;H7BY16;Q9BQ02	P19338;E7EX81;H7BY16;Q9BQ02	Nucleolin	NCL	29	29	29	40.6	0	1.2032	1.0556	20.912	90	35.5	25690000000	29153000000		333;348;377;398;403;410;437;444;449;513;545;572;624;646	630
842	E9PAL9;C9JTZ6;Q9H857;Q9H857-2;Q9H857-3;Q9H857-4;H7C519;H7C4G8;C9J036	E9PAL9;C9JTZ6;Q9H857;Q9H857-2;Q9H857-3;Q9H857-4	5-nucleotidase domain-containing protein 2	NT5DC2	3	3	3	22.1	5.5655e-46	1.6061	1.8333	88.474	2	6.6	9789100	10054000		139
843	E9PAU2;Q8IY67-2;Q8IY67;Q8IY67-3	E9PAU2;Q8IY67-2;Q8IY67	Ribonucleoprotein PTB-binding 1	RAVER1	17	17	17	70.1	0	0.81978	0.91644	31.418	20	50.4	691940000	722570000
844	E9PAV3;F8VU71;Q13765;H0YHX9;F8VZJ2;F8W0W4;F8VNW4;F8W1N5;Q9BZK3;F8VZ58	E9PAV3;F8VU71;Q13765;H0YHX9;F8VZJ2;F8W0W4;F8VNW4;F8W1N5	Nascent polypeptide-associated complex subunit alpha	NACA	7	7	7	3.6	0	1.1515	1.0504	8.8397	12	3.5	2548700000	2897100000	2005	1971;2005	2078
845	Q5T3I0-3;Q5T3I0;E9PAV9;F8W895;F2Z3C6;Q5T3I0-2;E9PPY4	Q5T3I0-3;Q5T3I0;E9PAV9;F8W895	G patch domain-containing protein 4	GPATCH4	2	2	2	14	2.7523e-104	1.2583	1.2631	10.379	2	7.1	11704000	16210000
846	F8W0Q9;Q8NEY8-2;Q8NEY8-8;E9PAX8;Q8NEY8;Q8NEY8-6;Q8NEY8-3;F8W6A0;F8WF16;F8VWU8;F8VPY7;Q8NEY8-5;F8VRK2	F8W0Q9;Q8NEY8-2;Q8NEY8-8;E9PAX8;Q8NEY8;Q8NEY8-6;Q8NEY8-3;F8W6A0;F8WF16;F8VWU8;F8VPY7	Periphilin-1	PPHLN1	2	2	2	12.5	1.0139e-10	0.8942	1.042	25.585	3	4.2	68325000	60258000
848	Q96HR8;E9PAZ2;D6RIB3	Q96HR8;E9PAZ2;D6RIB3	H/ACA ribonucleoprotein complex non-core subunit NAF1	NAF1	1	1	1	5.1	1.1223e-150	1.0955	0.93142	9.0888	3	3	62713000	62304000
849	E9PB02;P78346;C9JJX7;Q5VU11;Q5VU10	E9PB02;P78346;C9JJX7;Q5VU11;Q5VU10	Ribonuclease P protein subunit p30	RPP30;RP11-320F15.1	8	8	8	44.7	0	1.0055	1.0681	48.353	8	36	224030000	281080000		16;50
850	O00330;E9PB14;E9PBP7;H0YD97;E9PRI6;E9PLU0	O00330;E9PB14;E9PBP7;H0YD97	Pyruvate dehydrogenase protein X component, mitochondrial	PDHX	6	6	6	25.3	5.4734e-28	1.8001	1.5311	50.525	5	16.2	73170000	132350000		218;394
853	Q6Y7W6;E9PBB0;I1E4Y6;Q6Y7W6-3;E7ESB6;E9PC50;F5H3C2;C9JHW1;C9JRZ2;C9JHT0;C9J0V6;C9JXQ0;C9JPV7;F8WCD5;C9JH18;C9IYH5;C9JH78	Q6Y7W6;E9PBB0;I1E4Y6;Q6Y7W6-3;E7ESB6;E9PC50;F5H3C2	PERQ amino acid-rich with GYF domain-containing protein 2	GIGYF2	5	5	5	15.9	2.5979e-302	0.87658	0.98089	29.221	7	6.7	109650000	125470000		1120
854	E9PBC6;O95359;O95359-3;H7BXY4;E7EMZ9;O95359-5;Q4VXL8;O95359-1;D6RAA5;O95359-6;Q4VXL4;O95359-2;H0Y911;E9PGB3;H0Y9Y7;H0Y9C3	E9PBC6;O95359;O95359-3;H7BXY4;E7EMZ9;O95359-5;Q4VXL8;O95359-1;D6RAA5;O95359-6;Q4VXL4;O95359-2	Transforming acidic coiled-coil-containing protein 2	TACC2	2	2	2	3.4	1.9999e-10	0.9063	0.79356	26.278	2	1.2	12433000	13718000
855	E9PBD4;H0Y368;Q5QPK2;O60762;E9PHH5;Q5QPJ9	E9PBD4;H0Y368;Q5QPK2;O60762;E9PHH5	Dolichol-phosphate mannosyltransferase	DPM1	7	7	7	42.4	1.0513e-193	0.90775	0.95026	29.049	9	30.8	499520000	460600000		232
859	Q5SNT2;E9PBR6;Q5SNT2-2;H0Y4R5	Q5SNT2;E9PBR6;Q5SNT2-2;H0Y4R5	Transmembrane protein 201	TMEM201	0	0	0	2.9	7.6188e-08	NaN	NaN	NaN	0	0	0	0
861	Q7KZI7;E9PC69;Q7KZI7-8;Q7KZI7-9;Q7KZI7-4;Q7KZI7-16;Q7KZI7-11;Q7KZI7-6;Q7KZI7-3;Q7KZI7-14;Q7KZI7-5;Q7KZI7-15;Q7KZI7-2;E7ETY4;Q7KZI7-7;Q7KZI7-13;Q7KZI7-12;Q7KZI7-10;F5H4F6;F5H6N2;F5H4J8;Q5DNC6	Q7KZI7;E9PC69;Q7KZI7-8;Q7KZI7-9;Q7KZI7-4;Q7KZI7-16;Q7KZI7-11;Q7KZI7-6;Q7KZI7-3;Q7KZI7-14;Q7KZI7-5;Q7KZI7-15;Q7KZI7-2;E7ETY4;Q7KZI7-7;Q7KZI7-13;Q7KZI7-12;Q7KZI7-10	Serine/threonine-protein kinase MARK2	MARK2	3	3	3	14.5	2.084e-24	0.95931	0.89789	15.172	4	4.9	39201000	45183000		641
862	E9PC74;Q13144;H0YGE6;C9JRD9	E9PC74;Q13144;H0YGE6	Translation initiation factor eIF-2B subunit epsilon	EIF2B5	1	1	1	10.4	6.3027e-24	NaN	NaN	NaN	0	1.7	0	0
864	Q9BYT8;E9PCB6;F8W713;H0YAK4;H0YAF7	Q9BYT8;E9PCB6;F8W713;H0YAK4	Neurolysin, mitochondrial	NLN	7	7	7	20.3	2.7018e-204	0.90526	1.0488	1.6222	3	13.8	28124000	25103000		157;562
865	P08243;E9PCI3;E9PCX6;F8WEJ5;C9J057;C9JT45;C9JM09;C9JLN6	P08243;E9PCI3;E9PCX6	Asparagine synthetase [glutamine-hydrolyzing];Asparagine synthetase	ASNS	7	7	7	25.8	2.0817e-147	0.76403	0.78428	25.98	6	15	200210000	171230000		191;385
866	P14324;E9PCI9	P14324;E9PCI9	Farnesyl pyrophosphate synthase	FDPS	13	13	13	45.3	0	0.87703	0.93857	19.248	27	32.7	4144500000	3694800000		80;123;210;289;353;359	67
867	Q5T1Z8;Q5T1Z4;E9PCJ0;Q14671-2;Q14671;H0YEH2;E7EWT3;B4DG92;E9PR38;F8WBG3;H0YDK8;F5H3Q8;Q8TB72;Q8TB72-3;B4E2B6;Q8TB72-2;H0YC97;E9PMX1;H0YDC5;E9PL65;E9PM68;H0YDQ6	Q5T1Z8;Q5T1Z4;E9PCJ0;Q14671-2;Q14671;H0YEH2;E7EWT3;B4DG92;E9PR38;F8WBG3;H0YDK8	Pumilio homolog 1	PUM1	8	8	8	18.2	1.2249e-226	1.1696	1.1837	70.561	8	9.3	155860000	152450000		830
870	Q9Y4E8;E9PCQ3;Q9Y4E8-3;Q9Y4E8-2;Q9H8G9;F8W0H4;H0YI31;F8VZG8;F8VVY7;H0YI26;H0YHM4;H0YH96	Q9Y4E8;E9PCQ3;Q9Y4E8-3;Q9Y4E8-2	Ubiquitin carboxyl-terminal hydrolase 15;Ubiquitin carboxyl-terminal hydrolase	USP15	11	11	9	23.1	7.7323e-164	1.033	1.1691	19.869	9	13.1	116020000	131870000		605
872	P51636;P51636-2;E9PCT3;P51636-3	P51636;P51636-2;E9PCT3;P51636-3	Caveolin-2;Caveolin	CAV2	1	1	1	11.1	0.00024246	1.2141	1.3827	27.862	2	11.1	7627600	10131000
873	Q9NTJ3;E9PD53;Q9NTJ3-2;F5H0U7;C9JR83;E7ET04;C9J9E4;C9J578;C9JJ64;C9IYK2;C9JWF0;C9JVD8	Q9NTJ3;E9PD53;Q9NTJ3-2;F5H0U7	Structural maintenance of chromosomes protein 4;Structural maintenance of chromosomes protein	SMC4	27	27	27	36.1	0	1.0028	1.0844	22.916	26	25.1	453690000	521770000		268;284;349;381;389;429;564;582;607;698;988;1037;1112
874	H0YL70;H0YKN8;H0YKT5;Q04726;Q04726-4;E9PD64;Q6PI57;Q04726-3;F8W964;Q04726-2;F8W8S3;H0YNT2;F5H7D6;H0YLI3;H0YLW9;H0YKH0;B4E2W3;H0YNI7;Q04724;Q04725;E9PEV7;B4E345;B3KQ29;B4DE62;H7BY44;F8WCH2;H7C3N4;H0YKH5;H3BUH5	H0YL70;H0YKN8;H0YKT5;Q04726;Q04726-4;E9PD64;Q6PI57;Q04726-3;F8W964;Q04726-2;F8W8S3;H0YNT2;F5H7D6;H0YLI3;H0YLW9;H0YKH0;B4E2W3;H0YNI7	Transducin-like enhancer protein 3	TLE3	8	8	5	23.3	3.9845e-175	0.99846	1.0138	28.257	9	13	234580000	237240000		49
879	O43795;E9PDF6;E7EPB4;E9PHK2;E7EQD9;H7C2Y7;C9JYW1;C9JUP5;C9K0I9	O43795;E9PDF6	Unconventional myosin-Ib	MYO1B	26	26	1	42.5	0	1.0147	1.0337	34.492	39	31.7	1022700000	1130800000		100;241;287;299;935;1109
880	E9PDH7;O75419;O75419-2;C9K087	E9PDH7;O75419;O75419-2	Cell division control protein 45 homolog	CDC45	2	2	2	4.8	1.1329e-07	NaN	NaN	NaN	1	3.2	4120800	3129800
881	E9PDT7;Q8N556	E9PDT7;Q8N556	Actin filament-associated protein 1	AFAP1	2	2	2	10.4	7.698e-26	NaN	NaN	NaN	1	3.3	9421800	9151700		654
882	Q9NNW5;E9PDU5;E9PBK6;C9K020;Q9NW86;C9JFP6	Q9NNW5;E9PDU5;E9PBK6	WD repeat-containing protein 6	WDR6	1	1	1	8.7	4.4902e-18	NaN	NaN	NaN	0	2.7	0	0
883	P32929;E9PDV0;P32929-2	P32929;E9PDV0;P32929-2	Cystathionine gamma-lyase	CTH	3	3	3	21.2	2.9566e-132	0.85709	0.98841	4.373	5	13.8	36268000	33176000
884	Q15345;Q15345-3;E9PE58	Q15345;Q15345-3;E9PE58	Leucine-rich repeat-containing protein 41	LRRC41	1	1	1	2.5	2.3016e-13	0.89045	0.88548	5.1007	3	2.5	13859000	12975000
886	P38435;E9PEE1	P38435;E9PEE1	Vitamin K-dependent gamma-carboxylase	GGCX	0	0	0	5.8	1.0451e-12	NaN	NaN	NaN	0	0	0	0		346
888	E9PEN8;Q9UIA9	E9PEN8;Q9UIA9	Exportin-7	XPO7	8	8	1	15	8.6296e-136	1.1953	1.2016	61.989	4	8.9	55281000	95927000
889	P11171;P11171-2;H3BLV6;P11171-5;E9PEX0;P11171-3;P11171-4;P11171-6;E9PEW9;P11171-7;C9JTS2	P11171;P11171-2;H3BLV6;P11171-5;E9PEX0;P11171-3;P11171-4;P11171-6;E9PEW9;P11171-7;C9JTS2	Protein 4.1	EPB41	1	1	1	6.8	1.7678e-36	NaN	NaN	NaN	0	1.6	0	0
890	H9KV28;O60610;E9PEZ3;E7ET75;E9PEZ2;E9PHQ0;B9ZVX0;O60610-2;E7ERW8;E7EMV0;B4E2I7;F5H2N3;H7C2W8;E5RJ79	H9KV28;O60610;E9PEZ3;E7ET75;E9PEZ2;E9PHQ0;B9ZVX0;O60610-2;E7ERW8;E7EMV0	Protein diaphanous homolog 1	DIAPH1	22	22	22	42.7	0	1.1018	1.0384	26.633	33	23.9	966050000	926830000		202;228;486;512;774;1104;1128
891	Q9Y4P3;E9PF19;Q96E41;C9JVF0;F8WDI9;F8WCR3	Q9Y4P3;E9PF19;Q96E41	Transducin beta-like protein 2	TBL2	10	10	10	39.6	0	1.0763	0.99925	24.792	16	29.8	426900000	492060000		120;313;364
895	E9PF86;O95394;D6RF12;D6RF77;D6RCQ8;D6RC77;D6RCD1;H0Y987;H0Y8I3;D6RIS6	E9PF86;O95394;D6RF12	Phosphoacetylglucosamine mutase	PGM3	4	4	4	21.2	3.6779e-61	1.2351	1.1212	25.285	3	6.3	25058000	26579000		425
896	E9PFA8;H0Y5K5;H7BXI5;Q9Y282-3;Q9Y282;H0Y621;H7BY06;H0Y6Z0;H0Y802;Q9Y282-2	E9PFA8;H0Y5K5;H7BXI5;Q9Y282-3;Q9Y282;H0Y621;H7BY06;H0Y6Z0;H0Y802	Endoplasmic reticulum-Golgi intermediate compartment protein 3	ERGIC3	1	1	1	12.1	2.2745e-67	NaN	NaN	NaN	1	6.5	7727500	9814800
898	O43719;E9PFP2;Q5H918;Q5H919	O43719;E9PFP2	HIV Tat-specific factor 1	HTATSF1	6	6	6	36.6	0	0.98141	0.94859	41.812	5	10.1	92882000	86759000		190;217;429
900	Q14738;E9PFR3;Q14738-2;Q14738-3;F5GYS1;H0Y8C4;H7C5Q9;H0YJ35;Q15173;Q15173-2	Q14738;E9PFR3;Q14738-2;Q14738-3;F5GYS1;H0Y8C4	Serine/threonine-protein phosphatase 2A 56 kDa regulatory subunit delta isoform	PPP2R5D	7	7	5	34.6	3.5536e-118	1.0018	1.1273	31.715	5	17.3	92455000	87434000		102;232;489;583
903	E9PFW3;Q96CW1;Q96CW1-2;F5H0H0;B4DJB1;C9JJ47;H7C4C3;C9JGT8;C9JTK4;C9JPV8;C9JJD3	E9PFW3;Q96CW1;Q96CW1-2;F5H0H0;B4DJB1	AP-2 complex subunit mu	AP2M1	13	13	13	38.3	1.6477e-123	1.4732	1.3053	30.079	17	32	524950000	655290000		238;249;281;337;368;370;379;430;435
910	H7BY87;Q96RU3;Q96RU3-2;E9PGQ4;Q96RU3-3;H0Y7W6;Q96RU3-4;E7EPB7	H7BY87;Q96RU3;Q96RU3-2;E9PGQ4;Q96RU3-3;H0Y7W6;Q96RU3-4;E7EPB7	Formin-binding protein 1	FNBP1	3	3	3	8.6	4.6397e-13	1.0097	0.87492	32.266	3	8.6	503680000	795520000		423
911	Q15418-2;Q15418;E9PGT3;E9PRI4;Q15418-3;E9PGT4;Q5SVM6;E9PAN7;F8WAQ9;O15021;E7EWQ5;O15021-1;O15021-3;O15021-2;E7ERL6;Q6P0Q8-2;O60307;B4DKT8;E7EWL1	Q15418-2;Q15418;E9PGT3;E9PRI4;Q15418-3	Ribosomal protein S6 kinase alpha-1;Ribosomal protein S6 kinase	RPS6KA1	7	2	2	18.5	1.2124e-48	0.56698	0.50519	85.371	2	10.8	19742000	19214000		75;509;571
912	Q99627;E9PGT6;B8ZZP3;Q99627-2;H7C3S9;F8WEF2	Q99627;E9PGT6;B8ZZP3;Q99627-2	COP9 signalosome complex subunit 8	COPS8	6	6	6	67.5	1.1607e-161	0.85427	0.96145	22.236	10	57.4	284680000	239910000
913	Q14676;E9PGY5;Q14676-2;E7EVA7;F8VV34;Q14676-3;F8VU38;F8VZP8;F8W1C2;A1Z5I7;E7ENQ0;A2AB05;E7ER07;F8WCC2;A2AB07;A2AB06	Q14676;E9PGY5;Q14676-2;E7EVA7;F8VV34;Q14676-3;F8VU38;F8VZP8;F8W1C2	Mediator of DNA damage checkpoint protein 1	MDC1	3	3	1	12.1	9.418e-52	1.3849	1.178	15.461	5	2.2	71163000	103470000		1936
914	G5E9P9;P52306;P52306-3;P52306-2;E9PH06;D6RB97;D6REZ0;D6RF90;D6RE95;D6RBC6	G5E9P9;P52306;P52306-3;P52306-2;E9PH06;D6RB97;D6REZ0;D6RF90;D6RE95;D6RBC6	Rap1 GTPase-GDP dissociation stimulator 1	RAP1GDS1	2	2	2	5.4	3.3415e-65	0.81365	0.90211	4.9063	4	5.4	20312000	16980000
915	P30048;E9PH29	P30048;E9PH29	Thioredoxin-dependent peroxide reductase, mitochondrial	PRDX3	10	10	10	57.8	0	1.0349	0.94244	17.487	26	44.1	5816900000	6546200000		83;91;166;241;253
916	Q9Y6M9;E9PH64;E9PF49;E7EWZ0	Q9Y6M9;E9PH64;E9PF49;E7EWZ0	NADH dehydrogenase [ubiquinone] 1 beta subcomplex subunit 9	NDUFB9	4	4	4	62	2.8781e-69	0.79468	0.87464	27	5	26.8	85700000	115780000
919	Q15003;E9PHA2;C9J470;B4E189;C9JZP1;H7C415	Q15003;E9PHA2;C9J470;B4E189	Condensin complex subunit 2	NCAPH	8	8	8	25.9	5.0175e-233	1.0985	0.98058	54.986	10	16.2	327000000	414750000
920	Q9BUI4;E9PHH9	Q9BUI4;E9PHH9	DNA-directed RNA polymerase III subunit RPC3	POLR3C	1	1	1	6.7	3.6024e-08	NaN	NaN	NaN	1	2.8	11651000	13594000
922	O75400;F8W9L2;O75400-3;O75400-2;E9PHJ7;F5H578;H0YG38	O75400;F8W9L2;O75400-3;O75400-2;E9PHJ7	Pre-mRNA-processing factor 40 homolog A	PRPF40A	11	11	11	16.8	7.8795e-195	1.1161	0.97468	73.269	19	13.6	1209000000	909390000		433;453;590;727
923	E9PHK9;Q13428-4;Q13428-3;Q13428;Q13428-8;Q13428-2;Q13428-5;H0YA99	E9PHK9;Q13428-4;Q13428-3;Q13428;Q13428-8;Q13428-2;Q13428-5	Treacle protein	TCOF1	13	13	2	16.9	0	1.0798	1.0477	31.443	29	13.4	1112600000	1345900000		74
925	Q9NVE7;E9PHT6;H0YA26	Q9NVE7;E9PHT6;H0YA26	Pantothenate kinase 4	PANK4	1	1	1	2.3	1.2847e-05	NaN	NaN	NaN	1	2.3	2350200	1823100
926	E9PHX7;F5GYJ2;P52594;P52594-3;P52594-2;B8ZZY2;C9J2I0	E9PHX7;F5GYJ2;P52594;P52594-3;P52594-2;B8ZZY2;C9J2I0	Arf-GAP domain and FG repeat-containing protein 1	AGFG1	3	3	3	8.9	0	1.2268	1.0887	26.253	5	8.9	123940000	147700000
927	O43491;E9PHY5;E9PPD9;E9PK52;Q68DV2;E9PII3;O43491-2;Q6R5J7;H0Y5B0;E9PQD2;E9PIG0;E9PRG1;E9PQN0;E9PJP4;E9PMV8;E9PCC2;E9PN54;E9PMG5;Q6ZSX4	O43491;E9PHY5;E9PPD9;E9PK52;Q68DV2;E9PII3;O43491-2	Band 4.1-like protein 2	EPB41L2;DKFZp781H1755	8	8	8	20.4	7.4509e-135	1.0098	0.99162	22.582	9	10.5	95242000	99284000		184
929	O60547;E9PI88	O60547;E9PI88	GDP-mannose 4,6 dehydratase	GMDS	5	5	5	27.4	7.5346e-230	0.94362	1.0287	65.931	9	18.3	203040000	174660000		287;301
930	Q13952;Q13952-3;Q13952-5;Q13952-2;F8VWM3;Q5T6K5;Q13952-6;E9PI99;Q5T6K7;E9PL11;Q13952-4;E9PIG7	Q13952;Q13952-3;Q13952-5;Q13952-2;F8VWM3;Q5T6K5;Q13952-6;E9PI99;Q5T6K7;E9PL11;Q13952-4;E9PIG7	Nuclear transcription factor Y subunit gamma	NFYC	1	1	1	4.6	3.0102e-07	0.87874	0.77917	12.588	2	2.6	25884000	27541000
931	O14521;E9PIC0;E9PIG3;H3BRW5;E9PK73;G3V173;H0YD41;H0YD96	O14521;E9PIC0;E9PIG3;H3BRW5;E9PK73;G3V173;H0YD41;H0YD96	Succinate dehydrogenase [ubiquinone] cytochrome b small subunit, mitochondrial	SDHD	1	1	1	11.3	2.5609e-05	NaN	NaN	NaN	1	5	3214200	5533700
932	E9PIE3;Q969G5	E9PIE3;Q969G5	Protein kinase C delta-binding protein	PRKCDBP	2	2	2	9.9	2.5405e-68	1.113	0.99976	0.084854	3	8.9	89067000	83276000		84
939	Q5BJD5;E9PJ42;Q5BJD5-2;E9PP29	Q5BJD5;E9PJ42;Q5BJD5-2;E9PP29	Transmembrane protein 41B	TMEM41B	1	1	1	6.5	1.8739e-13	0.68888	0.80742	15.5	3	6.5	13141000	10046000
944	Q96KG9;Q96KG9-2;Q96KG9-4;E9PK59;E9PS17;Q96KG9-3;Q96KG9-6;Q96KG9-5;E9PPN3;H0YCI6;E7ET66;H0YDH0	Q96KG9;Q96KG9-2;Q96KG9-4;E9PK59;E9PS17;Q96KG9-3;Q96KG9-6;Q96KG9-5;E9PPN3	N-terminal kinase-like protein	SCYL1	9	9	9	26.6	0	0.96467	0.88014	13.042	5	16.2	236060000	235710000		339
945	E9PK91;Q9NYF8-3;H0YF63	E9PK91;Q9NYF8-3		BCLAF1	12	0	0	22.7	0	NaN	NaN	NaN	0	17.5	0	0		437
946	Q5STQ1;P28702;F8VNP5;F8VZR5;E9PK95	Q5STQ1;P28702;F8VNP5;F8VZR5;E9PK95	Retinoic acid receptor RXR-beta	RXRB	4	4	1	11.7	2.6165e-86	0.52668	0.59827	69.541	2	9.9	27607000	13080000
947	H0YE88;P28347;E9PKB7;H0YEJ9;A4FUP2	H0YE88;P28347;E9PKB7	Transcriptional enhancer factor TEF-1	TEAD1	1	1	1	9.6	8.3373e-08	NaN	NaN	NaN	1	2.3	12120000	7225500		265
948	E9PKD1	E9PKD1		TOR1AIP1	8	1	1	30.8	2.5804e-217	1.1304	1.3049	5.9109	2	28	15389000	17360000		386;389
949	G8JLI3;Q5H9R7-5;Q5H9R7;Q5H9R7-2;Q5H9R7-6;E9PKF6;H7BXH2;Q5H9R7-4;Q5H9R7-3;E9PQP7;H0YEN2;B4DP39;E9PNN8;E9PK08;H0YDW1;E9PKG4;E9PJD8;H0YDK9	G8JLI3;Q5H9R7-5;Q5H9R7;Q5H9R7-2;Q5H9R7-6;E9PKF6;H7BXH2;Q5H9R7-4;Q5H9R7-3;E9PQP7	Serine/threonine-protein phosphatase 6 regulatory subunit 3	PPP6R3	8	8	8	24.9	0	1.0714	1.0086	48.52	12	12.2	229490000	266410000
950	P42695;G3V1A9;E9PKK4	P42695;G3V1A9;E9PKK4	Condensin-2 complex subunit D3	NCAPD3	0	0	0	2.5	5.6464e-21	NaN	NaN	NaN	0	0	0	0
951	P17480;E9PKP7;P17480-2;E9PLT2;E9PMM2;H0YDH7	P17480;E9PKP7;P17480-2	Nucleolar transcription factor 1	UBTF	11	11	11	29.3	3.7266e-99	1.0285	0.91957	61.197	10	17.4	265680000	160360000		45;144
954	Q9Y4L1;F5H4Z5;E9PL22;F5H4X7;F5GWH9;E9PJ21;B7Z909;E9PSI5;Q9BST8	Q9Y4L1;F5H4Z5;E9PL22;F5H4X7;F5GWH9;E9PJ21;B7Z909	Hypoxia up-regulated protein 1	HYOU1	35	35	35	48.9	0	1.0429	1.0479	22.287	73	46.5	4318500000	4467800000		398;431;433;529;685;883;889
958	Q9BVG9;E9PLE4;E9PS47	Q9BVG9;E9PLE4;E9PS47	Phosphatidylserine synthase 2	PTDSS2	0	0	0	7.8	4.5304e-14	NaN	NaN	NaN	0	0	0	0
960	Q8N9N8;E9PRR8;E9PS76;E9PLI6;E9PS30;E9PQD0	Q8N9N8;E9PRR8;E9PS76;E9PLI6;E9PS30;E9PQD0	Probable RNA-binding protein EIF1AD	EIF1AD	2	2	2	20	1.929e-35	0.77724	0.90854	42.297	4	20	95640000	63861000
961	P55786;E9PLK3;B7Z463;F5H0W3;A6NEC2;E7EWZ2;E5RJ24;H0YDG0;F5GZY4;H0YAQ6;A6NEC2-2;H0YBP6;E9PJ74;E9PP11;E9PRQ5;E9PPD4;E9PJY4;H0YCQ5;A6NEC2-3;E9PPZ2;E9PJF9;E9PI82	P55786;E9PLK3;B7Z463	Puromycin-sensitive aminopeptidase	NPEPPS	27	27	27	55.1	0	0.97364	0.98858	35.015	52	41.1	2671800000	2720300000		279;455;712;825;829;832;863
962	E9PLN8;Q9BQB6;Q9BQB6-2;F8W9H0;I3L3B4;Q9BQB6-3	E9PLN8;Q9BQB6;Q9BQB6-2;F8W9H0;I3L3B4;Q9BQB6-3	Vitamin K epoxide reductase complex subunit 1	VKORC1	1	1	1	7.8	6.5838e-28	0.78074	0.91059	11.179	2	7.8	58986000	56516000
963	E9PLQ8;E9PRB8	E9PLQ8;E9PRB8		PSMC3	7	1	1	66.2	2.6997e-178	1.1033	0.95054	1.1729	2	41.7	36915000	52896000		37;40	39
967	O00193;E9PM92;E3W975;E9PRZ9	O00193;E9PM92;E3W975;E9PRZ9	Small acidic protein	SMAP;C11orf58	3	3	2	23	0	0.68693	0.63617	23.335	9	23	298610000	304910000
968	Q16798;E9PMB9;B7Z6V0;Q6TCH8;Q8NAS5	Q16798;E9PMB9	NADP-dependent malic enzyme, mitochondrial;Malic enzyme	ME3	3	3	3	18.7	4.429e-15	0.91302	0.90217	34.246	2	7.3	8582800	7908400
969	P54105;E9PMI6;E9PJF4;E9PQ83	P54105;E9PMI6;E9PJF4	Methylosome subunit pICln	CLNS1A	4	4	4	39.7	0	0.86466	1.0004	7.6316	9	34.2	840680000	765390000
971	Q8WWI1-3;E9PMS6;E9PMP7;H0Y424;H0YDQ3;H0YDG6;E9PJ10;E9PK58;H0YE95;E9PLU6;E9PRE3	Q8WWI1-3;E9PMS6;E9PMP7;H0Y424		LMO7	19	19	1	33.1	0	0.89815	1.0305	21.667	27	18.5	671120000	688720000		914;1071
972	E9PN11;P08134;Q5JR08;E9PQH6;Q5JR05;Q5JR07;Q5JR06;E9PLA2	E9PN11;P08134;Q5JR08;E9PQH6;Q5JR05;Q5JR07	Rho-related GTP-binding protein RhoC	RHOC	9	3	3	64.6	2.1673e-100	1.09	1.0093	50.793	7	49.8	228430000	387000000
973	O75964;E9PN17	O75964;E9PN17	ATP synthase subunit g, mitochondrial	ATP5L	4	4	4	44.7	1.3812e-53	1.1317	0.99455	27.519	10	44.7	809820000	773960000
974	Q13444;Q13444-3;Q13444-4;Q13444-5;E9PN65;Q13444-6;Q13444-7;Q13444-2;Q13444-8;Q13444-9;Q13444-10;A6NG98;Q13444-11	Q13444;Q13444-3;Q13444-4;Q13444-5;E9PN65;Q13444-6;Q13444-7;Q13444-2;Q13444-8;Q13444-9;Q13444-10	Disintegrin and metalloproteinase domain-containing protein 15	ADAM15	2	2	2	4.9	1.6018e-07	NaN	NaN	NaN	1	4.9	436910000	363650000
975	Q01433;H0Y360;Q01433-2;E9PNG0;Q01433-4;Q01433-3;H0YCL9;E9PIJ1;E9PJF6	Q01433;H0Y360;Q01433-2;E9PNG0;Q01433-4;Q01433-3	AMP deaminase 2	AMPD2	5	5	5	9.9	1.1379e-28	0.87712	0.92147	20.544	4	6.1	32752000	27028000		553
977	E9PR17;P13987;E9PNW4;H0YET2	E9PR17;P13987;E9PNW4;H0YET2	CD59 glycoprotein	CD59	5	5	5	27.7	7.1025e-301	0.96848	1.0058	7.9077	12	27.7	1664700000	1539300000		63;66;90
978	Q9Y315;E9PPM8;G3V158	Q9Y315;E9PPM8;G3V158	Putative deoxyribose-phosphate aldolase	DERA	2	2	2	11.3	4.2935e-16	NaN	NaN	NaN	1	6.9	6883900	5752300
980	E9PPU0	E9PPU0		EPPK1	42	1	1	49.7	0	1.0083	1.1861	1.9439	2	29.9	26253000	27062000		574;680;1187;1401;1641;2062;2135
981	O00217;E9PPW7;E9PKH6;F8W9K7;E9PN51;E9PJY7	O00217;E9PPW7;E9PKH6;F8W9K7;E9PN51	NADH dehydrogenase [ubiquinone] iron-sulfur protein 8, mitochondrial	NDUFS8	2	2	2	34.3	0	1.8072	1.7912	57.387	8	10	236880000	613480000
982	O43292;E9PPZ9;O43292-2;E9PLV6;E9PLG8;E9PQ31;E9PM11	O43292;E9PPZ9;O43292-2;E9PLV6;E9PLG8	Glycosylphosphatidylinositol anchor attachment 1 protein	GPAA1	2	2	2	9.3	2.4379e-14	NaN	NaN	NaN	1	3.9	10226000	10180000
983	Q9H0W9;Q9H0W9-2;E9PQS1;E9PPB5;Q9H0W9-3;Q9H0W9-4;E9PJU8;E9PIP1;E9PLB3;E9PLC5;E9PSC3;E9PR95	Q9H0W9;Q9H0W9-2;E9PQS1;E9PPB5;Q9H0W9-3;Q9H0W9-4;E9PJU8	Ester hydrolase C11orf54	C11orf54	2	2	2	19.4	8.3906e-12	0.81894	0.94115	4.5086	2	6.7	16883000	13893000
984	E9PQY2;Q9NQP4	E9PQY2;Q9NQP4	Prefoldin subunit 4	PFDN4	2	2	2	27.9	7.9535e-29	0.86624	1.0144	40.07	3	19.9	168860000	171170000		37
985	P11117;E9PQY3;F5H1S6;B7Z7D2;E9PHY0;E9PP23;F5GWV7;B7Z6U3;E9PCI1;E9PQW9;E9PKW9;G5EA28	P11117;E9PQY3;F5H1S6;B7Z7D2;E9PHY0;E9PP23;F5GWV7	Lysosomal acid phosphatase	ACP2	2	2	2	17	4.7584e-13	NaN	NaN	NaN	1	7.1	10314000	8846400
987	E9PR30;P62861;E9PM49;E9PMS9;P35544	E9PR30;P62861	40S ribosomal protein S30	FAU	3	3	3	38.8	2.2272e-15	1.2038	1.196	17.542	7	12.2	1191400000	1447800000	90	90
988	O95298;E9PRB2;E9PRJ5;E9PQ53;E9PM14;E9PNU8;E9PRQ4	O95298;E9PRB2;E9PRJ5	NADH dehydrogenase [ubiquinone] 1 subunit C2	NDUFC2	2	2	2	26.9	2.2323e-30	NaN	NaN	NaN	0	21	0	0		105;114
990	Q04323;E9PRQ7;Q04323-2;E9PJ81;B4E0P8;E9PS08	Q04323;E9PRQ7;Q04323-2;E9PJ81;B4E0P8	UBX domain-containing protein 1	UBXN1	4	4	4	43.8	0	0.89804	1.0076	22.501	9	27.3	417000000	323520000
992	P46937;F5H202;P46937-2;P46937-3;E9PRV2;F5GWC5;B4DTY1;H0YCI3	P46937;F5H202;P46937-2;P46937-3;E9PRV2;F5GWC5	Yorkie homolog	YAP1	4	4	4	36.1	4.4841e-257	0.81319	0.95062	20.049	7	18.3	302320000	217910000
993	P25098;E9PRV7;P35626;Q8N433	P25098;E9PRV7;P35626;Q8N433	Beta-adrenergic receptor kinase 1;Beta-adrenergic receptor kinase 2	ADRBK1;ADRBK2	1	1	1	6	5.9408e-62	1.3413	1.1722	18.346	4	2.6	25996000	34622000
994	O43427;O43427-2;E9PSD3;E9PJW6;H0YCE7	O43427;O43427-2;E9PSD3	Acidic fibroblast growth factor intracellular-binding protein	FIBP	2	2	2	17.6	8.1339e-11	0.77235	0.8902	21.566	2	10.7	18789000	16415000		142
995	E9PSI1;O15321;E9PMQ9;O15321-2;E9PJM1;E9PL78;E9PS99;E9PQY7;E9PJC4;Q14D22;Q9BY43;E9PQ80;H0YI46;E9PQI5;G3V1B9;E9PNW2;H0YI89	E9PSI1;O15321;E9PMQ9;O15321-2;E9PJM1;E9PL78;E9PS99;E9PQY7;E9PJC4	Transmembrane 9 superfamily member 1	TM9SF1	4	4	4	14.4	7.4401e-289	0.86108	1.0062	21.928	4	8	68467000	58443000		280
996	O43808;F8WE74;F5GYD1;F8WEC6;F8WA85;F8WCH6;F2Z2I9	O43808;F8WE74;F5GYD1;F8WEC6;F8WA85;F8WCH6;F2Z2I9	Peroxisomal membrane protein PMP34	SLC25A17	1	1	1	10.7	4.7039e-110	0.87193	1.019	11.797	5	10.7	54301000	53894000
998	G8JLL9;Q7Z406-2;F2Z2U8;Q7Z406-6;Q7Z406;F2Z2U9;Q7Z406-4;F2Z2S7;Q7Z406-5	G8JLL9;Q7Z406-2;F2Z2U8;Q7Z406-6;Q7Z406;F2Z2U9;Q7Z406-4;F2Z2S7;Q7Z406-5	Myosin-14	MYH14	8	1	1	6.5	5.3749e-276	1.4895	1.3112	0.017268	2	4.3	259550000	454230000		103;437;886;1031;1510	99
999	Q99829;F2Z2V0;A6PVH9;E7ENH5;Q5JX44;Q5JX60;Q5JX59;Q5JX58;Q5JX45;Q5JX52;Q5JX61;Q5JX56;Q5JX55;Q5JX54;E7EV27;Q5JX57;H0Y524;Q5JX53	Q99829;F2Z2V0;A6PVH9;E7ENH5;Q5JX44;Q5JX60;Q5JX59;Q5JX58;Q5JX45;Q5JX52;Q5JX61;Q5JX56	Copine-1	CPNE1	11	11	11	33.9	0	0.91377	0.98655	17.309	18	22.5	798890000	733820000		157;171;190
1000	F2Z2W7;Q8IZ69;Q8IZ69-2;F8WB35	F2Z2W7;Q8IZ69;Q8IZ69-2	tRNA (uracil-5-)-methyltransferase homolog A	TRMT2A	1	1	1	9.3	2.9878e-18	0.60977	0.69934	13.882	2	1.6	61292000	25034000
1002	F2Z317;Q9BYW2;F5H340;Q9BYW2-2;H7C3H4;Q9BYW2-3;H7BXT4;C9JG86;H7BZ93	F2Z317;Q9BYW2;F5H340;Q9BYW2-2;H7C3H4;Q9BYW2-3;H7BXT4;C9JG86;H7BZ93	Histone-lysine N-methyltransferase SETD2	SETD2	0	0	0	1.8	4.0295e-10	NaN	NaN	NaN	0	0	0	0		2550
1004	P39687;F2Z3H3;H0YN26;H7BZ09;O43423;O95626	P39687;F2Z3H3;H0YN26	Acidic leucine-rich nuclear phosphoprotein 32 family member A	ANP32A	10	10	8	54.6	0	1.1519	1.0248	24.814	43	47.8	7236300000	7967500000		20;86;110
1005	Q9UHY7;F5GW88;D6RA00;Q9UHY7-2	Q9UHY7;F5GW88;D6RA00;Q9UHY7-2	Enolase-phosphatase E1	ENOPH1	3	3	3	28.7	1.9792e-33	0.99913	0.93979	36.636	4	23.8	32961000	40585000
1006	F5GWA6;Q86TC9;F5H7I9;Q86TC9-2	F5GWA6;Q86TC9;F5H7I9;Q86TC9-2	Myopalladin	MYPN	6	5	4	6.7	1.3848e-66	1.096	1.0284	26.651	4	5.8	54371000	56724000
1007	Q9Y6K5;F5GWB8;F8VS35;F8VWK9;F8VW22	Q9Y6K5;F5GWB8	2-5-oligoadenylate synthase 3	OAS3	2	2	2	16	3.484e-24	1.2771	1.1595	15.146	3	2	17372000	17286000
1008	Q8WVC0;F5GWD7;Q8WVC0-2	Q8WVC0;F5GWD7;Q8WVC0-2	RNA polymerase-associated protein LEO1	LEO1	3	3	3	8	4.7164e-46	1.0175	1.0378	16.255	6	5.7	148590000	179980000
1009	P61165;F5GWH5	P61165;F5GWH5	UPF0197 transmembrane protein C11orf10	C11orf10	1	1	1	10.1	3.8409e-07	0.72417	0.83572	13.12	4	10.1	143820000	105220000
1010	Q9Y3C0;F5GZ97;F5GXZ7;F5GWI9;H0YGN0;F5H2P1;F5GXZ4;F5H0A7	Q9Y3C0;F5GZ97;F5GXZ7;F5GWI9;H0YGN0;F5H2P1;F5GXZ4;F5H0A7	WASH complex subunit CCDC53	CCDC53	2	2	2	29.4	1.6842e-79	NaN	NaN	NaN	0	16	0	0
1012	Q9NW64;F5GWK3;Q9NW64-2;E5RJW4;E5RHA8	Q9NW64;F5GWK3;Q9NW64-2;E5RJW4	Pre-mRNA-splicing factor RBM22	RBM22	3	3	3	24.8	1.3353e-30	NaN	NaN	NaN	1	8.6	11120000	8592700		212;286
1013	Q92575;F5GWP1;C9JLR4;Q6PJ80;F8WB86	Q92575;F5GWP1	UBX domain-containing protein 4	UBXN4	2	2	2	21.9	6.6559e-177	1.0758	1.1254	16.842	2	10.4	40678000	33156000		373
1014	F5GWP8;C9JKY1;C9JK18;C9J826;C9JTX4;C9JPI2	F5GWP8		JUP	34	33	0	67.2	0	1.0289	1.0211	30.369	90	55.2	6424100000	6935500000		331;371;421;437;558	193;519
1015	Q6P9B6;F5GWS3;H3BM75;H3BUB0;B4DM09	Q6P9B6;F5GWS3	TLD domain-containing protein KIAA1609	KIAA1609	0	0	0	8.1	6.1207e-09	NaN	NaN	NaN	0	0	0	0
1016	F5H2M7;Q9H4A3-6;Q9H4A3-5;Q9H4A3;Q9H4A3-2;F5GWT4;Q9H4A3-4;F6UYG0;F5H2G9;F8W7S2;E9PCD1;H0Y7R3;H0Y493;H0Y7J9;H0YFF1	F5H2M7;Q9H4A3-6;Q9H4A3-5;Q9H4A3;Q9H4A3-2;F5GWT4;Q9H4A3-4	Serine/threonine-protein kinase WNK1	WNK1	4	4	2	5.2	6.1418e-24	1.4496	1.3159	71.592	3	1.5	49332000	44649000
1017	Q14839-2;Q14839;F5GWX5;F5H2G1;F5H6N4	Q14839-2;Q14839;F5GWX5;F5H2G1	Chromodomain-helicase-DNA-binding protein 4	CHD4	38	38	29	45.4	0	0.89456	0.98361	23.88	68	29.6	2029200000	1767600000		504;604;884;987;1645;1671
1019	F5GWY5;O00592;O00592-2;F5H3W1;F5H7A2	F5GWY5;O00592;O00592-2;F5H3W1;F5H7A2	Podocalyxin	PODXL	10	10	10	25.4	0	0.95083	0.87124	12.574	8	18	1067600000	1356500000		387;396;420;424;433;438
1020	Q9Y3B8;Q9Y3B8-2;H0YG54;H0YGR4;H0YG83;F5GX07;F5GYG5;H0YH58	Q9Y3B8;Q9Y3B8-2;H0YG54;H0YGR4;H0YG83;F5GX07;F5GYG5;H0YH58	Oligoribonuclease, mitochondrial	REXO2	6	6	6	33.8	0	0.9325	0.88166	12.761	10	31.2	269830000	262280000		160
1021	Q99618;F8WDL1;F5GX58	Q99618;F8WDL1;F5GX58	Cell division cycle-associated protein 3	CDCA3	1	1	1	10.1	5.1255e-37	NaN	NaN	NaN	1	10.1	7112000	5398900
1022	F5GX68;P26358;P26358-2;H0YFC7;P26358-3	F5GX68;P26358;P26358-2;H0YFC7;P26358-3	Cytosine-specific methyltransferase;DNA (cytosine-5)-methyltransferase 1	DNMT1	16	16	16	23	0	1.0695	0.97843	22.359	9	12.2	115350000	139960000		148;203;284;320;644;889;891;981	1199
1023	F5GXA6;F8VZB9;A2AEA4;A2AEA2;P10321;A2ABE7;A2ABE6;A2ABE5;O19617;H0Y6Q7;E9PIT7;E9PM73;F8W9Z8;P30511-3;C9JEI0;H7C612;P30511;E9PGX5;H0Y842;E9PRQ9	F5GXA6;F8VZB9;A2AEA4;A2AEA2;P10321;A2ABE7;A2ABE6;A2ABE5;O19617;H0Y6Q7;E9PIT7	HLA class I histocompatibility antigen, Cw-7 alpha chain	HLA-C	7	1	1	38.5	0	0.81796	0.9186	8.2247	3	24.6	15014000	11120000		237
1025	Q96T88;F5GXG0;B5ME40;Q96PU4	Q96T88;F5GXG0;B5ME40	E3 ubiquitin-protein ligase UHRF1	UHRF1	21	21	21	46.3	0	0.93979	1.0695	22.02	44	36.3	1229800000	1162600000		500
1026	P20585;F5GXK1	P20585;F5GXK1	DNA mismatch repair protein Msh3	MSH3	1	1	1	3.6	7.7032e-08	NaN	NaN	NaN	0	1.8	0	0
1028	O60678;F5GXU2;O60678-2	O60678;F5GXU2;O60678-2	Protein arginine N-methyltransferase 3	PRMT3	3	3	3	16.9	5.6325e-57	0.90937	1.0491	31.585	6	7.5	106270000	121130000
1029	F5GXV8;I3L521;Q9Y580;F5GY08;F5H606	F5GXV8;I3L521;Q9Y580;F5GY08;F5H606	RNA-binding protein 7	RBM7	1	1	1	38.9	1.2304e-52	NaN	NaN	NaN	1	12.1	51370000	80670000
1030	P61803;F5GXX5;F5H895	P61803;F5GXX5;F5H895	Dolichyl-diphosphooligosaccharide--protein glycosyltransferase subunit DAD1	DAD1	1	1	1	19.5	1.5977e-19	0.79347	0.93017	26.817	2	8.8	107830000	44713000
1031	Q92930;F5GY21;H0YNE9;H0YMN7;P20336	Q92930;F5GY21;H0YNE9;H0YMN7	Ras-related protein Rab-8B	RAB8B	3	0	0	19.3	3.3138e-20	NaN	NaN	NaN	0	13.5	0	0
1032	Q10472;F5GY99;Q08ER7;Q8IUC8;Q8IUC8-2;H7C2I5	Q10472;F5GY99	Polypeptide N-acetylgalactosaminyltransferase 1;Polypeptide N-acetylgalactosaminyltransferase 1 soluble form	GALNT1	1	1	1	15.7	2.7741e-25	NaN	NaN	NaN	0	1.8	0	0
1033	P13051;P13051-2;F5GYA2;B4DRT6;Q68DM5	P13051;P13051-2;F5GYA2;B4DRT6;Q68DM5	Uracil-DNA glycosylase	UNG;DKFZp781L1143	1	1	1	14.7	1.8981e-08	NaN	NaN	NaN	0	7.7	0	0
1034	P04062;P04062-2;F5GYD8;I3L0Q9;F5H241;P04062-3	P04062;P04062-2;F5GYD8;I3L0Q9;F5H241;P04062-3	Glucosylceramidase	GBA	12	12	12	44.4	0	0.93992	1.0011	25.55	17	32.1	653590000	599970000		254
1035	Q9BX79-4;F5GYI8;I3L1G8;Q9BX79;Q9BX79-3;F5GYG1;I3L2B6;I3NI08	Q9BX79-4;F5GYI8;I3L1G8;Q9BX79;Q9BX79-3;F5GYG1	Stimulated by retinoic acid gene 6 protein homolog	STRA6	1	1	1	10.9	3.5516e-37	NaN	NaN	NaN	0	1.6	0	0
1036	Q9NX18;F5GYJ5;F5H5T6;F5GXW4;F8W679	Q9NX18;F5GYJ5	Succinate dehydrogenase assembly factor 2, mitochondrial	SDHAF2	6	6	6	38.6	0	0.7588	0.86817	81.296	8	29.5	414570000	263030000		100;164
1038	F5GYL8;O60684;F5H4G7;E9PC31;Q5TFJ7;O15131	F5GYL8;O60684;F5H4G7;E9PC31;Q5TFJ7	Importin subunit alpha;Importin subunit alpha-7	KPNA6	19	19	13	63.2	0	1.022	0.96224	22.02	32	53.2	1522300000	1505500000		139
1039	F5GYQ1;P61421;F8WEN9;H3BSG7;H3BQB4;H3BMN7;H3BQJ1;H3BTB5;H3BUQ0	F5GYQ1;P61421;F8WEN9	V-type proton ATPase subunit d 1	ATP6V0D1	4	4	4	32.7	3.7005e-182	1.5725	1.8326	40.448	4	13	143500000	181810000
1040	P00367;F5GYQ4;F8WA20;B4DGN5;H0YFJ0	P00367;F5GYQ4;F8WA20;B4DGN5	Glutamate dehydrogenase 1, mitochondrial;Glutamate dehydrogenase	GLUD1	27	27	2	60.2	0	0.97808	0.9898	18.786	62	52.5	4060600000	4295000000		84;162;200;415;457;503	514
1041	F5GYQ5;Q5TBB1;G3XAJ1	F5GYQ5;Q5TBB1;G3XAJ1	Ribonuclease H2 subunit B	RNASEH2B	0	0	0	17.5	9.5725e-67	NaN	NaN	NaN	0	0	0	0		230
1042	P42226;F5GZ86;F5GXI9;F5H5X3;P42226-2;G3V2X7;H0YJH6;G3V5K5;G3V370;G3V5I8;G3V568;H0YIY2;G3V2H4;G3V3E9;G3V2M3;G3V2L2;Q5FBW6	P42226;F5GZ86;F5GXI9;F5H5X3;P42226-2	Signal transducer and activator of transcription 6	STAT6	5	5	5	13.8	1.4931e-23	1.0626	1.2184	32.161	3	7.6	21899000	17771000		129
1043	Q9Y639;F5GZD0;Q9Y639-5;H7BXJ1;Q9Y639-4;Q9UFM8;Q9Y639-1;Q9Y639-3;F5GYM7;H3BU51	Q9Y639;F5GZD0;Q9Y639-5;H7BXJ1;Q9Y639-4;Q9UFM8;Q9Y639-1;Q9Y639-3;F5GYM7;H3BU51	Neuroplastin	NPTN;DKFZp566H1924	1	1	1	12.8	1.5836e-241	1.1484	1.0005	5.1716	3	4.5	132390000	178400000		260
1044	Q9H3K2;F5GZL5;Q5VT94;Q9Y6G2	Q9H3K2;F5GZL5;Q5VT94;Q9Y6G2	Growth hormone-inducible transmembrane protein	GHITM	2	2	2	15.7	1.5355e-64	0.83526	0.81589	13.936	3	8.7	132330000	109180000		73
1045	Q9H2U1;F5GZS0;Q9H2U1-2;Q9H2U1-3;E7EWK3;H7C5F5;H7C514	Q9H2U1;F5GZS0;Q9H2U1-2;Q9H2U1-3;E7EWK3	Probable ATP-dependent RNA helicase DHX36	DHX36	8	8	8	25.2	4.6475e-211	0.74095	0.83385	38.662	9	12	119050000	89485000		139;190;829
1046	P08195-4;P08195;F5GZS6;P08195-3;H0YFS2;F5GZI0;H0YFX4	P08195-4;P08195;F5GZS6;P08195-3	4F2 cell-surface antigen heavy chain	SLC3A2	28	1	1	48.4	0	0.89491	1.0318	4.8677	5	46.1	227260000	203250000		171;178;191;197;248;276;646
1047	Q96RN5;Q96RN5-2;G3V1P5;Q96RN5-3;F5GZU5;B4DGD6;H7C308;B4DM43	Q96RN5;Q96RN5-2;G3V1P5;Q96RN5-3;F5GZU5;B4DGD6	Mediator of RNA polymerase II transcription subunit 15	MED15	2	2	2	4.9	3.7901e-60	0.94899	1.0908	28.712	6	3.6	106500000	100160000
1050	F5GZX4;Q9H9Y6;Q9H9Y6-2;F8W898;F5H643;F5GWZ8;H7C0D9	F5GZX4;Q9H9Y6;Q9H9Y6-2;F8W898;F5H643;F5GWZ8	DNA-directed RNA polymerase;DNA-directed RNA polymerase I subunit RPA2	POLR1B	3	3	3	3.8	1.691e-14	0.91611	0.79483	30.879	4	2.9	45231000	37769000		901
1051	Q06481;H7BXI4;Q06481-3;Q06481-2;Q06481-4;F5GZY0;F5H845;Q06481-5;B4DKY3;E9PQS3;E9PJ13	Q06481;H7BXI4;Q06481-3;Q06481-2;Q06481-4;F5GZY0;F5H845;Q06481-5;B4DKY3;E9PQS3;E9PJ13	Amyloid-like protein 2	APLP2	0	0	0	3.7	3.1345e-32	NaN	NaN	NaN	0	0	0	0
1052	F5H012;P19474;P19474-2	F5H012;P19474;P19474-2	E3 ubiquitin-protein ligase TRIM21	TRIM21	0	0	0	7.8	2.0622e-34	NaN	NaN	NaN	0	0	0	0		61
1053	F5H025;P32004;F5H1H0;P32004-2;G3XAF4;H0Y5C3;E7EPI4;E7EVM4;H3BLW5;F5H111;E7EMY4;E9PHJ4	F5H025;P32004;F5H1H0;P32004-2;G3XAF4	Neural cell adhesion molecule L1	L1CAM	9	9	9	22.2	3.1893e-150	0.8395	0.9847	41.44	10	10.7	125120000	114580000		380;649;663;1054	126
1056	F5H098;P40925;P40925-2;C9JF79;B9A041;B8ZZ51;C9JRL4;C9JLV6;F8WFC2;C9IZI0	F5H098;P40925;P40925-2;C9JF79;B9A041;B8ZZ51	Malate dehydrogenase;Malate dehydrogenase, cytoplasmic	MDH1	14	14	14	61.6	0	1.0818	0.98043	26.247	33	45.5	4973000000	4797300000		91;117;121;128;136;316
1060	Q8WU90;F5H0F5;B4DMW2;F8WB26;F8WF67	Q8WU90;F5H0F5	Zinc finger CCCH domain-containing protein 15	ZC3H15	7	7	6	31.2	5.376e-231	1.3757	1.1872	19.444	4	18.8	95169000	87450000		51;86;269;366
1061	Q9UJX4;F5H0F9;E9PFB2;H0YFB5;Q9UJX4-2;F5GY68;F5H3S5	Q9UJX4;F5H0F9;E9PFB2;H0YFB5;Q9UJX4-2;F5GY68;F5H3S5	Anaphase-promoting complex subunit 5	ANAPC5	2	2	2	8.7	1.4513e-20	1.4802	1.7332	24.303	3	5.7	256800000	448440000
1062	O75448;O75448-2;F5H0K1;F8W9R9;F5H5K2;F5H3E6;F5H2D6;E9PFL1;F5GY88	O75448;O75448-2;F5H0K1;F8W9R9;F5H5K2	Mediator of RNA polymerase II transcription subunit 24	MED24	1	1	1	5.3	3.5387e-07	NaN	NaN	NaN	0	1.1	0	0
1063	Q9Y6Y8;F5H0L8;Q9Y6Y8-2;H7C0V8;H7C4C4	Q9Y6Y8;F5H0L8;Q9Y6Y8-2	SEC23-interacting protein	SEC23IP	6	6	6	18	2.9396e-167	0.85271	0.9791	17.757	4	10.3	62751000	75585000		931
1064	P15291;P15291-2;F5H0P7;B4DMM8;Q86XA6	P15291;P15291-2;F5H0P7;B4DMM8	Beta-1,4-galactosyltransferase 1;Lactose synthase A protein;N-acetyllactosamine synthase;Beta-N-acetylglucosaminylglycopeptide beta-1,4-galactosyltransferase;Beta-N-acetylglucosaminyl-glycolipid beta-1,4-galactosyltransferase;Processed beta-1,4-galactosyltransferase 1	B4GALT1	5	5	5	36.4	1.1484e-108	0.99526	0.95589	24.735	5	22.6	307720000	247850000
1065	Q8N2M8;F5H0Q6;F8WAG9;Q8N2M8-3	Q8N2M8;F5H0Q6;F8WAG9;Q8N2M8-3	CLK4-associating serine/arginine rich protein	CLASRP	0	0	0	4.3	3.468e-06	NaN	NaN	NaN	0	0	0	0
1066	F5H0R1;Q9H6E5;H3BRB1;C9JBX0	F5H0R1;Q9H6E5	Speckle targeted PIP5K1A-regulated poly(A) polymerase	TUT1	2	2	2	5.6	7.8771e-21	0.96868	1.043	26.887	2	3.9	19097000	15197000
1068	Q9BR77-2;F5H0W5	Q9BR77-2;F5H0W5		CCDC77	1	1	1	8.1	5.0939e-11	0.99499	1.1217	4.1538	4	3.5	890900000	921180000
1069	Q15286;F5H157;Q15286-2;B4DTA6;Q96AX2-3;Q96AX2;Q96AX2-2;B7Z3L0;A8MZI4;A8MTC6;Q96AX2-4;A8MSP2;E9PMZ4;A8MUU7;E9PMJ1;Q6MZH2;E9PBQ0;F5H7F8;E9PS06;E9PNB9;E9PRF7;E9PJQ5;C9JFM7;E9PI18	Q15286;F5H157;Q15286-2;B4DTA6	Ras-related protein Rab-35	RAB35	3	3	3	26.4	0	1.1177	1.1757	5.4545	6	19.9	88462000	105220000		58
1070	P06396;P06396-3;F5H1A8;P06396-2;F8WA45;F5H8M4;CON__Q3SX14;Q5T0H9;Q5T0I0;Q5T0I1;Q5T0H8;Q5T0H7	P06396;P06396-3;F5H1A8;P06396-2;F8WA45;F5H8M4;CON__Q3SX14;Q5T0H9;Q5T0I0	Gelsolin	GSN	2	2	2	12.7	1.2865e-62	NaN	NaN	NaN	1	4.1	8598300	5549500		289;720
1071	F5H1B6;O14974;F8VWB4;F8W7P1;O14974-3;F8W8Q6;O14974-4;F8W9E8;O14974-2;F8VZN8;H0YHI8;H0YIS4;H0YIM2;H0YHL8;H0YIS3;F8VW28	F5H1B6;O14974;F8VWB4;F8W7P1;O14974-3;F8W8Q6;O14974-4;F8W9E8;O14974-2;F8VZN8	Protein phosphatase 1 regulatory subunit 12A	PPP1R12A	9	9	9	21.7	7.3103e-81	0.88943	0.94984	13.866	12	12.4	275900000	279090000		984
1072	Q69YQ0;F5H1H6;H0Y3Q3;F8WAN1;C9J8U1;C9JLY8	Q69YQ0;F5H1H6;H0Y3Q3;F8WAN1;C9J8U1;C9JLY8	Cytospin-A	SPECC1L	2	2	2	3.8	2.0329e-37	NaN	NaN	NaN	0	2.4	0	0
1073	F5H1J6;O14777;I3L3V2;I3L3N7	F5H1J6;O14777	Kinetochore protein NDC80 homolog	NDC80	1	1	1	16.2	1.3631e-14	1.3189	1.2817	26.567	2	2.7	7013300	9368400		417
1074	Q9NNW7;D3YTF9;F5H2M2;F5H2V0;D3YTF8;Q9NNW7-2;E7ENA2;F5H1L4;Q9NNW7-3;F6WBI2;Q9NNW7-4;E7EWK1	Q9NNW7;D3YTF9;F5H2M2;F5H2V0;D3YTF8;Q9NNW7-2;E7ENA2;F5H1L4;Q9NNW7-3;F6WBI2;Q9NNW7-4	Thioredoxin reductase 2, mitochondrial	TXNRD2	10	9	9	61.3	0	0.87531	0.95212	25.724	8	30	493190000	326970000		153;175;340;432;506
1075	P50851;F5H1X8;P50851-2;E9PEM5;H0YAC6	P50851;F5H1X8;P50851-2;E9PEM5	Lipopolysaccharide-responsive and beige-like anchor protein	LRBA	2	2	2	2.7	1.5748e-12	NaN	NaN	NaN	1	1.1	4495500	5950600		820
1077	F5H1Z9;Q05682-4;Q05682-5;E9PGZ1;Q05682;Q05682-2;Q05682-6;Q05682-3;E7EX44;C9J813;E7EUR9;C9JEK3	F5H1Z9;Q05682-4;Q05682-5;E9PGZ1;Q05682;Q05682-2;Q05682-6;Q05682-3;E7EX44;C9J813	Caldesmon	CALD1	7	7	7	26.9	2.5324e-238	0.96264	0.9772	33.491	17	20.8	483380000	541980000		217;303;319
1078	Q96J02;Q96J02-2;F5H217	Q96J02;Q96J02-2;F5H217	E3 ubiquitin-protein ligase Itchy homolog;E3 ubiquitin-protein ligase	ITCH	1	1	1	6	8.7142e-14	0.66266	0.75858	12.378	2	2.1	11114000	8289800
1079	G3V1M7;F5H2A9;P49748;P49748-2	G3V1M7;F5H2A9;P49748;P49748-2	Very long-chain specific acyl-CoA dehydrogenase, mitochondrial	ACADVL	31	31	31	58.3	0	0.99484	0.92711	38.745	56	46.9	5207000000	4973100000		167;285;322;324;344;418;428;528;596;681;685
1080	O00443;F5H2B0;F5H5W9	O00443;F5H2B0	Phosphatidylinositol 4-phosphate 3-kinase C2 domain-containing subunit alpha	PIK3C2A	2	2	2	6	1.1412e-49	NaN	NaN	NaN	0	1.1	0	0		722;892;898
1082	Q9UHD9;F5H2G2	Q9UHD9;F5H2G2	Ubiquilin-2	UBQLN2	9	6	6	23.7	0	0.8888	1.0164	14.915	6	23.7	152830000	143160000		43
1083	Q86XL3;F5H2H5;Q86XL3-2;A8KAG3;F5H417;F5H6J0	Q86XL3;F5H2H5;Q86XL3-2	Ankyrin repeat and LEM domain-containing protein 2	ANKLE2	1	1	1	6.6	1.7982e-11	NaN	NaN	NaN	0	1.9	0	0
1086	F5H2S7;Q13561-2;Q13561-3;Q13561;F8WAG8;F5H223;A8K8J9;F8W1I6;H0YI98;F8VW18;F8VRV7;F8VX93;H0YHL1;F8W0U6;F8VZD2	F5H2S7;Q13561-2;Q13561-3;Q13561;F8WAG8;F5H223;A8K8J9;F8W1I6;H0YI98;F8VW18	Dynactin subunit 2	DCTN2	13	13	13	69	0	1.0603	1.0907	29.464	30	49	967650000	1291200000		5;124;137;222;234;313
1087	O94788;F5H2Y9;F5H3R1;H0YMG7;O94788-2;H0YM00;H0YKL3;Q9UED3	O94788;F5H2Y9;F5H3R1;H0YMG7;O94788-2;H0YM00;H0YKL3;Q9UED3	Retinal dehydrogenase 2	ALDH1A2;RALDH2	1	1	1	1.7	0.00012012	NaN	NaN	NaN	1	1.7	28828000	35777000
1088	F5H301;Q9UDY2;Q9UDY2-3;F5H886;Q9UDY2-2;Q9UDY2-4;Q9UDY2-5	F5H301;Q9UDY2;Q9UDY2-3;F5H886;Q9UDY2-2;Q9UDY2-4;Q9UDY2-5	Tight junction protein ZO-2	TJP2	4	4	4	8.3	2.6682e-101	0.98758	0.89732	35.726	5	3.8	41086000	54495000		687
1089	Q9Y3A6;F5H307	Q9Y3A6;F5H307	Transmembrane emp24 domain-containing protein 5	TMED5	1	1	1	10	1.6444e-100	1.1888	1.0562	5.8142	2	10	93919000	117600000
1090	Q9HCS7;F5H315	Q9HCS7;F5H315	Pre-mRNA-splicing factor SYF1	XAB2	11	11	11	27.1	6.4877e-240	0.77233	0.88921	61.595	8	14.3	131400000	63405000		420;721
1091	Q15436;F5H365;F5H6C4;B3KXI2;G3V531;G3V2R6;G3V3G5;G3V1W4;G3V4V1;G3V4Q2;G3V5X8;G3V299;G3V5K1	Q15436;F5H365;F5H6C4;B3KXI2	Protein transport protein Sec23A	SEC23A	20	20	18	51.4	0	0.90122	0.93084	21.245	35	40.8	1578300000	1493800000		318;556;562
1093	F5H3A1;P05023;B7Z3U6;P05023-2;H7BXX5;E9PC51;B7Z2T0;F5H6J6;P13637;E9PC07;B7Z1Q9;F5H0J0;Q5TC01;P20648;Q5TC02;B4DHD7;E9PHR6;Q5TC05	F5H3A1;P05023;B7Z3U6;P05023-2;H7BXX5	Sodium/potassium-transporting ATPase subunit alpha-1	ATP1A1	33	33	23	45.7	0	0.96651	0.98276	20.906	93	37.2	10464000000	10483000000		21;36;37;45;444;487;671;773;1019
1095	Q9BQ39;F5H3H6	Q9BQ39;F5H3H6	ATP-dependent RNA helicase DDX50	DDX50	9	8	8	31.1	0	0.97131	1.1198	31.998	11	17	330070000	317200000		106;125;150;283;432
1096	Q16850;F5H3N4;Q16850-2;H7C0D0;C9IYR8	Q16850;F5H3N4;Q16850-2	Lanosterol 14-alpha demethylase	CYP51A1	5	5	5	32.8	7.8395e-277	0.66899	0.73024	41.84	4	15.7	224430000	131940000
1097	Q969M3-3;Q969M3;F5H3P9;Q969M3-2;E5RHH4;E5RGR9	Q969M3-3;Q969M3;F5H3P9;Q969M3-2;E5RHH4;E5RGR9	Protein YIPF5	YIPF5	2	2	2	7.9	1.4132e-103	0.89207	0.96387	14.596	6	7.9	147500000	121230000
1100	Q99816;F5H442;Q99816-2	Q99816;F5H442;Q99816-2	Tumor susceptibility gene 101 protein	TSG101	2	2	2	24.4	8.3479e-15	NaN	NaN	NaN	0	6.2	0	0		237
1102	O75381;O75381-2;F5H4J2	O75381;O75381-2;F5H4J2	Peroxisomal membrane protein PEX14	PEX14	2	2	2	27.9	2.3741e-92	2.5577	2.2179	75.545	2	11.9	16717000	51322000
1103	F5H4K0;Q5T9L3-2;Q5T9L3;Q5JRS7;E9PM62;H0YCG9;E9PJW4;E9PKJ0;E9PQK1;Q7Z430;H0YDL2;E9PM23	F5H4K0;Q5T9L3-2;Q5T9L3;Q5JRS7;E9PM62;H0YCG9;E9PJW4;E9PKJ0	Protein wntless homolog	WLS;GPR177	4	4	4	16.3	1.8967e-16	0.73415	0.85521	20.191	3	8.4	42212000	34998000
1104	F5H4L0;Q9BSJ2;F2Z2B9;F5H4E0;B3KTU7	F5H4L0;Q9BSJ2;F2Z2B9;F5H4E0	Gamma-tubulin complex component 2	TUBGCP2	8	8	8	22.2	1.038e-103	1.1571	1.1861	19.223	6	11.4	43820000	51282000		454;623
1105	Q9NR77;F5H4N4	Q9NR77;F5H4N4	Peroxisomal membrane protein 2	PXMP2	1	1	1	10.3	9.1997e-145	NaN	NaN	NaN	1	10.3	704870	1681400
1106	P04899-4;F5H4U5;P04899;B3KTZ0;P04899-2;P04899-3;B4E2X5;F5GZL8	P04899-4;F5H4U5;P04899;B3KTZ0;P04899-2;P04899-3;B4E2X5;F5GZL8	Guanine nucleotide-binding protein G(i) subunit alpha-2	GNAI2	15	15	9	63.4	0	1.1013	1.0279	40.35	40	59.6	2639400000	2865600000		35
1108	P46013;F5H4V4;P46013-2;E7EN66;Q70L72	P46013;F5H4V4;P46013-2	Antigen KI-67	MKI67	11	11	11	25.6	0	0.62641	0.55009	67.78	6	5.1	189680000	61867000		666
1109	Q9NZN4;F5H559;F5GXL2;B4DNU6;B7ZAY3;B4DE23	Q9NZN4;F5H559;F5GXL2;B4DNU6	EH domain-containing protein 2	EHD2	1	1	1	24.5	1.5864e-55	NaN	NaN	NaN	1	2.8	25728000	25474000
1110	Q8WUW1-2;F5H577;Q8WUW1	Q8WUW1-2;F5H577;Q8WUW1	Protein BRICK1	BRK1	1	1	1	24.5	5.6518e-20	0.76907	0.87788	7.9974	2	12.3	35119000	33120000		53
1111	Q8WUM0;F5H5C2	Q8WUM0;F5H5C2	Nuclear pore complex protein Nup133	NUP133	19	19	3	42	0	1.0357	1.0688	29.29	27	23.4	1069200000	1145300000		1049
1113	P51003;F5H5I8;G3XAH6;G3V2A0;Q9NRJ5;P51003-2;H0YJ00;H0YJL4	P51003;F5H5I8;G3XAH6;G3V2A0;Q9NRJ5	Poly(A) polymerase alpha;Poly(A) polymerase beta	PAPOLA;PAPOLB	2	2	2	7.5	8.9385e-48	1.0256	0.93208	39.793	3	3.9	162340000	89303000
1114	Q8IY17;Q8IY17-3;Q8IY17-2;F5H5K9;F5H1D5	Q8IY17;Q8IY17-3;Q8IY17-2;F5H5K9	Neuropathy target esterase	PNPLA6	4	4	4	14	1.0991e-206	0.81105	0.82821	16.005	2	3.7	16249000	12189000		946
1115	Q9BYD6;F5H5L4;H0Y8N7;H0YAB5	Q9BYD6;F5H5L4;H0Y8N7	39S ribosomal protein L1, mitochondrial	MRPL1	9	9	9	56.6	0	1.2774	1.1598	43.215	9	38.5	132280000	131200000		66;220;232
1116	Q9UKE5;Q9UKE5-4;F5H865;Q9UKE5-2;Q9UKE5-6;F5H5M9;Q9UKE5-3;Q9UKE5-7;Q9UKE5-5;Q9UKE5-8	Q9UKE5;Q9UKE5-4;F5H865;Q9UKE5-2;Q9UKE5-6;F5H5M9;Q9UKE5-3;Q9UKE5-7;Q9UKE5-5;Q9UKE5-8	TRAF2 and NCK-interacting protein kinase	TNIK	4	2	2	3.5	5.4009e-09	0.86074	0.91536	21.576	2	2.7	72025000	90726000		1333
1117	Q8TEW0;Q8TEW0-2;F5H5T0;Q8TEW0-4;Q8TEW0-6;Q5VWV2;Q8TEW0-7;Q8TEW0-3;Q8TEW0-5;Q8TEW0-8;Q5VWU8;Q8TEW0-10;Q8TEW0-9;F5GZI3	Q8TEW0;Q8TEW0-2;F5H5T0;Q8TEW0-4;Q8TEW0-6;Q5VWV2;Q8TEW0-7;Q8TEW0-3;Q8TEW0-5;Q8TEW0-8;Q5VWU8;Q8TEW0-10;Q8TEW0-9;F5GZI3	Partitioning defective 3 homolog	PARD3	1	1	1	6.9	4.7689e-39	NaN	NaN	NaN	0	0.8	0	0
1118	Q8NHQ9;F5H5U2;F5H3E5;E7EX41;Q8IYH0	Q8NHQ9;F5H5U2;F5H3E5	ATP-dependent RNA helicase DDX55	DDX55	2	2	2	11.2	1.0909e-29	NaN	NaN	NaN	0	4.5	0	0		406
1119	P41221;P41221-2;F5H611;C9J8I8	P41221;P41221-2;F5H611	Protein Wnt-5a;Protein Wnt	WNT5A	2	2	2	8.7	1.9371e-27	NaN	NaN	NaN	1	6.6	28526000	14992000		348
1120	O60524;O60524-3;O60524-5;O60524-4;G3V5V3;F5H639	O60524;O60524-3;O60524-5;O60524-4;G3V5V3;F5H639	Nuclear export mediator factor NEMF	NEMF	1	1	1	2.5	3.562e-06	NaN	NaN	NaN	0	1.3	0	0		302
1121	Q8WXF1;F5H656;Q8WXF1-2	Q8WXF1;F5H656;Q8WXF1-2	Paraspeckle component 1	PSPC1	8	8	8	40.9	2.5324e-237	0.947	0.93708	27.832	16	27.3	831520000	913870000
1123	Q9P2J5;F5H698;B4DER1;B4DJ10;Q2TU79;E7EN15;F5H2Z9	Q9P2J5;F5H698;B4DER1;B4DJ10	Leucine--tRNA ligase, cytoplasmic	LARS	43	43	43	55.7	0	0.96994	0.97983	49.736	79	49.1	3594200000	3225400000		9;278;350;459
1124	P51688;F5H6A3;I3NI22	P51688;F5H6A3;I3NI22	N-sulphoglucosamine sulphohydrolase	SGSH	0	0	0	8.4	3.2091e-06	NaN	NaN	NaN	0	0	0	0
1125	Q96I51;F5H6C7;F5GX55;C9JWG9	Q96I51;F5H6C7;F5GX55	Williams-Beuren syndrome chromosomal region 16 protein	WBSCR16	1	1	1	14.4	2.613e-15	NaN	NaN	NaN	1	2.8	20703000	8896600		420
1126	Q13724;F5H6D0;C9J8D4;C9JDQ1;B8ZZE2	Q13724;F5H6D0;C9J8D4	Mannosyl-oligosaccharide glucosidase	MOGS	14	14	14	42.1	0	0.77848	0.87868	25.542	22	30.2	618040000	562330000
1127	O00159;F5H3W9;O00159-3;F5H6E2;O00159-2;F5H730;I3L204;I3L501;I3L3Y6;I3L4D4;I3L3F5;I3L168;I3L2C3	O00159;F5H3W9;O00159-3;F5H6E2;O00159-2;F5H730	Unconventional myosin-Ic	MYO1C	15	15	15	35.7	1.9403e-252	0.95491	0.97053	31.203	25	17.3	637850000	719810000		224;281;486;647;704
1128	O43143;F5H6K0	O43143;F5H6K0	Putative pre-mRNA-splicing factor ATP-dependent RNA helicase DHX15	DHX15	36	36	35	56.5	0	0.98824	1.037	18.681	101	53.6	9055800000	10410000000		132;143;488;491;754;760;786
1129	Q9Y3E0;F5H6U7;G3V1U5;F5GXH6;F5GWD8	Q9Y3E0;F5H6U7;G3V1U5;F5GXH6;F5GWD8	Vesicle transport protein GOT1B	GOLT1B	1	1	1	17.4	1.7173e-79	NaN	NaN	NaN	0	10.9	0	0
1130	P10620;G5EA53;F5H6X2;F5H7F6;F5H760;F5H613;F5GX73	P10620;G5EA53;F5H6X2;F5H7F6;F5H760	Microsomal glutathione S-transferase 1	MGST1	5	5	5	38.7	4.1263e-98	1.0621	1.0033	14.106	11	36.1	1021200000	1058800000
1131	Q8N5M9;F5H711	Q8N5M9;F5H711	Protein jagunal homolog 1	JAGN1	1	1	1	6.6	2.6416e-06	0.9931	0.88577	19.347	2	6.6	44972000	43093000
1132	Q9Y2W2;F5H721;F5H5G4;F5GXS9	Q9Y2W2;F5H721	WW domain-binding protein 11	WBP11	13	13	13	25.3	4.886e-170	1.1393	1.0728	31.154	23	25.3	536200000	651290000		105
1133	P49281-3;P49281-2;F5H741;P49281-4;P49281;F8W1P7;F8VWB0	P49281-3;P49281-2;F5H741;P49281-4;P49281;F8W1P7	Natural resistance-associated macrophage protein 2	SLC11A2	0	0	0	8.6	2.8369e-53	NaN	NaN	NaN	0	0	0	0
1134	O14802;F5H7E9	O14802;F5H7E9	DNA-directed RNA polymerase III subunit RPC1;DNA-directed RNA polymerase	POLR3A	1	1	1	3.7	1.4232e-16	1.2082	1.0622	3.5875	2	1.6	3802200	4151300
1135	Q8N122;F5H7J5;Q8N122-2;F5GXV9	Q8N122;F5H7J5	Regulatory-associated protein of mTOR	RPTOR	0	0	0	3.6	1.0514e-10	NaN	NaN	NaN	0	0	0	0		1056
1136	F5H7K4;Q6PIU2-2;Q6PIU2;H7C046;Q6PIU2-3	F5H7K4;Q6PIU2-2;Q6PIU2;H7C046;Q6PIU2-3	Neutral cholesterol ester hydrolase 1	NCEH1	4	4	4	18.8	6.6506e-27	0.81178	0.94845	15.497	4	15	52561000	56429000
1137	P78380;F5H7N8;G3V1I4;P78380-2;F5GZH1;F5H001;F5H3G7;B7ZAN8;F5H0N6	P78380;F5H7N8;G3V1I4;P78380-2;F5GZH1;F5H001	Oxidized low-density lipoprotein receptor 1;Oxidized low-density lipoprotein receptor 1, soluble form	OLR1	1	1	1	17.9	1.6252e-96	NaN	NaN	NaN	1	5.5	3875200	5682900
1138	P54132;F5H7R6;H0YNU5;F5H3V6	P54132;F5H7R6;H0YNU5	Bloom syndrome protein	BLM	1	1	1	3.8	1.3621e-13	1.1423	0.99892	7.485	3	0.6	266500000	317770000
1139	Q9H4A6;F5H7W9;D6REM1	Q9H4A6;F5H7W9	Golgi phosphoprotein 3	GOLPH3	6	6	5	51.3	0	1.1126	0.97368	40.549	18	35.9	751710000	910490000
1140	P06737;F5H816;E9PK47;E9PMM6	P06737;F5H816;E9PK47	Glycogen phosphorylase, liver form;Phosphorylase	PYGL	17	17	13	38.6	0	0.88082	0.87531	31.23	19	26	509460000	417310000		29;78;421;724
1141	O60669;F5H843	O60669;F5H843	Monocarboxylate transporter 2	SLC16A7	1	1	1	3.1	1.4293e-208	0.68758	0.7926	7.8149	2	3.1	20129000	17180000
1145	Q12931;F5H897;I3L0K7;I3L239;I3L2D5;I3L253	Q12931;F5H897;I3L0K7	Heat shock protein 75 kDa, mitochondrial	TRAP1	36	36	36	64.9	0	0.96727	0.98312	38.781	72	56	5700500000	5470500000		95;109;126;262;324;332;382;413;424;431;432;699
1146	H7BZR0;P18887;F5H8D7;B4DEB2	H7BZR0;P18887;F5H8D7;B4DEB2	DNA repair protein XRCC1	XRCC1	3	3	3	14.2	6.0646e-18	NaN	NaN	NaN	1	6.5	11095000	9657800
1147	Q9UBL3;Q9UBL3-3;F5H8F7;Q9UBL3-2;H0YBF6;H0YAQ0	Q9UBL3;Q9UBL3-3;F5H8F7;Q9UBL3-2	Set1/Ash2 histone methyltransferase complex subunit ASH2	ASH2L	3	3	3	14.8	2.7413e-20	0.98263	0.85486	8.8186	4	7.8	36112000	29225000
1148	Q9Y5A9;F5H8I7;Q9Y5A9-2	Q9Y5A9;F5H8I7;Q9Y5A9-2	YTH domain family protein 2	YTHDF2	8	8	5	29	0	1.1605	1.0253	18.541	14	15.7	422330000	511360000		391;401;416
1149	F5HFY4;Q99733;A8MZ22;C9JZI7;C9J6D1;E9PNJ7;E9PS34;E9PJJ2;E9PNW0;E9PKT8;A8MXH2;E9PP22;H0YCI4;E9PKI2;C9J1B1	F5HFY4;Q99733;A8MZ22;C9JZI7;C9J6D1;E9PNJ7;E9PS34;E9PJJ2;E9PNW0;E9PKT8;A8MXH2;E9PP22	Nucleosome assembly protein 1-like 4	NAP1L4b;NAP1L4	15	13	13	55.7	0	1.082	1.002	24.987	32	40.2	3682600000	3948600000		26;61;105	32
1150	P53634;F5HGG6;H0YCY8;P53634-3;P53634-2	P53634;F5HGG6	Dipeptidyl peptidase 1;Dipeptidyl peptidase 1 exclusion domain chain;Dipeptidyl peptidase 1 heavy chain;Dipeptidyl peptidase 1 light chain	CTSC	11	11	11	37.8	0	1.0363	1.0015	31.906	26	25.9	1846500000	1916600000
1151	F6QR24;P49790;Q4LE47	F6QR24;P49790;Q4LE47	Nuclear pore complex protein Nup153	NUP153;NUP153 variant protein	14	14	14	28.2	0	1.1258	1.0467	23.306	19	14.3	358980000	478640000		999
1152	F6RPD3;Q9NR46-2;B7ZC38;Q9NR46;B7ZC39;F8WFB9;G5E9J1	F6RPD3;Q9NR46-2;B7ZC38;Q9NR46;B7ZC39	Endophilin-B2	SH3GLB2	2	2	2	24.8	3.0172e-17	NaN	NaN	NaN	1	6.2	10635000	14921000
1153	P28370;P28370-2;F6TQG2	P28370;P28370-2;F6TQG2	Probable global transcription activator SNF2L1	SMARCA1	10	0	0	19.7	1.2287e-75	NaN	NaN	NaN	0	8.7	0	0		267;322;382
1156	Q15633;Q15633-2;F8VZ57;F8VYK3;F8VP94;F8VTT7;F8VZZ7;F8VYK6	Q15633;Q15633-2;F8VZ57;F8VYK3;F8VP94;F8VTT7;F8VZZ7;F8VYK6	RISC-loading complex subunit TARBP2	TARBP2	1	1	1	4.1	6.0195e-05	NaN	NaN	NaN	1	4.1	1490500	2067300
1157	P27708;F8VPD4;H7C2E4;H7BZB3;H7C3Z5	P27708;F8VPD4	CAD protein;Glutamine-dependent carbamoyl-phosphate synthase;Aspartate carbamoyltransferase;Dihydroorotase	CAD	27	25	25	24.2	0	0.91841	0.98152	32.072	34	17.5	1176500000	1139000000		747;1127;1211
1159	Q13492;F8VPG7;Q13492-2;Q13492-3;E9PN05;E9PLJ8;E9PKP6;E9PI56;E9PK13;H0YCY1;E9PJT1;F5GWN7;O60641;E9PDG8;E5RI02;O60641-3;E5RGY9;E5RIJ5;E5RK51;E5RFC6;E5RHK9;E5RFU0	Q13492;F8VPG7;Q13492-2;Q13492-3;E9PN05	Phosphatidylinositol-binding clathrin assembly protein	PICALM	16	16	13	48	0	1.0359	0.96577	20.128	28	42.2	1896100000	1993300000		134;147;238
1163	Q9NW08;F8VRE2;F5H1E6;F8VRU2	Q9NW08;F8VRE2;F5H1E6	DNA-directed RNA polymerase III subunit RPC2;DNA-directed RNA polymerase	POLR3B	1	1	1	7	1.1089e-17	1.0682	0.94133	1.438	4	2.3	40912000	49583000
1165	F8VTL3;P35580-3;F8W6L6;P35580-2;P35580	F8VTL3;P35580-3;F8W6L6;P35580-2;P35580	Myosin-10	MYH10	23	4	4	17.3	0	1.107	1.1075	27.916	3	11.2	35818000	35400000		78;83;420;582;597;720;859;1448;1482;1483;1621	79
1166	Q9UQ80;F8VTY8;H0Y3X3;F8VRZ3;F8VR77;F8W0A3;H0YIN7;F8VZ69	Q9UQ80;F8VTY8;H0Y3X3;F8VRZ3;F8VR77	Proliferation-associated protein 2G4	PA2G4	27	27	27	83.5	0	1.0914	1.0392	20.176	74	72.3	12371000000	14503000000		101;253;287;288;298;344
1168	Q9HD42;F8VVT7;F8VUA2;F5H875	Q9HD42;F8VVT7;F8VUA2	Charged multivesicular body protein 1a	CHMP1A	2	2	2	13.8	2.5021e-08	1.1378	0.98575	5.5242	2	9.2	33565000	24345000
1169	Q9NZN8;F8VV52;Q9NZN8-4;Q9NZN8-5;Q9NZN8-2;F8VP97;F8W145;F8VRS8;F8VX63;F8VUB4;H0YH84;F8VVY1;H0YI11;F8VRS2;Q9NZN8-3;F8VQF4;F8VQD8;H0YI80;H0YHP3;F8VWH8;H0YHT8	Q9NZN8;F8VV52;Q9NZN8-4;Q9NZN8-5;Q9NZN8-2;F8VP97;F8W145	CCR4-NOT transcription complex subunit 2	CNOT2	1	1	1	18.5	7.2945e-28	NaN	NaN	NaN	1	3	6451200	5711000
1170	F8VVA7;P61923;F8VWL5;F8VYZ4;F8VS17;B4DDX8;F8W651;F8W156;F8VUC5;F8VXB1;F8VYE0;F8VXR1;B4DHZ0;F8VYK5	F8VVA7;P61923;F8VWL5;F8VYZ4;F8VS17;B4DDX8;F8W651;F8W156;F8VUC5;F8VXB1;F8VYE0;F8VXR1	Coatomer subunit zeta-1	COPZ1	4	4	4	53	0	1.0714	1.0382	12.347	12	31.3	1632100000	1888400000		46
1171	Q5HYK3;F8VVX6;F8VVW7;F8VP53;B4DP72	Q5HYK3;F8VVX6;F8VVW7;F8VP53	2-methoxy-6-polyprenyl-1,4-benzoquinol methylase, mitochondrial	COQ5	1	1	1	14.1	7.0351e-49	NaN	NaN	NaN	1	4	5828300	3024000
1172	P07437;F8VW92;F8VYX6;Q5JP53;F8VUJ7;Q5ST81;E7EWR1;F5H894;E9PBJ4;A6NNZ2;I3L2F9;A6NKZ8;G3V2A3	P07437;F8VW92;F8VYX6;Q5JP53;F8VUJ7;Q5ST81;E7EWR1;F5H894	Tubulin beta chain	TUBB	29	7	6	74.5	0	1.0238	1.0129	17.673	54	72.7	28728000000	31437000000
1175	F8VX04;Q9H2H9	F8VX04;Q9H2H9	Sodium-coupled neutral amino acid transporter 1	SLC38A1	3	3	3	8.9	6.2501e-240	NaN	NaN	NaN	1	8.9	108030000	75436000
1176	Q99590;F8VXG7;Q99590-2;F8W028	Q99590;F8VXG7;Q99590-2;F8W028	Protein SCAF11	SCAF11	5	5	5	18.9	6.713e-77	1.0288	1.0308	13.896	5	6.3	46605000	45341000
1177	P36873-2;P36873;F8VYE8;F8W0W8;F8VR82	P36873-2;P36873;F8VYE8;F8W0W8;F8VR82	Serine/threonine-protein phosphatase PP1-gamma catalytic subunit;Serine/threonine-protein phosphatase	PPP1CC	21	3	3	62.6	0	0.8333	0.96787	18.101	6	54.3	415850000	386580000		6;141;147;150;238;260
1178	F8VYY9;P54619;B4DDT7;H0YIC9;F8W9D1;F8VZX1;F8VVA3;F8VSL2;H0YHF8;F8VU55;F8VRY2;F8VSH3	F8VYY9;P54619;B4DDT7;H0YIC9;F8W9D1	5-AMP-activated protein kinase subunit gamma-1	PRKAG1	3	3	3	21.4	9.3708e-168	1.042	0.93608	39.179	5	14.6	41785000	44143000		5;7;183
1179	F8VZX2;F8W0G4;F8VXH9;F8W1G6;P57721-3;P57721-2;H3BND9;F8VTZ0;H3BSP4	F8VZX2;F8W0G4;F8VXH9		PCBP2	19	1	0	86.9	0	NaN	NaN	NaN	1	79.8	47109000	18605000		23;31;119;121
1180	F8W031;F8VXJ7;F8W1K5;F8VP03;Q9Y2B0-2;F8W1U5;H0YIH9;F8W0J2	F8W031;F8VXJ7;F8W1K5		CNPY2	11	9	0	47.5	0	0.90472	0.98253	11.95	28	43.7	2622800000	2736000000		239
1181	Q02878;F8W181;F8VZ45;F8VR69;F8VWR1;F8VZA3	Q02878;F8W181	60S ribosomal protein L6	RPL6	22	22	22	53.5	0	1.0555	1.0705	23.05	69	52.1	19363000000	20216000000		192;207;210;218;237;239;251;260
1182	P54819;F8W1A4;P54819-2;P54819-5;P54819-6;F8VY04;E7EWH4;P54819-3;F8VZG5;P54819-4;G3V213;F8VPP1	P54819;F8W1A4;P54819-2;P54819-5;P54819-6;F8VY04;E7EWH4;P54819-3;F8VZG5;P54819-4	Adenylate kinase 2, mitochondrial	AK2	17	17	17	82.8	0	0.99561	0.96193	20.435	47	79.9	5275200000	5636100000		62;181;184
1183	O95619;F8W1B9;F8VTR4;F8W0J4	O95619;F8W1B9;F8VTR4;F8W0J4	YEATS domain-containing protein 4	YEATS4	2	2	2	31.3	1.7012e-16	1.144	1.2835	13.315	3	19.8	51834000	41910000
1184	F8W1H5;P51148;F8VVK3	F8W1H5;P51148;F8VVK3	Ras-related protein Rab-5C	RAB5C	9	9	5	56.2	0	1.0619	0.96112	16.193	16	51.4	1677000000	1843500000		150;214;217
1186	B7Z6Z4;G3V1V0;G8JLA2;P60660;P60660-2;F8W1R7;F8VZV5;F8VPF3;G3V1Y7;F8W180;F8VZU9;H0YI43;P14649;F8W1I5;F8VXL3	B7Z6Z4;G3V1V0;G8JLA2;P60660;P60660-2;F8W1R7;F8VZV5;F8VPF3;G3V1Y7	Myosin light polypeptide 6	MYL6	10	10	10	44.5	0	1.0503	0.98664	9.4207	32	40.8	9092500000	10500000000		119;143;149;156;174
1189	F8W543	F8W543		NAP1L1	11	1	1	64.9	0	NaN	NaN	NaN	0	57.9	0	0		31;53;93
1190	P04920;F8W682;P04920-2	P04920;F8W682;P04920-2	Anion exchange protein 2	SLC4A2	2	2	2	3.5	7.5289e-07	0.4339	0.50038	37.576	2	2.3	45234000	25926000
1191	P48382;F8W689;B7Z848;F6U6P3;F6UE82;F6R6G4;F6X9D6;F6TYI9;F6X8N2;F6S3S0	P48382;F8W689;B7Z848;F6U6P3;F6UE82;F6R6G4;F6X9D6;F6TYI9	DNA-binding protein RFX5	RFX5	0	0	0	8	7.8268e-19	NaN	NaN	NaN	0	0	0	0
1194	Q9NXR7-1;Q9NXR7;Q9NXR7-3;Q9NXR7-4;F8W733;C9J2G0;H7BYD8	Q9NXR7-1;Q9NXR7;Q9NXR7-3;Q9NXR7-4;F8W733;C9J2G0	BRCA1-A complex subunit BRE	BRE	3	3	3	14.5	6.4763e-30	0.86382	0.74981	0.32126	2	8.9	157950000	113800000
1196	Q96A26;F8W7Q4;E9PH05	Q96A26;F8W7Q4;E9PH05	Protein FAM162A	FAM162A	4	4	4	37	1.7031e-233	0.9935	1.057	33.288	7	24	208200000	249050000
1198	P49959;F8W7U8;B3KTC7;P49959-2;F5GXT0;F5H256;F5H742	P49959;F8W7U8;B3KTC7;P49959-2	Double-strand break repair protein MRE11A	MRE11A	13	13	13	43.5	7.0934e-299	1.0161	0.92578	30.749	19	21.8	352520000	345150000		384;480;496
1199	Q9BYJ9;F8W840;C9J8M5;Q9BYJ9-2	Q9BYJ9;F8W840	YTH domain family protein 1	YTHDF1	5	1	1	27	0	NaN	NaN	NaN	0	10.9	0	0		380;395
1202	F8W8Q7;Q13439;Q13439-4;Q13439-3;H0Y6I0;C9JHJ5;E7EVX2	F8W8Q7;Q13439;Q13439-4;Q13439-3;H0Y6I0	Golgin subfamily A member 4	GOLGA4	0	0	0	5.4	1.2951e-19	NaN	NaN	NaN	0	0	0	0		652;1658
1203	P49005;F8W8R3;C9JLE1;C9J8Z7;C9IZD2;C9JHC7;H7C1B3	P49005;F8W8R3;C9JLE1;C9J8Z7;C9IZD2;C9JHC7	DNA polymerase delta subunit 2	POLD2	4	4	4	20.7	5.9772e-45	0.68615	0.78853	30.661	3	11.7	96153000	52986000
1204	O43493;F8WBK2;O43493-3;O43493-5;O43493-2;O43493-4;F8W8W7;O43493-6	O43493;F8WBK2;O43493-3;O43493-5;O43493-2;O43493-4;F8W8W7;O43493-6	Trans-Golgi network integral membrane protein 2	TGOLN2	2	2	2	6.9	3.0513e-53	0.84198	0.74181	29.199	3	6.9	28693000	19868000
1207	P04150-3;P04150;P04150-10;P04150-8;F8W959;P04150-5;P04150-6;P04150-2;P04150-9;P04150-7;Q3MSN4;D6RDA9;B7Z7I2	P04150-3;P04150;P04150-10;P04150-8;F8W959;P04150-5;P04150-6;P04150-2;P04150-9;P04150-7	Glucocorticoid receptor	NR3C1	0	0	0	8.7	1.1158e-14	NaN	NaN	NaN	0	0	0	0		154
1208	O14936;H9KV37;O14936-2;F8W998;O14936-6;O14936-4;O14936-3;Q5JS74;O14936-5;Q5JS72;Q5JS79	O14936;H9KV37;O14936-2;F8W998;O14936-6;O14936-4;O14936-3;Q5JS74	Peripheral plasma membrane protein CASK	CASK	2	2	2	5.4	3.6436e-11	1.1671	1.0353	4.9439	2	2.3	22294000	29048000		60;627
1209	O43663;H9KV59;F8W9B5;O43663-3;O43663-2;H0YL53;G3V3N7;H0YLA0;H0YM42	O43663;H9KV59;F8W9B5;O43663-3;O43663-2	Protein regulator of cytokinesis 1	PRC1	6	6	6	30.8	1.8606e-220	0.95592	1.0283	33.232	6	11.1	153450000	123720000		387;401
1210	O00471;F8W9B8	O00471;F8W9B8	Exocyst complex component 5	EXOC5	1	1	1	5.8	9.2396e-99	NaN	NaN	NaN	1	3.1	33984000	58123000		336
1214	P46734-3;F8W9D9;P46734;P46734-2;E9PRZ0	P46734-3;F8W9D9;P46734;P46734-2	Dual specificity mitogen-activated protein kinase kinase 3	MAP2K3	3	2	2	17	3.1937e-18	1.2042	1.1818	33.95	2	14.2	28066000	31860000		85
1215	F8W9H9;P08651;P08651-5	F8W9H9;P08651;P08651-5	Nuclear factor 1;Nuclear factor 1 C-type	NFIC	4	4	1	27.6	0	0.8117	0.95205	9.3503	3	12.2	107980000	67905000
1216	P48594;H0Y5H9;F8W9L1;P29508;P29508-2;C9JZ65	P48594;H0Y5H9;F8W9L1;P29508;P29508-2;C9JZ65	Serpin B4;Serpin B3	SERPINB4;SERPINB3	1	1	1	12.8	1.7802e-51	NaN	NaN	NaN	1	5.9	1788600	2721100		199
1217	Q14C86-6;Q14C86;Q14C86-2;Q14C86-5;Q14C86-4;Q14C86-3;F8W9S7;C9IZ08;B4DGD8;B0QZ65;H0Y7I9;H0Y4E7;C9IZX9;B3KMM3	Q14C86-6;Q14C86;Q14C86-2;Q14C86-5;Q14C86-4;Q14C86-3;F8W9S7;C9IZ08;B4DGD8;B0QZ65	GTPase-activating protein and VPS9 domain-containing protein 1	GAPVD1	7	7	7	19.2	2.1959e-126	0.9121	0.81479	187.86	8	6.6	561650000	107190000		24;36;233;369;1283
1220	F8WAF2;Q9H9A5;Q9H9A5-2;Q9H9A5-3;Q9H9A5-4;E9PCN5;H7C0K1;B7Z5B3;B7Z4A6;H7C1X9	F8WAF2;Q9H9A5;Q9H9A5-2;Q9H9A5-3;Q9H9A5-4;E9PCN5;H7C0K1	CCR4-NOT transcription complex subunit 10	CNOT10	0	0	0	5.5	6.4313e-08	NaN	NaN	NaN	0	0	0	0
1222	Q8N3U4-2;Q8N3U4;F8WAK8;B1AMT4;B1AMT3;B1AMT2;B1AMT1	Q8N3U4-2;Q8N3U4;F8WAK8	Cohesin subunit SA-2	STAG2	12	12	10	29.6	0	0.88252	0.80443	64.716	12	14.8	301380000	197580000		607;755;901	904
1223	Q9NQ50;F8WBK5	Q9NQ50;F8WBK5	39S ribosomal protein L40, mitochondrial	MRPL40	3	3	3	39.8	6.2505e-44	0.79043	0.75416	16.104	3	20.9	153500000	136300000		156
1224	Q8IYT4;Q8IYT4-2;F8WBL0	Q8IYT4;Q8IYT4-2;F8WBL0	Katanin p60 ATPase-containing subunit A-like 2	KATNAL2	1	1	1	2.2	8.7743e-07	1.0575	0.91913	2.1682	2	2.2	472620000	460610000
1227	P11166;F8WC15;G8JLF4;C9JIM8	P11166;F8WC15;G8JLF4;C9JIM8	Solute carrier family 2, facilitated glucose transporter member 1	SLC2A1	5	5	5	15.2	6.3138e-99	1.2415	1.0913	15.596	4	12.6	129280000	187220000		245
1228	F8WC36;P54289;P54289-2;P54289-3;P54289-5;P54289-4;H0Y715;E7ERK3;B7Z658	F8WC36;P54289;P54289-2;P54289-3;P54289-5;P54289-4	Voltage-dependent calcium channel subunit alpha-2/delta-1;Voltage-dependent calcium channel subunit alpha-2-1;Voltage-dependent calcium channel subunit delta-1	CACNA2D1	3	3	3	7.6	3.7429e-24	NaN	NaN	NaN	1	3.5	10049000	21472000		586
1230	F8WCY5;Q14257;A8MXP8;H0YL43	F8WCY5;Q14257;A8MXP8	Reticulocalbin-2	RCN2	10	10	10	70.1	0	1.0137	1.0719	14.527	16	49.6	1146800000	1032000000
1231	F8WCZ3;Q96NT0;B4DJ47;B8ZZ99	F8WCZ3;Q96NT0;B4DJ47;B8ZZ99	Coiled-coil domain-containing protein 115	CCDC115	1	1	1	14	6.6964e-08	NaN	NaN	NaN	0	5.2	0	0
1232	Q9NZM5;F8WDM9;B4DVK1	Q9NZM5;F8WDM9;B4DVK1	Glioma tumor suppressor candidate region gene 2 protein	GLTSCR2	1	1	1	12.6	2.3198e-11	NaN	NaN	NaN	1	2.3	6560600	9676900
1234	Q99442;F8WF48;F8WCJ7	Q99442;F8WF48;F8WCJ7	Translocation protein SEC62	SEC62	3	3	3	5.3	7.9705e-10	1.0303	0.92556	22.396	5	5.3	79870000	59079000		60
1235	Q16630-2;Q16630;F8WJN3;Q16630-3;F8W084	Q16630-2;Q16630;F8WJN3;Q16630-3	Cleavage and polyadenylation specificity factor subunit 6	CPSF6	10	10	10	24	0	1.0851	1.0297	21.998	26	19.7	1457500000	1680900000		79
1238	P49821;G3V0I5;P49821-2;B4DE93;E7ETQ4;E9PQP1;E9PMX3;E9PPR0;E9PLC6;H0YE81;E9PJL9;H0YD04;E9PPS5;E9PPD6	P49821;G3V0I5;P49821-2;B4DE93;E7ETQ4	NADH dehydrogenase [ubiquinone] flavoprotein 1, mitochondrial	NDUFV1	11	11	11	43.5	2.3402e-142	0.97502	0.91203	55.943	12	31.7	405420000	272930000		365;375
1239	Q9UIV1;G3V108;H0YAV9;E5RGH2;H0YBT3	Q9UIV1;G3V108;H0YAV9	CCR4-NOT transcription complex subunit 7	CNOT7	1	1	1	27	6.09e-37	NaN	NaN	NaN	1	7	7676700	4214300
1240	Q9NPA8;G3V117;E5RHX8;E5RJ84;E5RHT9;E5RI00	Q9NPA8;G3V117;E5RHX8	Enhancer of yellow 2 transcription factor homolog	ENY2	3	3	3	36.6	9.5433e-156	1.2772	1.1052	28.465	5	36.6	271330000	361480000		43
1241	Q9C0C7-5;Q9C0C7;Q9C0C7-3;Q9C0C7-2;Q9C0C7-4;G3V193;F8W9Z4;H0YE34	Q9C0C7-5;Q9C0C7;Q9C0C7-3;Q9C0C7-2;Q9C0C7-4;G3V193;F8W9Z4;H0YE34	Activating molecule in BECN1-regulated autophagy protein 1	AMBRA1	1	1	1	2.5	2.7888e-18	NaN	NaN	NaN	1	1.7	5001500	3539700
1243	O75027-2;O75027;G3V1J3;G3XAC4;B4DGL8;E9PJR8;E9PNQ5	O75027-2;O75027;G3V1J3;G3XAC4;B4DGL8	ATP-binding cassette sub-family B member 7, mitochondrial	ABCB7	11	11	11	36	5.2287e-241	1.1777	1.0558	101.67	14	22.7	845780000	360370000		217;362
1244	G3V1K3;Q15165;Q15165-1;Q15165-3;G3XAK4	G3V1K3;Q15165;Q15165-1;Q15165-3	Serum paraoxonase/arylesterase 2	PON2	9	9	9	56.8	0	1.0096	1.0087	20.051	16	48.5	638970000	769380000
1245	G3V1L9;Q07157;G5E9E7;Q07157-2;H0YKB1;H0Y3R8;H0YLT6	G3V1L9;Q07157;G5E9E7;Q07157-2	Tight junction protein ZO-1	TJP1	12	12	12	27.1	0	0.87958	1.018	26.286	17	9.9	231940000	201580000		629;673
1246	G3V1N1;O15226	G3V1N1;O15226	NF-kappa-B-repressing factor	NKRF	11	11	11	42.8	3.3593e-181	0.87215	0.97922	25.342	14	17.9	353500000	314410000		524
1247	G3V1S2;Q13617;Q5T2B5;Q5T2B7;Q5T2B4	G3V1S2;Q13617;Q5T2B5;Q5T2B7	Cullin-2	CUL2	10	10	10	42.5	4.9139e-161	0.87032	0.93538	19.92	8	13.4	225920000	221600000		133;452;491;627;631;738
1248	P45973;G3V1X9;F8VNY3	P45973;G3V1X9	Chromobox protein homolog 5	CBX5	10	9	9	58.1	0	1.104	0.97472	12.44	30	53.4	4304600000	4736400000		42;68;102;154;184
1249	Q07020;G3V203;H0YHA7;F8VWC5;E7EW92;F8VYV2;F8VUA6;F8VXR6	Q07020;G3V203;H0YHA7;F8VWC5;E7EW92;F8VYV2;F8VUA6	60S ribosomal protein L18	RPL18	12	12	12	44.1	0	0.94179	0.98265	28	27	43.6	5007300000	4704000000		30;97
1251	G3V2F7;Q13404-1;Q13404-2;Q13404-7;Q13404;H7BXZ8;Q13404-6;Q5TGE0;D6RG00	G3V2F7;Q13404-1;Q13404-2;Q13404-7;Q13404;H7BXZ8;Q13404-6;Q5TGE0	Ubiquitin-conjugating enzyme E2 variant 1	TMEM189;UBE2V1	9	9	4	22.7	2.2729e-87	0.87508	0.95965	18.83	15	19.5	1256800000	1275500000		291;297
1255	G3V3G9;Q5TAQ9;B7Z8C9;Q5TAQ9-2;Q5TAQ8	G3V3G9;Q5TAQ9;B7Z8C9	DDB1- and CUL4-associated factor 8	DCAF8	5	5	3	20.8	2.0443e-89	1.1505	1.045	22.566	5	8.7	100180000	118010000
1257	Q9GZR7;G3V529;F5H4J5;Q4V9L5;F5GYL3;F5H4V3	Q9GZR7;G3V529;F5H4J5;Q4V9L5;F5GYL3;F5H4V3	ATP-dependent RNA helicase DDX24	DDX24	7	7	7	22.8	2.1409e-79	0.7883	0.88728	26.6	14	11.4	124400000	105450000
1258	P61244;P61244-2;G3V5L1;G3V570;E7ESS7;P61244-4;G3V2R5;G3V563;P61244-3;Q6V3B1	P61244;P61244-2;G3V5L1;G3V570;E7ESS7;P61244-4;G3V2R5;G3V563;P61244-3;Q6V3B1	Protein max	MAX	1	1	1	14.4	1.269e-08	NaN	NaN	NaN	0	6.9	0	0		89
1259	G3V599;O15320;G3XAC5;O15320-3;O15320-4;O15320-2;O15320-7;O15320-8;O15320-5;O15320-6;F8W9E1;Q96RT6;G3V5K6;A4FU28;Q96PC5-2;Q96PC5;Q8IX95;G3V3C4;G3V3F6;G3V4M1	G3V599;O15320;G3XAC5;O15320-3;O15320-4;O15320-2;O15320-7;O15320-8;O15320-5;O15320-6;F8W9E1;Q96RT6	Cutaneous T-cell lymphoma-associated antigen 5;Protein cTAGE-2	CTAGE5;CTAGE1	4	4	4	10.2	0	1.0354	1.0409	36.183	6	4	62037000	71361000		630
1261	Q6PJT7;Q6PJT7-2;G3V5R4;Q6PJT7-5;H9KV94;F8W9T2;G3V256;Q6PJT7-3;H0YJA2;F8W848;Q6PJT7-4;G3V5I6;G3V3Y4;G3V3R9;G3V411;G3V572;G3V240;G3V473;G3V2X4;G3V4R5;Q6PJT7-6;Q6PJT7-8;H0YJ51;H0YJ87	Q6PJT7;Q6PJT7-2;G3V5R4;Q6PJT7-5;H9KV94;F8W9T2;G3V256;Q6PJT7-3;H0YJA2;F8W848;Q6PJT7-4;G3V5I6	Zinc finger CCCH domain-containing protein 14	ZC3H14	14	14	14	45.4	0	0.9477	0.93289	25.55	21	25.8	534930000	626720000
1262	G3V5T0;G3V267;G3V4T6;O43708;O43708-2;A6NED0;G3V3B9;H0YJN8	G3V5T0;G3V267;G3V4T6;O43708;O43708-2	Maleylacetoacetate isomerase	GSTZ1	3	3	3	22.8	7.4169e-24	1.1154	1.1105	27.397	2	22.8	22611000	44438000
1263	G3V5T9;P24941;P24941-2;E7ESI2;G3V317	G3V5T9;P24941;P24941-2;E7ESI2	Cyclin-dependent kinase 2	CDK2	17	15	14	65	0	0.92901	0.97298	24.708	18	58.4	1113000000	1014400000		6;321;339	1
1264	Q6IN85;Q6IN85-2;G3V5Z3;H0YIY8;Q6IN85-5;Q6IN85-4;H0YJN6;G3V5A2	Q6IN85;Q6IN85-2;G3V5Z3;H0YIY8;Q6IN85-5;Q6IN85-4;H0YJN6;G3V5A2	Serine/threonine-protein phosphatase 4 regulatory subunit 3A	SMEK1	5	5	4	13.3	0	0.78792	0.88353	23.189	5	8.6	41121000	32417000		242
1265	Q9BTX1;Q9BTX1-2;G3XA81;Q9BTX1-4;B4DZG6;A6NEN1;Q9BTX1-3	Q9BTX1;Q9BTX1-2;G3XA81;Q9BTX1-4;B4DZG6	Nucleoporin NDC1	TMEM48	0	0	0	13.6	9.8028e-184	NaN	NaN	NaN	0	0	0	0		673
1268	Q8NFD5-3;Q8NFD5-2;Q8NFD5;G3XAA0;H0Y7H8;Q8NFD5-4	Q8NFD5-3;Q8NFD5-2;Q8NFD5;G3XAA0;H0Y7H8;Q8NFD5-4	AT-rich interactive domain-containing protein 1B	ARID1B	1	1	1	1.8	4.7804e-10	NaN	NaN	NaN	0	0.4	0	0		2150
1269	Q6UN15;G3XAD6;Q6UN15-3;Q6UN15-4;H0Y8P7	Q6UN15;G3XAD6;Q6UN15-3;Q6UN15-4	Pre-mRNA 3-end-processing factor FIP1	FIP1L1	5	5	5	20.2	4.2743e-63	0.85997	0.85996	58.692	5	13.8	75854000	135740000
1270	G3XAI2;P07942;E7EPA6	G3XAI2;P07942	Laminin subunit beta-1	LAMB1	10	10	10	18.6	0	1.0717	0.95476	27.215	9	7.4	189820000	210020000		239;1721;1765
1273	G5E934;Q6P4E1;Q6P4E1-2;H0YM51	G5E934;Q6P4E1;Q6P4E1-2;H0YM51	Protein CASC4	CASC4	1	1	1	4.8	6.3259e-17	0.86311	0.7623	3.3709	2	4.8	32630000	29343000
1274	G5E949;P51649;C9J8Q5;F5H328	G5E949;P51649;C9J8Q5;F5H328	Succinate-semialdehyde dehydrogenase, mitochondrial	ALDH5A1	7	7	7	26.8	3.3394e-170	0.94121	1.0249	34.031	7	19.5	117100000	82226000
1275	P49761;P49761-1;G5E959;P49761-3;H3BQG1;H3BVF8;H3BUL5;H3BNQ5;H3BRW2	P49761;P49761-1;G5E959;P49761-3	Dual specificity protein kinase CLK3	CLK3	1	1	1	6.4	2.371e-35	NaN	NaN	NaN	0	2	0	54832000
1276	Q01970;G5E960	Q01970;G5E960	1-phosphatidylinositol 4,5-bisphosphate phosphodiesterase beta-3	PLCB3	5	5	5	8.5	2.337e-110	NaN	NaN	NaN	0	6.8	0	0		1096
1277	Q5VW38;G5E994;Q5VW38-2;Q5VW38-3	Q5VW38;G5E994;Q5VW38-2;Q5VW38-3	Protein GPR107	GPR107	2	2	2	4.8	8.461e-08	1.1944	1.1498	1.5062	2	3.2	79779000	95695000
1279	P51784;G5E9A6;Q5JXD3	P51784;G5E9A6	Ubiquitin carboxyl-terminal hydrolase 11;Ubiquitin carboxyl-terminal hydrolase	USP11	1	0	0	8.4	7.5486e-12	NaN	NaN	NaN	0	0.9	0	0
1280	G5E9B6;H7C2I1;Q99873;Q99873-2;Q99873-3;E9PKG1;B4DJ87;E9PIX6;E9PQ98;H0YDE4;E9PNR9;Q9NR22;Q9NR22-2;E9PI83;E9PMW9	G5E9B6;H7C2I1;Q99873;Q99873-2;Q99873-3;E9PKG1;B4DJ87;E9PIX6;E9PQ98;H0YDE4	Protein arginine N-methyltransferase 1	PRMT1	15	15	15	62.3	0	1.0834	1.0426	102.75	45	58.1	12728000000	4364700000
1281	P29372;P29372-2;Q5J9I4;G5E9E2;A2IDA3	P29372;P29372-2;Q5J9I4;G5E9E2;A2IDA3	DNA-3-methyladenine glycosylase	MPG;PIG16	3	3	3	30.2	1.3857e-117	0.89185	1.0315	11.188	3	19.5	117300000	131440000
1282	Q8N6H7;G5E9L0;B4DX29;B4E327;E9PIY6;E9PQP3;E9PN48;E9PK28;E9PJT7;E9PMU9;E9PNY8;E9PM63;E9PMR9;E9PM18	Q8N6H7;G5E9L0;B4DX29;B4E327;E9PIY6;E9PQP3	ADP-ribosylation factor GTPase-activating protein 2	ARFGAP2	0	0	0	9.2	1.8306e-10	NaN	NaN	NaN	0	0	0	0
1283	Q9H8V3-3;G5E9L8;Q9H8V3;Q9H8V3-2;H7C3G1;C9JDB4	Q9H8V3-3;G5E9L8;Q9H8V3;Q9H8V3-2;H7C3G1	Protein ECT2	ECT2	1	1	1	4.4	3.6347e-08	NaN	NaN	NaN	1	1.4	31088000	31107000		226
1284	G5E9M5;Q12906-6;Q12906-4	G5E9M5;Q12906-6;Q12906-4		ILF3	42	42	2	71	0	0.99342	0.98652	23.256	116	61	14686000000	14512000000		81;214;393;396;591;604	85;893
1285	Q15642;G5E9U1;Q15642-3;Q15642-2;Q15642-4;Q15642-5	Q15642;G5E9U1;Q15642-3;Q15642-2;Q15642-4;Q15642-5	Cdc42-interacting protein 4	TRIP10	4	4	4	18.3	8.5017e-57	0.81096	0.80978	8.4191	5	11.1	30266000	24428000		416
1286	Q92734;G5E9V1;Q05BK6;C9JJP5;C9JUE0;C9JTY3	Q92734;G5E9V1;Q05BK6;C9JJP5;C9JUE0;C9JTY3	Protein TFG	TFG	7	7	7	37.5	0	0.9574	0.9586	17.43	20	30.2	1417600000	1308800000		47;103
1287	P82650;G5E9V5;G5E9W7;H7C5L9;H7C5H3;Q9H3I1;H7C5F2	P82650;G5E9V5;G5E9W7	28S ribosomal protein S22, mitochondrial	MRPS22	11	11	11	51.4	7.2297e-277	1.0803	1.1457	27.725	14	36.7	272420000	290980000		92;211;244;248;255;333
1288	Q9UKF6;G5E9W3;E7ER23;F5GXZ2;C9JZH6	Q9UKF6;G5E9W3;E7ER23;F5GXZ2	Cleavage and polyadenylation specificity factor subunit 3	CPSF3	4	4	4	18.7	2.2617e-46	0.9421	1.0603	21.253	5	9.4	60436000	81396000		348
1289	G5E9Y2;G8JLB2;Q9NQW7;Q9NQW7-2;Q5T6H7;Q5T6H2;Q5T6H3	G5E9Y2;G8JLB2;Q9NQW7;Q9NQW7-2;Q5T6H7;Q5T6H2	Xaa-Pro aminopeptidase 1	XPNPEP1	3	3	3	7.2	1.4306e-121	1.0267	0.93327	7.5751	3	5.9	30574000	34488000
1291	G5EA30;Q92879;Q92879-3;Q92879-2;Q92879-4;F8W940;E9PSH0;E9PKU1;E9PQK4;F5H0D8;F5H4Y5;E9PKA1;E9PC62;O95319-3;O95319-4;O95319;Q5VZZ6;O95319-2;O95319-5;B4DIB6	G5EA30;Q92879;Q92879-3;Q92879-2;Q92879-4;F8W940;E9PSH0	CUGBP Elav-like family member 1	CELF1	14	14	14	37.7	0	1.0634	0.9885	21.584	28	37.5	1308800000	1408200000		57;128
1292	G5EA36;G3V1C4;P30260;B4DL80;I3L394;F6QPS0;I3L3H6;I3L328;E9PRZ6;I3L2Z8;I3L3G1	G5EA36;G3V1C4;P30260;B4DL80	Cell division cycle protein 27 homolog	CDC27	7	7	7	30	4.427e-261	1.049	0.92548	29.98	5	13.4	93944000	109620000		717
1294	Q9Y606;Q9Y606-2;G8JLB3;F5H1S9;F5GXL3;F5GY32;F5H1B2;F8W9U5;F5H168	Q9Y606;Q9Y606-2;G8JLB3;F5H1S9	tRNA pseudouridine synthase A, mitochondrial;Pseudouridine synthase	PUS1	6	6	6	29.5	1.2058e-48	0.8046	0.88076	39.625	6	17.3	88500000	80969000		342
1295	G8JLB6;P31943;E9PCY7;D6RBM0;D6RIU0;H0YB39;D6RFM3;E5RGV0;D6RIT2;D6RIH9;D6RJ04;D6RDU3;D6R9T0;D6RAM1;H0YBD7;E7EN40;E7EQJ0;E5RGH4;H0YBG7;D6RDL0;H0YAQ2;D6RF17;F5GZT4;D6R9D3;E5RJ94	G8JLB6;P31943;E9PCY7;D6RBM0;D6RIU0;H0YB39;D6RFM3;E5RGV0	Heterogeneous nuclear ribonucleoprotein H;Heterogeneous nuclear ribonucleoprotein H, N-terminally processed	HNRNPH1	24	24	15	61.4	0	0.95063	1.0145	19.276	83	52.8	19780000000	18604000000		35;68;98;167;185	93
1296	G8JLC6;Q5JRA6;H9KV38;Q5JRA6-2;H7BY50;F8WC03;Q5JRA6-4;Q5JRA6-3	G8JLC6;Q5JRA6;H9KV38;Q5JRA6-2;H7BY50	Melanoma inhibitory activity protein 3	MIA3	1	1	1	12.4	6.3571e-77	NaN	NaN	NaN	1	1	6537100	6185700		475;854;1233;1284
1297	Q8IUD2;G8JLD3;Q8IUD2-3;G8JLM9;Q8IUD2-2;F5H185;Q8IUD2-4;F5H327;G8JLA4;Q8IUD2-5;F5GZU8;O15083;H7C4G9	Q8IUD2;G8JLD3;Q8IUD2-3;G8JLM9;Q8IUD2-2;F5H185;Q8IUD2-4;F5H327;G8JLA4;Q8IUD2-5;F5GZU8	ELKS/Rab6-interacting/CAST family member 1	ERC1	2	2	2	9	1.8488e-15	0.43553	0.4112	162.68	2	2.2	45789000	9515800
1301	B0QY89;Q9Y262;G8JLH4;B0QY90;B3KNG0;C9K0Q7;C9JHP4;H7C3A0;H0Y7E6	B0QY89;Q9Y262;G8JLH4;B0QY90;B3KNG0	Eukaryotic translation initiation factor 3 subunit L	EIF3EIP;EIF3L	27	27	27	52.4	0	1.1043	1.002	23.963	63	47	4329600000	4595700000		113;344;462;480;592
1302	G8JLJ4;Q6NYC8;F8WBK4;Q6NYC8-2	G8JLJ4;Q6NYC8;F8WBK4;Q6NYC8-2	Phostensin	PPP1R18	1	1	1	7.8	5.3747e-28	NaN	NaN	NaN	1	3.8	4988500	6283900
1303	Q9Y679;Q9Y679-2;G8JLM8;Q9Y679-3	Q9Y679;Q9Y679-2;G8JLM8;Q9Y679-3	Ancient ubiquitous protein 1	AUP1	2	2	2	5.3	1.3767e-10	0.63565	0.73687	9.8467	2	5.3	23142000	18383000
1304	H0Y2M4;Q9UGI8;Q9UGI8-2;B7Z6L5;F8W7T0;H7BYK1	H0Y2M4;Q9UGI8;Q9UGI8-2	Testin	TES	3	3	3	35.6	8.4002e-58	0.86962	1.0129	24.233	4	8.1	104340000	104540000		173
1306	H0Y2T3;Q6IAN0	H0Y2T3;Q6IAN0	Dehydrogenase/reductase SDR family member 7B	DHRS7B	1	1	1	4.9	1.0104e-98	0.74938	0.85736	20.439	2	4.9	12167000	10590000
1307	H0Y3A6;Q15562;Q99594;Q15561;H0Y308;B5MCM0;B4DTJ6;Q15561-2;H7C4A7	H0Y3A6;Q15562;Q99594;Q15561;H0Y308;B5MCM0;B4DTJ6;Q15561-2;H7C4A7	Transcriptional enhancer factor TEF-4;Transcriptional enhancer factor TEF-5;Transcriptional enhancer factor TEF-3	TEAD3;TEAD2;TEAD4	1	1	1	4.4	2.7655e-07	1.0645	1.2568	25.85	5	2.4	111920000	117990000		290
1309	O95376;H7C0R0;H0Y3N1	O95376;H7C0R0;H0Y3N1	E3 ubiquitin-protein ligase ARIH2	ARIH2	1	1	1	7.7	2.668e-209	1.1623	1.3434	55.523	2	3	9079800	16382000
1312	P21359;P21359-2;H0Y465;P21359-4;B4DXH1	P21359;P21359-2;H0Y465;P21359-4	Neurofibromin;Neurofibromin truncated	NF1	2	2	2	2.2	1.1586e-15	NaN	NaN	NaN	1	0.8	813240	772220		1581
1313	Q12802-2;H7BYL5;Q12802;Q12802-4;H0Y4V5;A8MYJ1;H0YMW2;F5H8M3;Q12802-5	Q12802-2;H7BYL5;Q12802;Q12802-4;H0Y4V5;A8MYJ1	A-kinase anchor protein 13	AKAP13	2	2	2	6.5	1.0332e-141	1.0779	0.94306	8.4506	3	0.9	365770000	342500000		1987;2116;2577
1315	H0Y5B4;H7BZ11;P83881;Q969Q0;H0Y3V9;H7BY91	H0Y5B4;H7BZ11;P83881;Q969Q0;H0Y3V9;H7BY91	60S ribosomal protein L36a;60S ribosomal protein L36a-like	RPL36A;RPL36AL	5	5	5	43.5	2.4311e-123	1.2368	1.2937	23.45	8	33.6	958390000	1467800000		41;46;49;57;116
1316	P61960;H0Y614	P61960;H0Y614	Ubiquitin-fold modifier 1	UFM1	2	2	2	27.1	3.0795e-13	0.81323	0.8327	10.812	2	27.1	79072000	80100000
1317	Q86Y56;H0Y650;Q86Y56-2;F5H8D4;E9PGY2;Q86Y56-3	Q86Y56;H0Y650;Q86Y56-2;F5H8D4;E9PGY2;Q86Y56-3	HEAT repeat-containing protein 2	HEATR2	2	2	2	6.2	3.424e-16	NaN	NaN	NaN	1	2.7	31888000	15150000
1318	Q13555-6;Q13555;Q13555-8;Q13555-2;Q13555-9;Q13555-7;Q13555-4;Q13555-5;Q13555-3;Q5SWX3;Q13555-10;Q8WU40;H0Y6G2	Q13555-6;Q13555;Q13555-8;Q13555-2;Q13555-9;Q13555-7;Q13555-4;Q13555-5;Q13555-3;Q5SWX3;Q13555-10;Q8WU40;H0Y6G2	Calcium/calmodulin-dependent protein kinase type II subunit gamma	CAMK2G	2	2	2	5.6	3.0713e-11	NaN	NaN	NaN	1	5.6	3161300	3228300
1320	Q02447;Q02447-2;H0Y7L6;Q02447-6;H0Y6K5;Q02447-5;Q02447-3;Q02447-4	Q02447;Q02447-2;H0Y7L6;Q02447-6;H0Y6K5;Q02447-5;Q02447-3;Q02447-4	Transcription factor Sp3	SP3	1	1	1	2	1.8275e-76	1.2185	1.1066	12.235	5	2	69399000	88804000
1321	P17213;H0Y738	P17213;H0Y738	Bactericidal permeability-increasing protein	BPI	1	1	1	1.8	0.00014052	0.96732	0.98936	19.731	2	1.8	72753000	63539000
1322	H0Y7A7;E7ETZ0;P62158;E7EMB3;Q96HY3;G3V361;G3V479;F8WBR5;G3V226;P27482	H0Y7A7;E7ETZ0;P62158;E7EMB3;Q96HY3	Calmodulin	CALM2;CALM1	11	11	11	78.6	0	1.066	0.99511	26.67	27	67.9	11820000000	13037000000		52;60;69;116;133;154	90
1324	A6NCD9;A6NKJ2;F8W8M4;F8WAB1;F6XFR5;H0Y7N6	A6NCD9;A6NKJ2;F8W8M4;F8WAB1;F6XFR5;H0Y7N6		ABLIM1	2	2	0	3.9	2.829e-49	NaN	NaN	NaN	1	2.7	6319200	20150000
1325	Q96JB1;Q96JB1-2;H0Y7V4	Q96JB1;Q96JB1-2;H0Y7V4	Dynein heavy chain 8, axonemal	DNAH8	2	2	2	0.8	6.2811e-05	NaN	NaN	NaN	1	0.5	7798100	9127400		3328
1327	H0Y886;O43674;E7EWP0;O43674-2;H7C568	H0Y886;O43674;E7EWP0;O43674-2	NADH dehydrogenase [ubiquinone] 1 beta subcomplex subunit 5, mitochondrial	NDUFB5	2	2	2	16.5	4.8921e-15	0.98059	0.87246	6.3549	3	10.2	91512000	61739000		148
1328	Q9BRQ6;H0Y922	Q9BRQ6;H0Y922	Coiled-coil-helix-coiled-coil-helix domain-containing protein 6, mitochondrial	CHCHD6	2	2	2	17.4	2.7196e-12	NaN	NaN	NaN	1	12.3	35619000	8997100
1333	H0YAL4;Q9P2W9;D6RF48;D6RD65;D6RC71	H0YAL4;Q9P2W9;D6RF48;D6RD65;D6RC71	Syntaxin-18	STX18	2	2	2	34.3	2.5257e-09	NaN	NaN	NaN	1	17.7	2602000	2110000
1336	P55265-2;H0YCK3;P55265-3	P55265-2;H0YCK3;P55265-3		ADAR	30	0	0	48.2	0	NaN	NaN	NaN	0	31.8	0	0		418;591;757;798;910;1013;1089;1140
1339	H0YEF7;H0YD48;H0YEH1;H0YEY8;H0YE97	H0YEF7;H0YD48;H0YEH1;H0YEY8;H0YE97		PICALM	4	1	1	32.8	0	1.0213	0.89846	5.0687	2	32.8	60544000	71205000
1341	Q9NPA0;H0YDT8;H0YDX2	Q9NPA0;H0YDT8;H0YDX2	UPF0480 protein C15orf24	C15orf24	2	2	2	25.2	6.2684e-57	0.8248	0.85809	8.8782	3	12	65270000	68782000
1342	P53041;H0YDU8;B4DDZ8;A8MU39	P53041;H0YDU8;B4DDZ8;A8MU39	Serine/threonine-protein phosphatase 5;Serine/threonine-protein phosphatase	PPP5C	6	6	6	31.7	2.9302e-52	0.84267	0.9767	30.2	7	17.2	162610000	119940000		40;93;111
1345	O60232;H0YEB6;G3V1B8;H0YEK1;E9PK41	O60232;H0YEB6;G3V1B8;H0YEK1;E9PK41	Sjoegren syndrome/scleroderma autoantigen 1	SSSCA1	2	2	2	22.1	3.1378e-87	0.70916	0.82912	14.849	4	22.1	263360000	148580000
1347	H0YFD0;P08183;B5AK60	H0YFD0;P08183;B5AK60	Multidrug resistance protein 1	ABCB1	1	1	1	2.9	1.8455e-05	NaN	NaN	NaN	1	1.4	165740000	225800000
1348	H0YG20;Q9UKM7;H0YGV7;B3KQC5	H0YG20;Q9UKM7;H0YGV7;B3KQC5	Endoplasmic reticulum mannosyl-oligosaccharide 1,2-alpha-mannosidase	MAN1B1	1	1	1	11.3	1.7025e-34	NaN	NaN	NaN	1	1.6	5296400	6566800
1349	H0YG33;P08107;F5GZ62;F5H1D3;F8VZJ4;E7EP94;Q5SP16;E7EP11	H0YG33;P08107;F5GZ62;F5H1D3;F8VZJ4;E7EP94;Q5SP16	Heat shock 70 kDa protein 1A/1B	HSPA1B;HSPA1A	42	38	26	66.5	0	1.0991	1.0905	29.44	104	64.1	28490000000	33303000000		123;138;144;155;167;313;386;392;395;412;415;574;579;591;593	154
1350	H0YGA0	H0YGA0		FADS1	3	2	0	20.2	2.2149e-224	0.70563	0.73413	10.569	3	14.6	44794000	40223000
1351	P52756;H0YGC0;Q59HE6;P52756-5;H0YFW8;P52756-2;P52756-4;F8W910;C9JFQ5;F5H384;P52756-3;C9J9P7;C9JR02;F8WE23	P52756;H0YGC0;Q59HE6	RNA-binding protein 5	RBM5	0	0	0	8.6	1.2326e-69	NaN	NaN	NaN	0	0	0	0
1354	H0YGP4;P31327;P31327-2;Q5R211;E7EWJ3;C9JTA4	H0YGP4;P31327;P31327-2	Carbamoyl-phosphate synthase [ammonia], mitochondrial	CPS1	80	80	78	73.6	0	1.0939	1.02	23.232	201	64.3	21552000000	24282000000		63;146;165;179;205;222;261;295;535;561;819;839;849;877;883;913;923;1108;1158;1176;1299;1479;1487;1494	870;1291
1355	Q8N8S7;Q8N8S7-2;H0YH67	Q8N8S7;Q8N8S7-2;H0YH67	Protein enabled homolog	ENAH	10	10	10	42.3	0	0.9843	0.96223	26.948	20	29.1	547740000	575410000
1357	Q99700;Q99700-4;Q99700-2;H0YH87;F8VQP2;F8WB06;Q24JQ7;F8W0B5;F8VRK6;F8VZQ7;F8VVY6;F8VQS0	Q99700;Q99700-4;Q99700-2;H0YH87;F8VQP2;F8WB06;Q24JQ7;F8W0B5	Ataxin-2	ATXN2	3	3	3	10.2	4.6782e-34	0.99972	1.0035	43.378	4	3.4	41509000	40688000
1359	P51948;H0YJ92;G3V1U8;H0YJF2	P51948;H0YJ92;G3V1U8	CDK-activating kinase assembly factor MAT1	MNAT1	3	3	3	24.3	1.1255e-129	0.85997	0.87518	11.179	2	14.2	102650000	115110000
1362	Q5J8M3;H0YK61;Q5J8M3-2;Q5J8M3-3;H0YNK8;H0YNK0;H0YLP8;H0YLG4;H0YMH5	Q5J8M3;H0YK61;Q5J8M3-2;Q5J8M3-3;H0YNK8;H0YNK0;H0YLP8	Transmembrane protein 85	TMEM85	0	0	0	27.9	2.0994e-28	NaN	NaN	NaN	0	0	0	0
1363	H0YK83;P67812;H0YK72;H0YNG3;B4DUL4;H0YNX5;H0YNA5;H0YKT4;P0C7V7	H0YK83;P67812;H0YK72;H0YNG3;B4DUL4;H0YNX5	Signal peptidase complex catalytic subunit SEC11A	SEC11A;SEC11L1	6	6	6	54.1	2.2398e-92	1.4899	1.7145	52.071	9	25.9	345530000	484860000		135
1364	Q96G23;Q5SZE1;Q5SZE4;H0YKH6;Q5SZE3;H0YNU7;Q5SZE2	Q96G23;Q5SZE1;Q5SZE4;H0YKH6;Q5SZE3;H0YNU7;Q5SZE2	Ceramide synthase 2	CERS2;LASS2	3	3	3	13.2	8.7066e-34	1.0759	1.0636	18.042	9	7.1	259350000	259560000		131
1369	H0YMD1;P01130;H0YLU8;P01130-4;H0YNT7;P01130-3;P01130-2;H0YM92;H0YMQ3;Q14114;Q14114-3;Q14114-4;Q14114-2;E9PP15	H0YMD1;P01130;H0YLU8;P01130-4;H0YNT7;P01130-3;P01130-2;H0YM92;H0YMQ3	Low-density lipoprotein receptor	LDLR	3	3	3	9.5	2.1255e-231	0.83485	0.96772	6.0366	2	3.9	29659000	28849000		603
1370	H0YNJ6;Q9P2T1-2;H0YLV5;Q6PKC0;Q9P2T1;H0YMB3;Q86T14;H0YLB8;H0YNH0;H0YMV5;H0YK71;H0YMR9;H0YNS9;H0YN74;H0YK13;H0YKK3;H0YKE1;H0YL68	H0YNJ6;Q9P2T1-2;H0YLV5;Q6PKC0;Q9P2T1;H0YMB3;Q86T14;H0YLB8	GMP reductase;GMP reductase 2	GMPR2	3	3	3	11	3.174e-13	0.88326	0.80294	103.33	4	8.9	141430000	44120000
1373	H0YMV8;Q71UM5;C9JLI6;C9J1C5	H0YMV8;Q71UM5;C9JLI6	40S ribosomal protein S27;40S ribosomal protein S27-like	RPS27L	6	2	2	36	2.7383e-208	1.0708	0.94235	10.867	6	36	652580000	643370000		32
1374	Q8TCT8;H0YNA7	Q8TCT8;H0YNA7	Signal peptide peptidase-like 2A	SPPL2A	1	1	1	4.4	2.0134e-09	1.0501	0.92603	0.87441	4	2.7	161510000	145750000
1375	O94923;H0YNP1	O94923;H0YNP1	D-glucuronyl C5-epimerase	GLCE	1	1	1	8.1	1.8569e-15	NaN	NaN	NaN	1	2.1	5412700	4450500
1376	P29590;H2N333;P29590-8;P29590-3;P29590-9;P29590-5;P29590-2;P29590-4;P29590-11;P29590-13;P29590-12;H3BT57;E9PBR7;P29590-10;P29590-14;H3BUJ5;H3BT29;H3BVD2;F8W9X2	P29590;H2N333;P29590-8;P29590-3;P29590-9;P29590-5;P29590-2;P29590-4;P29590-11;P29590-13;P29590-12;H3BT57;E9PBR7;P29590-10;P29590-14;H3BUJ5;H3BT29	Protein PML	PML	3	3	3	12.9	3.7e-205	1.5103	1.3216	66.955	5	4.8	41175000	41598000		380
1377	Q96SB4-3;H3BLV9;Q96SB4;Q5R363;D6RBF8;E7ETV6;Q9UPE1;Q9UPE1-4;A8MPY5;Q9UPE1-3;A8MPP7;Q9UPE1-2;D6RBM8;H0Y932	Q96SB4-3;H3BLV9;Q96SB4;Q5R363	SRSF protein kinase 1	SRPK1	8	8	6	28.9	1.7051e-124	1.1247	1.0934	53.804	15	14.5	449400000	375240000		677
1378	H3BLZ8;Q92841;Q59F66;Q92841-3;Q92841-2;Q92841-1;C9JMU5;Q9UQL5;G5E9L5	H3BLZ8;Q92841;Q59F66;Q92841-3;Q92841-2;Q92841-1;C9JMU5	Probable ATP-dependent RNA helicase DDX17	DDX17	41	41	31	65.7	0	1.0241	1.0205	28.747	107	64.2	14915000000	14472000000		129;132;269;361;417;535;547	354;549
1379	H3BM74;H3BM14;Q9Y5A7;Q9Y5A7-2;F8WDB6;C9JRT6;H7C5N1;B7Z1C8;C9J7X7;H7C5E1	H3BM74;H3BM14;Q9Y5A7;Q9Y5A7-2;F8WDB6;C9JRT6	NEDD8 ultimate buster 1	NUB1	1	1	1	13.5	7.1125e-29	NaN	NaN	NaN	0	3.6	0	0		329
1380	H3BMD8;P56211;P56211-2;H3BTD3;H3BQ52	H3BMD8;P56211;P56211-2;H3BTD3;H3BQ52	cAMP-regulated phosphoprotein 19	ARPP19	2	1	1	32.8	7.0582e-21	NaN	NaN	NaN	1	22.1	15334000	15140000
1381	H3BMF4;Q9H2V7;Q9H2V7-2;Q9H2V7-3;H3BR82;Q9H2V7-4;H3BPQ9;Q9H2V7-5;H3BPT8;H3BT44	H3BMF4;Q9H2V7;Q9H2V7-2;Q9H2V7-3;H3BR82;Q9H2V7-4	Protein spinster homolog 1	SPNS1	1	1	1	7.3	2.9586e-66	0.49753	0.58152	20.691	3	2.4	49564000	32654000
1383	Q15287;H3BTC0;H3BMM9;H3BV80;Q15287-2;Q15287-3;H3BPG5;H3BR57;H3BMS0;H3BUL0;H3BNU7;H3BTY0;H3BUG0;H3BTR6;H3BP82;H3BNI3;H3BTV0;H3BRK4	Q15287;H3BTC0;H3BMM9;H3BV80;Q15287-2;Q15287-3;H3BPG5;H3BR57;H3BMS0	RNA-binding protein with serine-rich domain 1	RNPS1	5	5	5	26.6	2.4571e-168	0.94855	0.91496	17.615	15	21.3	751710000	713500000		218
1384	H3BN98;H3BPJ2;H3BS91	H3BN98			8	3	0	42.2	0	1.2065	1.0651	18.332	7	36.3	352110000	427440000		96;124
1386	Q9NWW5;H3BUT1;H3BUV4;H3BTY4;H3BNF1;H3BRN7	Q9NWW5;H3BUT1;H3BUV4;H3BTY4;H3BNF1;H3BRN7	Ceroid-lipofuscinosis neuronal protein 6	CLN6	1	1	1	6.8	9.1402e-08	1.1078	1.2938	4.3683	3	6.8	61615000	50747000
1387	O75208;H3BNT2;H3BSJ5;H3BPC6;H3BPY0;H3BRC0;H3BVA5;O75208-2;H3BPW3	O75208;H3BNT2;H3BSJ5;H3BPC6;H3BPY0	Ubiquinone biosynthesis protein COQ9, mitochondrial	COQ9	1	1	1	29.6	7.202e-230	NaN	NaN	NaN	0	9.4	0	0		166
1388	Q99547;H3BNT4;H3BSB3	Q99547;H3BNT4;H3BSB3	M-phase phosphoprotein 6	MPHOSPH6	2	2	2	24.4	6.1508e-17	NaN	NaN	NaN	1	18.8	8928600	109940000
1389	P15735;P15735-2;H3BTW6;H3BP07;H3BTI9	P15735;P15735-2;H3BTW6;H3BP07;H3BTI9	Phosphorylase b kinase gamma catalytic chain, testis/liver isoform	PHKG2	0	0	0	7.9	5.91e-05	NaN	NaN	NaN	0	0	0	0
1390	H3BP20;P06865;H3BS10;H3BTD4;H3BU85;E9PGL4;B4DKE7;H3BQ04;H3BT62;H3BVH8;H3BRP6	H3BP20;P06865;H3BS10;H3BTD4;H3BU85;E9PGL4	Beta-hexosaminidase subunit alpha	HEXA	6	6	6	32.6	0	0.92695	0.94874	29.016	13	14.8	328400000	362910000
1391	O75150;H3BP71;O75150-4;O75150-3;F8W8Z4;F6SYU7;Q6ZN99;B3KQV1;H3BS50;I3L332;H3BUL6;H3BQ99	O75150;H3BP71;O75150-4;O75150-3;F8W8Z4	E3 ubiquitin-protein ligase BRE1B	RNF40	7	7	6	20.3	3.2034e-73	1.11	1.0801	15.998	7	8.6	71719000	96560000		517;653;677
1392	P42126;H3BP91;P42126-2;Q96DC0;H3BS70	P42126;H3BP91;P42126-2;Q96DC0;H3BS70	Enoyl-CoA delta isomerase 1, mitochondrial	ECI1;DCI	9	9	9	42.1	0	0.90589	0.92924	23.845	17	37.1	978370000	895730000		89;283
1393	H3BQK9;H3BPE1;Q9UPN3;F8W8Q1;Q9UPN3-2;Q9UPN3-3;F5GZL7;Q9UPN3-4;Q9UPN3-5;H0Y390;E9PNZ4;H0Y314;H0Y4F5;H0Y6T5;F5GZS2;E7ES95;E9PLY0	H3BQK9;H3BPE1;Q9UPN3;F8W8Q1;Q9UPN3-2;Q9UPN3-3;F5GZL7;Q9UPN3-4;Q9UPN3-5;H0Y390	Microtubule-actin cross-linking factor 1, isoforms 1/2/3/5	MACF1	6	3	3	3.1	5.8199e-137	NaN	NaN	NaN	0	0.8	0	0		82;86
1394	Q16775;Q16775-2;H3BPK3;H3BQW8;E7EN93;H3BV79	Q16775;Q16775-2;H3BPK3;H3BQW8	Hydroxyacylglutathione hydrolase, mitochondrial	HAGH	5	5	1	38	6.9888e-96	0.71803	0.72335	23.463	4	23.1	74249000	65984000		116;229
1400	O43169;H3BUX2;H3BQB8;D6RFH4	O43169;H3BUX2;H3BQB8;D6RFH4	Cytochrome b5 type B	CYB5B	7	7	7	58.2	0	0.88221	0.9822	11.772	32	58.2	3581200000	3134000000		30;35;101
1401	Q86UK7;Q86UK7-3;H3BQQ2;Q86UK7-2;Q86UK7-4;H3BR87	Q86UK7;Q86UK7-3;H3BQQ2;Q86UK7-2	Zinc finger protein 598	ZNF598	1	1	1	11.7	3.1748e-47	NaN	NaN	NaN	0	2.1	0	0		204;238
1402	Q96MW5;H3BQV3;H3BSH5	Q96MW5;H3BQV3;H3BSH5	Conserved oligomeric Golgi complex subunit 8	COG8	1	1	1	6.7	7.1155e-17	NaN	NaN	NaN	0	5.1	0	0
1403	P27449;H3BR50	P27449;H3BR50	V-type proton ATPase 16 kDa proteolipid subunit	ATP6V0C	1	1	1	31.6	4.8934e-25	0.96563	0.95593	8.0256	3	11.6	339980000	339410000
1404	H3BRF9;Q96K21;Q96K21-2;H3BUF9;H3BN64;Q96K21-3;H3BRM1	H3BRF9;Q96K21;Q96K21-2;H3BUF9;H3BN64	Zinc finger FYVE domain-containing protein 19	ZFYVE19	1	1	1	9.2	4.6456e-08	NaN	NaN	NaN	1	3.8	8374000	6605100
1408	O95166;H6UMI1;B4E0Y7;Q9H0R8;F5GZY7;I3L3J4	O95166;H6UMI1;B4E0Y7;Q9H0R8;F5GZY7	Gamma-aminobutyric acid receptor-associated protein;Gamma-aminobutyric acid receptor-associated protein-like 1	GABARAP;GABARAPL1	3	3	3	34.2	5.6841e-11	0.85957	0.82407	9.1228	4	34.2	81327000	84425000
1409	H7BXC6;Q96RQ1;H0YI50;F8VPA6;F8W0R1;H0YI58;F8VUZ2;F8VR88;H0YHJ8	H7BXC6;Q96RQ1;H0YI50;F8VPA6	Endoplasmic reticulum-Golgi intermediate compartment protein 2	ERGIC2	2	2	2	16.4	7.2484e-17	1.1084	0.98733	19.525	5	5.7	10552000	11981000
1410	Q9H0E3-3;H7BXF5;Q9H0E3	Q9H0E3-3;H7BXF5;Q9H0E3	Histone deacetylase complex subunit SAP130	SAP130	1	1	1	1.1	6.7264e-06	NaN	NaN	NaN	1	1.1	14076000	12731000
1413	Q9NP58;Q9NP58-4;H7BXK9	Q9NP58;Q9NP58-4;H7BXK9	ATP-binding cassette sub-family B member 6, mitochondrial	ABCB6	2	2	2	7.7	6.3052e-137	NaN	NaN	NaN	1	3.8	23990000	7723300
1415	Q9UNF1;H7BXW3;Q9UNF1-2;Q5H909;Q5H907;Q12816;B1AKE9;F5GY27;Q9Y5V3-2;Q9Y5V3;Q12816-2;G5E9N2;E7EPI3;B1AKF1;G5E999	Q9UNF1;H7BXW3;Q9UNF1-2;Q5H909;Q5H907	Melanoma-associated antigen D2	MAGED2	20	20	20	52.5	0	0.95047	0.8818	26.895	33	47.2	1006100000	972270000		288;458
1417	H7BY58;P22061-2;P22061;B7Z972;F8WAX2;F8WAV5;F8WDT3;C9J0F2;H7C4X2	H7BY58;P22061-2;P22061;B7Z972	Protein-L-isoaspartate O-methyltransferase;Protein-L-isoaspartate(D-aspartate) O-methyltransferase	PCMT1	9	9	9	44.4	0	0.88807	0.91103	49.158	26	44.4	2279900000	3083200000
1418	Q8IWC1;H7BY77;Q8IWC1-2;Q8IWC1-3	Q8IWC1;H7BY77;Q8IWC1-2;Q8IWC1-3	MAP7 domain-containing protein 3	MAP7D3	0	0	0	3.4	1.2059e-07	NaN	NaN	NaN	0	0	0	0
1419	Q9Y5Q8-3;Q9Y5Q8;H7BY84;Q9Y5Q8-2;Q5T7U1;H9KV68;C9J393;Q5T7U4;Q5T7U0;H0Y3Y0;H0Y5D2	Q9Y5Q8-3;Q9Y5Q8;H7BY84;Q9Y5Q8-2;Q5T7U1;H9KV68;C9J393;Q5T7U4;Q5T7U0	General transcription factor 3C polypeptide 5	GTF3C5	3	3	3	19.8	3.1558e-40	0.82329	0.96018	41.132	3	7.8	32172000	34411000
1420	P48960;P48960-3;H7BYJ8;P48960-2;Q9UHX3;Q9UHX3-2;Q9UHX3-3;E7ESD7;Q9UHX3-4;B4DWB8;Q9UHX3-5;B4DQ88	P48960;P48960-3;H7BYJ8;P48960-2	CD97 antigen;CD97 antigen subunit alpha;CD97 antigen subunit beta	CD97	8	8	8	23.5	2.7445e-231	0.97304	1.0887	33.95	14	15	705920000	895610000		281
1421	H7BYM6;P17096-3;P17096	H7BYM6;P17096-3;P17096	High mobility group protein HMG-I/HMG-Y	HMGA1	3	3	2	11	0	0.91756	0.86142	17.257	14	7.6	2490600000	2485900000	15
1422	H7BYM7;Q86XZ4;F8VS10	H7BYM7;Q86XZ4;F8VS10	Spermatogenesis-associated serine-rich protein 2	SPATS2	3	3	3	16.7	4.9413e-287	1.2572	1.1427	28.4	7	7.7	91028000	105820000
1423	Q02241;H7BYN4;Q02241-2;B4E1K0;H0YME6;H0YKQ5;H0YMJ4	Q02241;H7BYN4;Q02241-2;B4E1K0	Kinesin-like protein KIF23	KIF23	18	18	18	35.8	0	1.1982	1.1492	14.617	22	22.9	847500000	1041400000		154;503;563;586;647;650
1424	H7BYW0;O43432-3;O43432;Q504Z1;F5H564;F5H8J4;Q5SWD0	H7BYW0;O43432-3;O43432;Q504Z1;F5H564;F5H8J4	Eukaryotic translation initiation factor 4 gamma 3	EIF4G3	12	5	5	15.4	2.2359e-215	0.73097	0.69716	54.545	6	7.6	57215000	58048000		1097;1140;1200;1624
1425	H7BYY1;P09493-2;B7Z596;F5H7S3;H0YL42	H7BYY1;P09493-2;B7Z596;F5H7S3		TPM1	15	9	0	68.5	0	0.89122	1.0787	26.191	18	59.3	579980000	635990000		76;82;215;223
1427	H7BZ59;Q969E2;Q969E2-2	H7BZ59;Q969E2;Q969E2-2	Secretory carrier-associated membrane protein 4	SCAMP4	1	1	1	4.6	1.0746e-10	NaN	NaN	NaN	1	4.6	26626000	75357000
1428	H7BZJ3	H7BZJ3	Thioredoxin	PDIA3	7	1	1	58.5	0	NaN	NaN	NaN	1	47.2	506500000	439940000		51;58
1432	H7BZT4;P61956;P61956-2;B4DUW4;A8MUA9;P55854;Q6EEV6	H7BZT4;P61956;P61956-2;B4DUW4;A8MUA9;P55854;Q6EEV6	Small ubiquitin-related modifier 2;Small ubiquitin-related modifier 3;Small ubiquitin-related modifier 4	SUMO2;SUMO3;SUMO4	3	3	1	40	7.5952e-177	1.1768	1.0184	37.21	6	29.5	1082700000	1284900000		33;42
1434	Q9BSR8;H7C0D5	Q9BSR8;H7C0D5	Protein YIPF4	YIPF4	1	1	1	7.4	2.4044e-06	1.0509	0.90783	4.0764	4	3.7	85642000	95055000
1437	Q9ULU4-13;Q9ULU4-9;Q9ULU4-12;Q9ULU4-14;H7C0U2;Q9ULU4-6;Q9ULU4-3;F5H0X3;Q9ULU4-7;Q9ULU4-11;Q9ULU4-10;Q9ULU4;Q9ULU4-5;F8WAN7;Q2HXV3;Q9ULU4-8;H7C4X9;B7ZM62;E7ETU8;Q2HXV1;Q9ULU4-2	Q9ULU4-13;Q9ULU4-9;Q9ULU4-12;Q9ULU4-14;H7C0U2;Q9ULU4-6;Q9ULU4-3;F5H0X3;Q9ULU4-7;Q9ULU4-11;Q9ULU4-10;Q9ULU4;Q9ULU4-5;F8WAN7;Q2HXV3;Q9ULU4-8;H7C4X9;B7ZM62;E7ETU8;Q2HXV1	Protein kinase C-binding protein 1	ZMYND8	3	3	1	9.3	1.2294e-21	NaN	NaN	NaN	1	2.8	5373900	3326800		693
1439	O75175;O75175-2;O75175-3;H7C148	O75175;O75175-2;O75175-3;H7C148	CCR4-NOT transcription complex subunit 3	CNOT3	1	1	1	1.9	4.9821e-05	1.0727	1.1154	27.436	2	1.9	16794000	20922000
1440	H7C1E4;P61966;P61966-2;B4DSU4;B7Z3M9;A6NH01;P56377;E9PE78;H0Y673;H7BZG6	H7C1E4;P61966;P61966-2	AP-1 complex subunit sigma-1A	AP1S1	2	2	2	26.2	4.6093e-36	NaN	NaN	NaN	0	8.9	0	0		68
1441	Q9H147;H7C1M5;H7C1J2;F2Z2A4	Q9H147;H7C1M5;H7C1J2;F2Z2A4	Deoxynucleotidyltransferase terminal-interacting protein 1	DNTTIP1	0	0	0	6.1	5.0096e-05	NaN	NaN	NaN	0	0	0	0
1442	Q9BUR5;H7C1U8;Q9BUR5-2;C9J574;G3V1B6	Q9BUR5;H7C1U8;Q9BUR5-2;C9J574	Apolipoprotein O	APOO	7	7	7	57.6	3.5771e-62	1.1047	1.0398	18.26	8	57.6	124100000	131750000
1443	H7C2Q8;Q99848	H7C2Q8;Q99848	Probable rRNA-processing protein EBP2	EBNA1BP2	8	8	8	36.3	2.7337e-196	0.95016	0.95401	14.886	24	22.7	1176500000	1241300000		264;302
1444	Q12894;H7C2Z4	Q12894;H7C2Z4	Interferon-related developmental regulator 2	IFRD2	1	1	1	4.7	1.7705e-08	0.86139	0.74752	6.1858	2	3.4	27609000	30573000
1446	H7C3G9;Q9UJ70;C9JEV6;H0YEB7;E9PPU6;H7C1L7;H0YC94	H7C3G9;Q9UJ70;C9JEV6;H0YEB7;E9PPU6	N-acetyl-D-glucosamine kinase	NAGK	2	2	2	14.4	2.7694e-69	1.0839	1.1116	9.4537	2	8.8	15362000	17369000
1450	H7C455;P30042;H7C1F6;P30042-2;H7BYH1;F2Z2Q0;H7C2G3	H7C455;P30042;H7C1F6;P30042-2;H7BYH1;F2Z2Q0;H7C2G3	ES1 protein homolog, mitochondrial	C21orf33	2	2	2	39.5	1.6024e-170	NaN	NaN	NaN	1	22.9	22687000	18960000
1452	O00400;H7C562;H7C577	O00400;H7C562;H7C577	Acetyl-coenzyme A transporter 1	SLC33A1	2	2	2	6	7.6549e-93	NaN	NaN	NaN	1	6	2661000	3012000		497
1453	Q9P0M9;H7C5U8;D6RAN8;B3KN43;D6RE11	Q9P0M9;H7C5U8;D6RAN8	39S ribosomal protein L27, mitochondrial	MRPL27	2	2	2	27.7	1.1147e-11	0.93864	0.93101	16.973	4	20.3	64445000	73108000
1454	Q96JP5;H9KV86;Q96JP5-2	Q96JP5;H9KV86;Q96JP5-2	E3 ubiquitin-protein ligase ZFP91	ZFP91	1	1	1	3.9	2.8772e-66	NaN	NaN	NaN	0	3.9	0	0
1455	H9KVA9;P46736;P46736-3;P46736-2;P46736-4;C9J8X9;P46736-5	H9KVA9;P46736;P46736-3;P46736-2;P46736-4	Lys-63-specific deubiquitinase BRCC36	BRCC3	3	3	3	25.9	1.4135e-292	0.94811	0.82428	10.738	3	18.3	124620000	115210000
1458	I3L0A4;Q9NQA3	I3L0A4;Q9NQA3	WAS protein family homolog 6	WASH6P	1	1	1	3.6	4.8224e-21	0.83632	0.95541	21.777	3	3.6	28590000	17419000
1459	I3L0E3;Q9Y2R5;E9PE17	I3L0E3;Q9Y2R5;E9PE17	28S ribosomal protein S17, mitochondrial	MRPS17	4	4	4	36.4	2.7642e-209	1.0002	0.87937	14.546	6	23.6	191940000	201890000		136
1460	I3L0G8;P28715;F8WDY3;Q86UB2;P28715-2;Q86UB2-2;Q9HD60	I3L0G8;P28715;F8WDY3	DNA repair protein complementing XP-G cells	ERCC5	2	2	2	3.5	4.9796e-09	0.44539	0.46207	139.67	2	1.4	6157500	4005700
1461	Q9H6Y7;I3L0L6	Q9H6Y7;I3L0L6	E3 ubiquitin-protein ligase RNF167	RNF167	0	0	0	10	6.344e-05	NaN	NaN	NaN	0	0	0	0
1462	P46459;I3L0N3;B4DFA2;I3L0L3;I3L2G1;I3L4Q9;I3L338	P46459;I3L0N3;B4DFA2	Vesicle-fusing ATPase	NSF	23	23	23	48.8	0	1.0911	1.0465	24.648	46	40.5	1015300000	1026800000		217;401
1463	I3L416;I3L3T0;I3L0X9;I3L1U7;Q9Y3D7	I3L416;I3L3T0;I3L0X9;I3L1U7;Q9Y3D7	Mitochondrial import inner membrane translocase subunit TIM16	PAM16	2	2	2	3.2	0	NaN	NaN	NaN	1	2.9	100410000	40933000
1464	Q02978;I3L1P8;F5GY65	Q02978;I3L1P8;F5GY65	Mitochondrial 2-oxoglutarate/malate carrier protein	SLC25A11	15	15	15	67.2	4.3869e-278	1.0228	1.0226	41.529	36	54.1	1847900000	1844000000		256
1465	I3L2B0;I3L0P4;I3L4B5	I3L2B0			14	0	0	41.9	0	NaN	NaN	NaN	0	31.2	0	0
1466	Q9P2R3-2;Q9P2R3;I3L2C5;Q9P2R3-4;F5H754;I3L3P8	Q9P2R3-2;Q9P2R3;I3L2C5;Q9P2R3-4;F5H754	Ankyrin repeat and FYVE domain-containing protein 1	ANKFY1	5	5	5	12.8	5.6405e-187	0.91612	1.0378	49.219	4	5.5	15644000	14447000		8;1152
1467	P62253;I3L2H7	P62253;I3L2H7	Ubiquitin-conjugating enzyme E2 G1	UBE2G1	1	1	1	12.4	1.4634e-05	NaN	NaN	NaN	1	7.1	6468000	7291900		106
1468	P30519;I3L430;I3L1F5;I3L159;I3L463;I3L4P8;I3L276;I3L1Y2	P30519;I3L430;I3L1F5;I3L159	Heme oxygenase 2	HMOX2	7	7	7	46.8	0	1.1132	1.1081	58.3	8	37.3	189790000	410780000		38;199	30
1470	I3NI00;P35613;I3L4S8;P35613-2;I3L192;P35613-4;P35613-3;I3L1R4;I3L4L2;I3L4U1;A8MZ77	I3NI00;P35613;I3L4S8;P35613-2;I3L192;P35613-4;P35613-3;I3L1R4	Basigin	BSG	8	8	8	26.9	0	1.1111	0.99744	10.589	21	24.5	3021400000	3206900000		226;234;290
1471	O00116;F5H632;B8ZZ81	O00116	Alkyldihydroxyacetonephosphate synthase, peroxisomal	AGPS	15	15	15	57.1	0	0.99729	1.0022	17.583	41	36.6	1777900000	1779800000		102;454;476
1472	O00139-2;O00139-4;O00139;E9PB70;O00139-1;D6R9M0;H0Y8H2;Q8N4N8;E9PD67	O00139-2;O00139-4;O00139;E9PB70;O00139-1	Kinesin-like protein KIF2A	KIF2A	7	7	7	18.3	1.396e-99	0.89179	1.0114	67.93	9	12.4	82614000	122160000
1473	O00148;Q8N5M0;B1Q2N1;F6SXL5	O00148;Q8N5M0;B1Q2N1	ATP-dependent RNA helicase DDX39A	DDX39A;DDX39	24	8	8	62.5	0	1.0286	1.0867	25.932	22	57.1	1379300000	1447600000		52;161;187;267;333
1474	O00151	O00151	PDZ and LIM domain protein 1	PDLIM1	12	12	12	66	0	0.98358	1.092	33.367	20	66	1060900000	1144800000		309
1475	O00154-4;O00154;O00154-5;O00154-6;B4DUX0;O00154-3;O00154-2;F5GWE2	O00154-4;O00154;O00154-5;O00154-6;B4DUX0;O00154-3;O00154-2	Cytosolic acyl coenzyme A thioester hydrolase	ACOT7	10	10	10	39.9	1.3759e-78	0.99415	1.0404	50.379	18	39.6	1060400000	1429800000		156;313
1476	O00161;O00161-2;H3BQY9;H3BP15;H3BV99;H3BM38;H3BPJ0;H3BR18;H3BNE1;H3BU94;H3BNG6;H3BR99	O00161;O00161-2;H3BQY9;H3BP15;H3BV99;H3BM38	Synaptosomal-associated protein 23;Synaptosomal-associated protein	SNAP23	4	4	4	70.6	1.4045e-164	0.99675	1.022	50.335	7	29.9	128970000	119350000
1477	O00165-2;O00165;O00165-5;O00165-3;E9PIQ7;Q5VYD6;O00165-6;O00165-4	O00165-2;O00165;O00165-5;O00165-3;E9PIQ7;Q5VYD6	HCLS1-associated protein X-1	HAX1	3	3	3	30.3	1.0934e-264	0.76593	0.88012	29.49	4	14.6	37788000	27607000
1478	O00170;E9PMH2;E9PPD7	O00170;E9PMH2;E9PPD7	AH receptor-interacting protein;Peptidyl-prolyl cis-trans isomerase	AIP	9	9	9	58.8	2.8795e-218	0.94376	0.98355	22.699	14	44.5	346870000	385940000
1480	O00186	O00186	Syntaxin-binding protein 3	STXBP3	6	6	6	24.3	6.2081e-303	0.99165	0.85567	18.749	7	16.2	139160000	145330000		364
1481	O00203;E5RJ68;F5GXG9;F5H093;B7ZKS0;Q13367;B7ZKR7;F5GWU4;H0YBD0	O00203;E5RJ68;F5GXG9;F5H093	AP-3 complex subunit beta-1	AP3B1	6	6	6	21.8	3.657e-123	0.96579	0.95822	14.93	7	7.1	72125000	69137000
1482	O00231;H7C067	O00231	26S proteasome non-ATPase regulatory subunit 11	PSMD11	21	21	21	60.2	0	1.0384	0.99073	22.536	57	53.3	3887100000	3993900000		141;223
1483	O00232;O00232-2	O00232;O00232-2	26S proteasome non-ATPase regulatory subunit 12	PSMD12	21	21	21	60.7	0	1.0374	1.0113	18.92	47	52	2867300000	3297800000		33;208;212;221;262;301;349;368;405;431
1484	O00233;O00233-2;F8W7V8;F5GX23;F5H5V4;F5H7X1;F5H182;G3V1Q6;F5H169	O00233;O00233-2;F8W7V8;F5GX23;F5H5V4;F5H7X1	26S proteasome non-ATPase regulatory subunit 9	PSMD9	6	6	6	34.5	4.433e-173	0.94966	0.9669	47.453	8	30.9	132170000	102340000
1485	O00264;B7Z1L3	O00264;B7Z1L3	Membrane-associated progesterone receptor component 1	PGRMC1	13	13	12	68.2	0	0.83617	0.95016	34.865	25	68.2	2243400000	2269700000		102;105
1486	O00267;O00267-2;B4DJK4	O00267;O00267-2;B4DJK4	Transcription elongation factor SPT5	SUPT5H	10	10	10	27.3	0	1.0404	1.0627	61.46	10	12.1	186890000	281910000		344;601
1487	O00273	O00273	DNA fragmentation factor subunit alpha	DFFA	5	5	0	41.4	1.4736e-103	0.90729	1.0539	24.881	4	22.7	44296000	52498000
1489	O00299	O00299	Chloride intracellular channel protein 1	CLIC1	23	23	23	93.8	0	0.96759	0.91411	17.15	55	90.9	9076800000	9512500000		20;49;119;131;135;183
1490	O00410-3;O00410;H0Y8C6;O00410-2;B4E0R6;E7ETV3;H0Y3V4;C9JMV5;E7EV12;H7C609;E7EQT5;E7EX05;E7EWK4;E7ETV8;E7ESZ1;E7ESA1;C9JQT6;C9JZD8;C9JZ53;C9J875;C9J5I6;C9JXE0	O00410-3;O00410;H0Y8C6;O00410-2;B4E0R6	Importin-5	IPO5	40	40	39	66.9	0	1.0384	0.97773	24.195	94	51.2	10764000000	11457000000		391;454
1491	O00411	O00411	DNA-directed RNA polymerase, mitochondrial	POLRMT	4	4	4	12.8	1.1177e-215	NaN	NaN	NaN	1	5.1	27893000	40537000		443
1492	O00422;H7BZW6	O00422;H7BZW6	Histone deacetylase complex subunit SAP18	SAP18	7	7	7	56.2	2.5301e-192	0.97114	1.0018	20.568	9	47.1	274560000	325980000		74	120
1493	O00425;O00425-2;F8WD15	O00425	Insulin-like growth factor 2 mRNA-binding protein 3	IGF2BP3	16	16	14	44	0	1.1255	1.0382	23.059	25	35.9	717890000	834890000		272
1495	O00429-2;O00429-4;G8JL97	O00429-2;O00429-4;G8JL97		DNM1L	31	31	0	69.8	0	1.0358	1.0617	22.885	67	56.8	2393300000	2335700000		92;160;271;586;707
1497	O00459	O00459	Phosphatidylinositol 3-kinase regulatory subunit beta	PIK3R2	1	1	1	5.1	8.8814e-06	0.96412	1.1073	3.8419	2	1	32112000	41517000
1498	O00461;F8W785	O00461;F8W785	Golgi integral membrane protein 4	GOLIM4	3	3	3	15.8	4.204e-68	0.89288	0.9515	10.292	8	5.9	142350000	127520000
1500	O00469-2;O00469;E7ETU9;B3KWS3;C9JXZ0;F8WEW3	O00469-2;O00469;E7ETU9;B3KWS3	Procollagen-lysine,2-oxoglutarate 5-dioxygenase 2	PLOD2	22	22	22	47.5	0	1.0626	0.94668	21.324	31	36.7	1033800000	1045300000		148;204;341;344;609
1501	O00483	O00483	NADH dehydrogenase [ubiquinone] 1 alpha subcomplex subunit 4	NDUFA4	5	5	5	40.7	3.2964e-86	0.79502	0.8043	35.166	6	40.7	261510000	260480000		73;75
1502	O00487;C9JW37	O00487	26S proteasome non-ATPase regulatory subunit 14	PSMD14	13	13	13	74.8	0	1.1264	1.0527	29.221	35	71.3	1850900000	2397100000		253;264
1504	O00499;O00499-5;O00499-2;O00499-3;O00499-11;O00499-6;O00499-4;O00499-8;O00499-7;O00499-10;O00499-9	O00499;O00499-5;O00499-2;O00499-3;O00499-11;O00499-6;O00499-4;O00499-8;O00499-7;O00499-10;O00499-9	Myc box-dependent-interacting protein 1	BIN1	6	6	6	23.3	1.9526e-284	1.1311	0.99992	45.789	6	16.7	200020000	227260000		211
1505	O00505;H0Y4S9	O00505	Importin subunit alpha-3	KPNA3	11	11	7	42.6	0	0.94068	0.99243	19.537	22	33.8	388520000	399650000
1508	G5EA09;O00560;O00560-2;O00560-3;E9PBU7;B4DHN5	G5EA09;O00560;O00560-2;O00560-3;E9PBU7;B4DHN5	Syntenin-1	SDCBP	6	6	6	47.5	0	0.86726	0.92816	21.099	15	41.5	607250000	535650000
1509	O00566;C9JX83	O00566;C9JX83	U3 small nucleolar ribonucleoprotein protein MPP10	MPHOSPH10	7	7	7	25	6.7927e-57	1.1514	1.0083	16.212	6	14.7	88954000	114750000		203
1510	O00567;Q5JXT2;H0YDU4;E9PDI8;H0Y653	O00567;Q5JXT2	Nucleolar protein 56	NOP56;NOL5A	26	26	26	60.3	0	1.1013	1.0965	20.754	63	53	4452400000	4848700000		158;227;230;422	236
1511	O00571;O00571-2;B4DLU5;O15523;B4DXX7;B4E132;B4E3C4;C9J081;B4DLA0;C9J8G5;H0Y960	O00571;O00571-2;B4DLU5;O15523;B4DXX7	ATP-dependent RNA helicase DDX3X;ATP-dependent RNA helicase DDX3Y	DDX3X;DDX3Y	39	38	36	65.4	0	0.99779	1.0636	13.843	102	63.1	11999000000	12021000000		55;66;118;130;427
1512	O00625	O00625	Pirin	PIR	12	12	12	60.7	0	0.97369	0.93501	29.27	23	47.9	1287200000	1348700000		46;234
1513	O00629;H7C4F6	O00629	Importin subunit alpha-4	KPNA4	11	7	7	40.7	0	1.1369	1.0232	13.013	22	35.3	1059600000	1232900000		6
1514	O00743;O00743-3;O00743-2;B7Z3E2;Q5T1S7	O00743;O00743-3;O00743-2	Serine/threonine-protein phosphatase 6 catalytic subunit	PPP6C	7	7	7	59.7	3.6954e-286	1.0053	1.0145	35.559	5	30.5	149710000	118620000		8;17;283
1515	O00762;A6NP33;E1P5N7;G3XAB7	O00762;A6NP33;E1P5N7	Ubiquitin-conjugating enzyme E2 C	UBE2C	6	6	6	77.7	3.9866e-184	0.99669	0.9931	32.786	10	59.8	316440000	320070000		121
1516	O00764;F2Z2Y4;F2Z3F8;O00764-3;O00764-2;A8MV33	O00764;F2Z2Y4;F2Z3F8;O00764-3;O00764-2	Pyridoxal kinase	PDXK	8	8	8	38.5	0	0.82437	0.90711	13.087	19	38.5	1198900000	1148800000
1517	O00767	O00767	Acyl-CoA desaturase	SCD	1	1	1	13.1	9.2741e-96	NaN	NaN	NaN	1	3.6	25541000	32052000
1519	O14497;O14497-3;O14497-2;H0Y488;Q96SM7;H0YCU6	O14497;O14497-3;O14497-2;H0Y488;Q96SM7	AT-rich interactive domain-containing protein 1A	ARID1A	2	2	2	9.7	1.1869e-33	NaN	NaN	NaN	1	1.4	5220500	5477400		1938;2146
1520	O14519;F5GYA4;F5GZF0	O14519;F5GYA4;F5GZF0	Cyclin-dependent kinase 2-associated protein 1	CDK2AP1	2	2	2	64.3	4.3218e-54	1.0781	1.1191	15.434	3	41.7	49518000	73809000
1521	O14545;F8VNX8;B4DI89;F8VVF3;F8VWK2	O14545;F8VNX8;B4DI89;F8VVF3;F8VWK2	TRAF-type zinc finger domain-containing protein 1	TRAFD1	1	1	1	4.3	8.9303e-07	NaN	NaN	NaN	1	3.1	6540700	5852000
1522	O14548;H0YBD2;E5RJZ1	O14548	Cytochrome c oxidase subunit 7A-related protein, mitochondrial	COX7A2L	3	3	3	58.8	5.7126e-134	0.86552	0.76776	21.654	4	48.2	129890000	138020000		65;69
1523	O14561;I3L505;H3BNK3	O14561;I3L505;H3BNK3	Acyl carrier protein, mitochondrial;Acyl carrier protein	NDUFAB1	5	5	5	27.6	4.6311e-57	1.1138	0.97441	20.77	10	25	1319700000	1463000000		88;92;97;151;152	105
1525	O14579;F5H1E1;O14579-2;A6NE29	O14579;F5H1E1;O14579-2;A6NE29	Coatomer subunit epsilon	COPE	13	13	13	95.8	0	0.92742	0.98556	15.136	30	68.2	1452000000	1373200000		278
1528	O14617-5;O14617;O14617-4;G5E988;O14617-2;E7EMM2;O14617-3	O14617-5;O14617;O14617-4;G5E988;O14617-2;E7EMM2;O14617-3	AP-3 complex subunit delta-1	AP3D1	12	12	12	24.5	9.2137e-137	0.90263	0.80876	34.938	12	16.6	188890000	163240000		1088;1097
1529	O14646;O14646-2;H0Y8V4	O14646;O14646-2	Chromodomain-helicase-DNA-binding protein 1	CHD1	3	3	2	8	1.7093e-67	0.9298	0.82918	26.539	4	3.7	76489000	64471000
1530	O14657;F8WCG1;H0Y7C8	O14657;F8WCG1	Torsin-1B	TOR1B	3	3	3	21.1	3.1909e-34	0.68496	0.61194	52.591	2	11.6	93520000	90891000		160
1531	O14684	O14684	Prostaglandin E synthase	PTGES	2	2	2	22.4	9.5686e-203	0.89167	1.004	10.91	5	22.4	947740000	826990000
1533	O14732;O14732-2;Q6PIP6	O14732;O14732-2	Inositol monophosphatase 2	IMPA2	4	4	4	23.6	0	1.0652	1.0122	21.301	10	16.3	366130000	348650000
1534	O14737;B4DE64;Q3HM38	O14737;B4DE64	Programmed cell death protein 5	PDCD5	6	6	6	45.6	0	0.98857	1.0686	23.161	11	45.6	1141500000	1013200000		63;97
1535	O14744;O14744-2;G3V5W5;B4DX49;B4DV00;A8MTP3;H0YJX6;G3V580;G3V2L6;G3V2X6;G3V5L5;C9JSX3;H0YJ77;H7BZ44;H0YJD3;G3V5T6;G3V2F5;G3V507	O14744;O14744-2;G3V5W5;B4DX49;B4DV00;A8MTP3	Protein arginine N-methyltransferase 5;Protein arginine N-methyltransferase 5, N-terminally processed	PRMT5	20	20	20	60.9	0	1.0513	1.1056	21.272	36	45.5	2375400000	2611900000		200
1536	O14776;O14776-2;G3V220;Q5VWI1	O14776;O14776-2;G3V220	Transcription elongation regulator 1	TCERG1	21	21	21	33.9	0	0.98828	1.0014	65.15	37	22.2	848120000	1742900000		846;992;1027;1049
1538	O14818;O14818-2;H0Y586;Q5JXJ2;Q8TAA3;Q8TAA3-5;F5H3G5;Q8TAA3-2;F5GY34	O14818;O14818-2;H0Y586	Proteasome subunit alpha type-7	PSMA7	15	15	15	73.4	0	1.0764	0.99611	18.598	39	66.5	5794900000	6037300000		27;48;52;218;227;234
1539	O14828;O14828-2	O14828;O14828-2	Secretory carrier-associated membrane protein 3	SCAMP3	5	5	5	32.6	5.8522e-168	0.94771	0.90613	30.115	9	32.6	202890000	159690000
1541	O14879;B4DLS7	O14879;B4DLS7	Interferon-induced protein with tetratricopeptide repeats 3	IFIT3	5	5	5	35.7	5.0763e-84	1.0055	0.88677	29.647	6	15.7	144440000	218500000		249
1542	O14880;Q5VV87	O14880	Microsomal glutathione S-transferase 3	MGST3	3	3	3	44.1	0	1.2699	1.0882	5.9647	7	33.6	598360000	918560000		37	43
1543	O14907	O14907	Tax1-binding protein 3	TAX1BP3	2	2	2	45.2	2.2994e-95	0.8641	0.76331	19.943	5	28.2	203720000	170180000
1544	O14908;A8K4I3	O14908	PDZ domain-containing protein GIPC1	GIPC1	3	3	3	40.2	7.5136e-162	0.82266	1.0044	49.106	4	21.3	112500000	77486000		80
1545	O14925;B1APJ0;E9PB91;Q5SRD1;E7EP42;H0Y6X5	O14925;B1APJ0;E9PB91;Q5SRD1;E7EP42;H0Y6X5	Mitochondrial import inner membrane translocase subunit Tim23;Putative mitochondrial import inner membrane translocase subunit Tim23B	TIMM23;TIMM23B	5	5	3	57.4	4.8579e-304	1.1012	0.98311	27.838	7	37.8	504630000	698170000
1546	O14929;O14929-2;F8W9G7;F8WEW1	O14929;O14929-2	Histone acetyltransferase type B catalytic subunit	HAT1	15	15	15	56.1	0	1.0769	1.0827	50.654	25	53.7	2266900000	3633400000		280;356
1547	O14949	O14949	Cytochrome b-c1 complex subunit 8	UQCRQ	4	4	4	56.1	1.4654e-87	0.81861	0.94341	18.886	7	35.4	127050000	115510000		33
1548	O14950;P24844;P24844-2	O14950	Myosin regulatory light chain 12B	MYL12B	15	15	1	72.1	0	0.92495	1.0212	19.677	39	72.1	6904300000	7636600000		150
1551	O14975;O14975-2;G3V1R7	O14975;O14975-2;G3V1R7	Very long-chain acyl-CoA synthetase	SLC27A2	0	0	0	14.4	4.5543e-196	NaN	NaN	NaN	0	0	0	0
1552	O14976;E9PGR2;Q6P490;D6RAW3;D6RE78;D6RAQ7;H0Y8H5;D6RF16	O14976;E9PGR2;Q6P490	Cyclin-G-associated kinase	GAK	3	3	3	6.3	1.2658e-38	1.2871	1.1194	48.242	3	3.4	66677000	79107000		1217
1554	O14979-2;O14979-3	O14979-2;O14979-3			14	12	1	55.5	0	1.0643	0.94331	18.158	25	41.2	3475400000	4091900000		30;42;61;85;97;102;169;183;187;192
1555	O14980;C9JKM9;C9J673;C9JV99;C9JQ02;C9IZS4;F8WF71;C9IYM2;C9JF49;H7BZC5	O14980	Exportin-1	XPO1	43	43	43	66.1	0	1.042	1.018	35.738	109	53.7	9326800000	10126000000		122;339;479;531;560;680;757
1556	O14981;Q59HB6;B4E0W6	O14981	TATA-binding protein-associated factor 172	BTAF1	3	3	3	6.2	1.3279e-22	1.0413	1.0339	0.19228	2	2.3	4770400	5956000
1557	O15020;O15020-2;A4QPE4	O15020;O15020-2;A4QPE4	Spectrin beta chain, brain 2	SPTBN2	9	4	4	8.7	1.0033e-104	0.72609	0.72382	14.887	2	4.9	6467800	6828700		65;1987
1558	O15027;O15027-5;O15027-3;O15027-4;O15027-2;A4QN19;C9JVR0;H0Y5S1;Q8N9G1;F6VLX6	O15027;O15027-5;O15027-3;O15027-4;O15027-2;A4QN19	Protein transport protein Sec16A	SEC16A	12	12	12	23.2	0	1.0431	1.1961	25.81	8	9.7	373620000	390740000
1559	O15031;E7EQZ5;E2PU09;F5H0C9;A6QRG9;A6QRH1	O15031	Plexin-B2	PLXNB2	2	2	2	8.2	2.6074e-65	NaN	NaN	NaN	1	1.4	11274000	4889900
1560	O15042-2;O15042;E7ET15;O15042-3;C9JB80;H0Y8D9;E7EW00;H7C4V2;C9J5L1;C9JDJ7	O15042-2;O15042;E7ET15;O15042-3;C9JB80	U2 snRNP-associated SURP motif-containing protein	U2SURP	14	14	14	35.8	0	0.95834	1.0153	27.533	17	18.4	453820000	446760000		208;409;540;839;880	835
1563	O15067;F5GWT9;H0YGH1	O15067;F5GWT9	Phosphoribosylformylglycinamidine synthase	PFAS	32	32	32	53.3	0	0.98078	1.0237	27.205	67	43.9	3842500000	3846200000
1564	O15084-1;O15084-4;O15084;O15084-2;B4DIW9;Q8N8A2-2;Q8N8A2;H7BXV4;Q8N8A2-4;Q8N8A2-3;F5H682;Q8N8A2-5	O15084-1;O15084-4;O15084;O15084-2;B4DIW9	Serine/threonine-protein phosphatase 6 regulatory ankyrin repeat subunit A	ANKRD28	1	1	1	7.2	5.45e-13	NaN	NaN	NaN	1	0.8	4162400	5109200		204
1565	O15091;O15091-2;O15091-4;O15091-3;G3V2W2	O15091;O15091-2;O15091-4	Mitochondrial ribonuclease P protein 3	KIAA0391	3	3	3	17	2.7225e-41	0.94615	1.018	22.823	4	5.5	89094000	84889000
1567	O15118;B4DET3;F5GZD4	O15118;B4DET3;F5GZD4	Niemann-Pick C1 protein	NPC1	2	2	2	2.8	8.7847e-13	0.76743	0.8787	31.728	4	1.9	106230000	63613000
1569	O15121	O15121	Sphingolipid delta(4)-desaturase DES1	DEGS1	1	1	1	10.2	7.7393e-15	NaN	NaN	NaN	1	5.3	10700000	10759000
1571	O15127;F5H353;H3BPL9;H3BUB6;H3BN93;H3BV04	O15127;F5H353;H3BPL9;H3BUB6;H3BN93;H3BV04	Secretory carrier-associated membrane protein 2	SCAMP2	2	2	2	18.8	1.6916e-48	NaN	NaN	NaN	0	8.2	0	0		95
1572	O15143;F8WCG3;C9J6C8;C9JFG9;C9JQM8;C9JEY1;C9J4Z7;C9K057;C9JBJ7;C9JTT6;F8WEB3;C9JM51;F8VXW2	O15143;F8WCG3;C9J6C8;C9JFG9;C9JQM8;C9JEY1;C9J4Z7	Actin-related protein 2/3 complex subunit 1B	ARPC1B	17	17	16	51.6	0	1.0241	0.93024	27.009	25	51.1	1470900000	1570200000		18;82;110;174
1573	O15144;H7C3F9;G5E9J0;C9JTV5;G5E9S7	O15144	Actin-related protein 2/3 complex subunit 2	ARPC2	15	15	15	69	0	0.91809	0.95619	41.677	34	62.7	2374000000	1975400000		77;186;275
1574	O15145;B4DM63;C9JZD1;F8VR50	O15145;B4DM63	Actin-related protein 2/3 complex subunit 3	ARPC3	8	8	8	69.1	1.016e-167	1.0259	0.95719	16.72	15	57.3	1138600000	1171300000		29;61;123;147;165
1575	O15160;O15160-2;E7EQB9;E9PDD3;H0Y723;D6RDJ3;H0Y9C4	O15160;O15160-2;E7EQB9	DNA-directed RNA polymerases I and III subunit RPAC1	POLR1C	9	9	9	52.3	3.9079e-183	0.81205	0.95265	27.105	13	35.5	390540000	283590000		292
1576	O15173	O15173	Membrane-associated progesterone receptor component 2	PGRMC2	7	6	6	26	1.4602e-73	0.86588	0.99012	8.4416	4	23.3	100670000	82072000		132;135;193
1577	O15212;A2AB88	O15212;A2AB88	Prefoldin subunit 6	PFDN6	10	10	10	72.9	3.6586e-243	0.97655	0.99369	23.864	14	62	573750000	635470000		15;66;88
1578	O15230;E2QRK0;Q5JTP4;F2Z2S4;F5H8G3	O15230	Laminin subunit alpha-5	LAMA5	1	1	1	3.2	5.7942e-71	0.81075	0.93838	23.37	2	0.4	16888000	9735200
1579	O15235	O15235	28S ribosomal protein S12, mitochondrial	MRPS12	3	3	3	32.6	2.352e-09	1.1345	1.1807	26.771	5	32.6	77908000	78510000
1580	Q9P0H9;O15258;Q5T092;Q5T091;Q5T093	Q9P0H9;O15258;Q5T092;Q5T091	Protein RER1	RER1	3	3	3	19.6	0	0.13352	0.15293	100.58	3	19.6	604670000	97447000		120
1581	O15260;Q5T8U7;Q5T8U5;O15260-2;B7Z7A8;B7Z6A4	O15260;Q5T8U7;Q5T8U5;O15260-2;B7Z7A8;B7Z6A4	Surfeit locus protein 4	SURF4	3	3	3	18.2	3.1136e-218	0.83969	0.94099	10.354	11	13.4	1650300000	1392500000
1582	O15269;O15269-2	O15269	Serine palmitoyltransferase 1	SPTLC1	2	2	2	26.6	1.4606e-51	NaN	NaN	NaN	1	3.8	38303000	31826000
1584	O15294;O15294-3;O15294-2;O15294-4;C9JZL3;H7C2T7	O15294;O15294-3;O15294-2;O15294-4	UDP-N-acetylglucosamine--peptide N-acetylglucosaminyltransferase 110 kDa subunit	OGT	24	24	24	49.9	0	1.0336	0.92965	28.037	39	31.1	1171600000	1457900000		385;550;991
1585	O15305;H3BV55;F5H0W0;H3BRM0;H3BPH4;B7Z419;B7Z6R0;H3BNY9;H3BT06;H3BV34;H3BM92;H3BR08	O15305;H3BV55;F5H0W0;H3BRM0;H3BPH4;B7Z419	Phosphomannomutase 2	PMM2	7	7	7	46.3	1.259e-189	0.97	0.90305	21.648	8	39.8	227060000	256830000		149;202
1586	O15355;F5H7G7;Q59GB2	O15355;F5H7G7	Protein phosphatase 1G	PPM1G	18	18	18	49.5	0	0.97844	1.0546	21.846	42	46.2	2544900000	2700500000		80;128;406
1587	O15357;O15357-2;F5H3D8;F5GY16;H7BXR2;H0YFZ4;Q92835;Q92835-2;F5GXI6;Q7Z7G1;C9JTK2;Q7Z7G1-3;C9JF09;C9JLW2;D6RJB9;F5H588	O15357;O15357-2	Phosphatidylinositol 3,4,5-trisphosphate 5-phosphatase 2	INPPL1	18	18	18	26.2	0	0.96334	0.91939	27.955	18	20.4	343110000	249510000		383
1588	O15372;E5RJT0;E5RGU4;E5RFH0;E5RFW7	O15372;E5RJT0	Eukaryotic translation initiation factor 3 subunit H	EIF3H	12	12	12	51.4	8.8252e-303	1.1314	1.0411	30.481	24	37.2	1851500000	2031300000		180;188;220;303;306
1589	O15397;O15397-2;H0YFL8;F5H244;H0YH64;F5H2I3;F5H815	O15397;O15397-2;H0YFL8	Importin-8	IPO8	6	6	6	17.6	4.9271e-251	1.0086	0.89009	48.457	8	9.6	526620000	250700000		17
1591	O15427	O15427	Monocarboxylate transporter 4	SLC16A3	8	8	8	18.5	0	0.86451	0.7851	63.54	13	18.5	1255800000	503670000		448
1592	O15431;Q5T1M3	O15431;Q5T1M3	High affinity copper uptake protein 1	SLC31A1	1	1	1	10	2.5128e-08	1.0201	0.89838	19.801	2	10	35615000	42144000
1593	O15439;O15439-2;O15439-3;B7Z3Q7	O15439;O15439-2	Multidrug resistance-associated protein 4	ABCC4	0	0	0	5.6	1.0159e-08	NaN	NaN	NaN	0	0	0	0
1595	O15446-2;O15446	O15446-2;O15446	DNA-directed RNA polymerase I subunit RPA34	CD3EAP	1	1	1	21.3	6.3652e-16	1.2319	1.4613	37.827	3	2.7	46943000	41728000
1596	O15460;O15460-2;E7EPI9;E7ENX0;E7ERI1;A8MXE0;C9JX45;C9JCP0;C9JIG4;C9JN43	O15460;O15460-2	Prolyl 4-hydroxylase subunit alpha-2	P4HA2	2	2	2	23.7	5.1911e-43	0.64632	0.69712	18.991	2	4.9	12983000	12985000		64
1598	O15511;O15511-2;B1ALC0	O15511;O15511-2;B1ALC0	Actin-related protein 2/3 complex subunit 5	ARPC5	4	4	3	49.7	6.6068e-27	0.79586	0.90737	8.1172	5	30.5	437980000	419100000		93
1600	O43148-2;O43148;F5H2D9;B7Z8S9	O43148-2;O43148;F5H2D9	mRNA cap guanine-N7 methyltransferase	RNMT	5	5	5	23.4	2.2836e-31	0.93538	0.87034	20.167	4	11.1	72559000	77634000		433
1601	O43156	O43156	TELO2-interacting protein 1 homolog	TTI1	4	4	4	9.1	0	1.0171	1.1342	13.341	4	6.5	141240000	110280000
1602	O43159;E9PPY3;E9PPP6	O43159;E9PPY3	Ribosomal RNA-processing protein 8	RRP8	7	7	7	24.6	4.1429e-74	1.1182	1.0377	37.628	9	18.6	106750000	118000000		131
1603	O43172;O43172-2	O43172;O43172-2	U4/U6 small nuclear ribonucleoprotein Prp4	PRPF4	16	16	16	58.2	0	1.0019	1.1007	20.041	23	44.3	878440000	829230000		216
1604	O43175;Q5SZU1;F5H634;F5GYN9	O43175;Q5SZU1;F5H634	D-3-phosphoglycerate dehydrogenase	PHGDH	26	26	26	66	0	0.91091	0.89782	22.672	74	64.2	10442000000	9611000000		394
1605	O43181;D6RI09;H0Y9M8;D6R916;D6REP1	O43181	NADH dehydrogenase [ubiquinone] iron-sulfur protein 4, mitochondrial	NDUFS4	3	3	3	40.6	4.8538e-20	1.5694	1.4137	12.314	2	29.7	24795000	27990000
1606	O43237;B4DZP4;E7EPL8;B4E2E0;H3BUM4	O43237;B4DZP4	Cytoplasmic dynein 1 light intermediate chain 2	DYNC1LI2	3	2	2	28	1.0715e-266	3.011	3.0766	38.488	2	8.3	17550000	36524000		318
1607	O43242;F5H8K4;B4DT72;H0YGV8	O43242;F5H8K4;B4DT72	26S proteasome non-ATPase regulatory subunit 3	PSMD3	18	18	18	58.8	0	0.99266	0.99443	24.554	37	43.4	2295900000	2264500000		38;76;223
1608	O43252	O43252	Bifunctional 3-phosphoadenosine 5-phosphosulfate synthase 1;Sulfate adenylyltransferase;Adenylyl-sulfate kinase	PAPSS1	5	5	5	35.9	3.0409e-276	0.96978	0.89911	25.37	10	13.9	234290000	271580000			432
1610	O43290;G3V1T2;E9PQI8	O43290;G3V1T2	U4/U6.U5 tri-snRNP-associated protein 1	SART1	9	9	9	33	5.4224e-296	1.0447	0.99995	35.434	16	17	450070000	351890000
1613	O43324;C9J1V9;D6RBD7;C9JLK5;H0YAL7;D6RCQ0;H0YAH9	O43324;C9J1V9;D6RBD7;C9JLK5;H0YAL7	Eukaryotic translation elongation factor 1 epsilon-1	EEF1E1	9	9	9	82.2	5.5176e-222	1.1635	1.0378	18.566	16	70.1	1642600000	1973400000		12;21
1614	O43390;Q2L7G6;E7ETM7	O43390;Q2L7G6;E7ETM7	Heterogeneous nuclear ribonucleoprotein R	HNRNPR	30	30	2	53.6	0	1.0593	1.0101	44.892	91	51.3	11742000000	11926000000		187;341;359;366
1615	O43390-2	O43390-2			28	0	0	53.6	0	NaN	NaN	NaN	0	48.3	0	0		187;344;362;369
1616	O43395;E7EVD1;B4DSY9	O43395;E7EVD1	U4/U6 small nuclear ribonucleoprotein Prp3	PRPF3	8	8	8	37.3	0	1.0432	0.947	44.324	7	12.2	223700000	159830000		12;52;65
1617	O43396;G3V1K0	O43396	Thioredoxin-like protein 1	TXNL1	5	5	5	36.7	2.2846e-73	0.98888	1.0491	30.179	6	25.6	258100000	209720000
1618	Q5JWU6;O43399-5;O43399	Q5JWU6;O43399-5;O43399	Tumor protein D54	TPD52L2	13	13	2	70.3	0	0.93407	1.0244	29.496	27	65.5	2256800000	2388200000		112;127
1619	O43402	O43402	Neighbor of COX4	COX4NB	1	1	1	16.7	8.0763e-52	1.0159	1.1947	0.46119	2	4.3	46803000	46272000
1620	O43447;C9JQD4;A6NNE7;H0YEL5;C9JAN8;A6NM32	O43447;C9JQD4;A6NNE7;H0YEL5	Peptidyl-prolyl cis-trans isomerase H;Peptidyl-prolyl cis-trans isomerase	PPIH	7	7	7	62.1	7.4311e-275	1.0653	1.1857	13.734	8	57.6	160860000	169850000		53;101
1621	O43464;O43464-3;O43464-2;O43464-4	O43464;O43464-3;O43464-2;O43464-4	Serine protease HTRA2, mitochondrial	HTRA2	3	3	3	18.3	3.179e-217	0.99116	0.90749	30.776	4	10.9	84598000	91115000
1622	O43488;H3BLU7;Q8NHP1;H7C5H7	O43488;H3BLU7	Aflatoxin B1 aldehyde reductase member 2	AKR7A2	8	8	7	37	1.5411e-84	0.94564	1.0889	12.574	8	34.8	215770000	254950000		115;128
1623	O43504;E9PLX3	O43504;E9PLX3	Hepatitis B virus X-interacting protein	HBXIP	4	4	4	70.3	0	1.0448	0.93369	40.855	12	70.3	389520000	345230000
1625	O43513;E5RIE8	O43513;E5RIE8	Mediator of RNA polymerase II transcription subunit 7	MED7	1	1	1	19.7	1.5319e-08	NaN	NaN	NaN	1	11.2	154250000	228310000
1626	O43583;F8VVL1	O43583;F8VVL1	Density-regulated protein	DENR	4	4	4	31.3	3.927e-234	1.1409	1.009	25.65	4	22.7	191890000	160300000		22;59
1627	O43592;F5GZM3;F8WDU6;F5GYW6	O43592	Exportin-T	XPOT	13	13	13	31.2	0	1.0169	0.95974	25.992	16	15.5	391880000	357350000		627;634;954	636
1628	O43598;H0Y8X4;O43598-2	O43598;H0Y8X4;O43598-2	Deoxyribonucleoside 5-monophosphate N-glycosidase	RCL;C6orf108	4	4	4	69.5	1.2569e-175	0.71583	0.85044	23.472	8	49.4	363160000	269370000
1629	O43615	O43615	Mitochondrial import inner membrane translocase subunit TIM44	TIMM44	17	17	17	46.9	0	1.0111	0.93801	19.512	25	40	1001700000	1150400000		217;219;222;249;312
1630	O43617;A6NKE1;A6NDN0	O43617;A6NKE1;A6NDN0	Trafficking protein particle complex subunit 3	TRAPPC3	2	2	2	22.8	3.8819e-19	NaN	NaN	NaN	1	12.2	11424000	10377000		42
1631	O43633	O43633	Charged multivesicular body protein 2a	CHMP2A	2	2	2	9.5	4.0004e-17	0.84364	0.94866	21.548	7	6.3	109070000	97081000
1632	O43676;C9JKQ2	O43676;C9JKQ2	NADH dehydrogenase [ubiquinone] 1 beta subcomplex subunit 3	NDUFB3	4	4	4	36.7	2.8182e-17	1.1193	1.017	22.017	3	36.7	54198000	51005000
1633	O43678;D6RJD6	O43678;D6RJD6	NADH dehydrogenase [ubiquinone] 1 alpha subcomplex subunit 2	NDUFA2	3	3	3	57.6	3.636e-143	0.7967	0.92703	15.462	7	43.4	157590000	120120000		39;64
1634	O43681	O43681	ATPase ASNA1	ASNA1	13	13	13	79.3	0	0.88684	0.9409	81.035	24	62.4	2939800000	1012000000		86;267
1635	O43684;O43684-2;B4DDM6	O43684;O43684-2;B4DDM6	Mitotic checkpoint protein BUB3	BUB3	12	12	12	61.9	0	1.0314	1.0136	35.813	27	56.7	5016000000	3865900000		179;216
1636	O43707;D6PXK4;E7EV83;F5GXS2;H7C144	O43707;D6PXK4;E7EV83	Alpha-actinin-4	ACTN4	65	65	40	78.5	0	1.002	0.99519	26.855	238	75.1	43763000000	46336000000		122;214;217;233;239;331;417;518;521;535;604;622;625;779	258;729
1637	O43709;C9K060;H7C170	O43709;C9K060;H7C170	Uncharacterized methyltransferase WBSCR22	WBSCR22	0	0	0	27.4	2.4572e-10	NaN	NaN	NaN	0	0	0	0
1639	O43765	O43765	Small glutamine-rich tetratricopeptide repeat-containing protein alpha	SGTA	7	7	7	38.3	4.6677e-113	0.98537	1.03	17.424	12	29.1	628480000	539670000		137;160
1640	O43772;C9JPE1;B4DWZ5;F8WEF6	O43772;C9JPE1;B4DWZ5	Mitochondrial carnitine/acylcarnitine carrier protein	SLC25A20	5	5	5	36.5	1.6672e-42	0.95375	0.84483	42.57	6	17.3	153900000	79564000
1641	O43776;B4DN60;F5H015;B4DG16	O43776;B4DN60	Asparagine--tRNA ligase, cytoplasmic	NARS	11	11	11	33.8	5.9426e-153	0.95548	1.0045	22.906	16	27.6	469110000	439240000		490
1644	O43809;H3BND3;Q5HYH5;H3BV41	O43809;H3BND3	Cleavage and polyadenylation specificity factor subunit 5	NUDT21	13	13	13	91.2	0	1.0276	1.0106	18.249	22	72.7	2324300000	2719400000	23	56;73;189
1645	O43815;Q3B874;O43815-2	O43815;Q3B874;O43815-2	Striatin	STRN	3	3	2	15.3	1.5703e-15	1.081	0.98121	44.193	3	5.6	15126000	17010000		456
1646	O43818	O43818	U3 small nucleolar RNA-interacting protein 2	RRP9	7	7	7	45.5	0	1.121	1.0435	29.901	13	22.9	268560000	285140000		97
1647	O43823	O43823	A-kinase anchor protein 8	AKAP8	7	7	5	31.2	0	0.96396	0.91604	26.24	11	16.2	280250000	312530000		396;412;474
1648	O43837;O43837-2;O43837-3;E9PGU4	O43837;O43837-2	Isocitrate dehydrogenase [NAD] subunit beta, mitochondrial	IDH3B	14	14	14	59.2	2.4089e-278	0.91242	0.95147	41.228	24	46	1067900000	1175800000		135;199;207;350;374	363
1649	O43852-3;O43852;F5H4F5;F5H879;F5H3F1	O43852-3;O43852;F5H4F5;F5H879	Calumenin	CALU	21	21	5	70.9	0	0.99105	0.97347	19.362	63	69.7	6629400000	6817500000		78;87;92;106;289
1650	O43852-4;O43852-2;F5H1Q9;H0Y875;F5H6K9;F5GZT6	O43852-4;O43852-2;F5H1Q9;H0Y875		CALU	19	3	3	61.6	0	1.1578	1.0181	36.273	3	61.6	42380000	61362000		78;289
1651	O43865;O43865-2	O43865;O43865-2	Putative adenosylhomocysteinase 2	AHCYL1	19	19	10	55.1	0	1.0532	1.0111	24.019	31	44.3	1035800000	1118000000		108;286;513
1653	O43920	O43920	NADH dehydrogenase [ubiquinone] iron-sulfur protein 5	NDUFS5	2	2	2	65.1	2.5486e-22	0.75382	0.76505	7.0581	4	23.6	99025000	80777000
1654	O43929;F5H069;B7Z3D0;B7Z632;CON__Q2YDI2;Q53SE3;C9J2X8;C9JGH7	O43929;F5H069;B7Z3D0;B7Z632;CON__Q2YDI2	Origin recognition complex subunit 4	ORC4	2	2	2	24.1	1.0225e-77	NaN	NaN	NaN	0	7.6	0	0		386	388
1655	O60216;B3KUT8;E5RFZ5;E5RI01;E5RIN7;E5RFV8;E5RJK5;E5RJW1;E5RG18	O60216	Double-strand-break repair protein rad21 homolog	RAD21	15	15	13	42.6	0	0.90257	0.96996	33.85	24	27.7	561920000	649300000		25;216;330;335;387
1656	O60220	O60220	Mitochondrial import inner membrane translocase subunit Tim8 A	TIMM8A	5	5	5	70.1	0	1.1488	1.2172	28.77	6	70.1	247120000	332910000
1657	O60231;B0V0F8;Q5JP46;Q5SQH5;A2AB15;B0V0F7;F8VPA4	O60231;B0V0F8;Q5JP46;Q5SQH5	Putative pre-mRNA-splicing factor ATP-dependent RNA helicase DHX16	DHX16	5	4	4	23.6	1.1383e-153	0.96976	0.85265	68.452	6	7.4	56331000	80685000
1659	O60256;B7ZKZ1;E7EPA1;C9K0K7;C9JJS3;C9JDU5;E7EW35;C9JDH0;I3L164;I3L331	O60256;B7ZKZ1;E7EPA1;C9K0K7;C9JJS3;C9JDU5	Phosphoribosyl pyrophosphate synthase-associated protein 2	PRPSAP2	9	9	3	44.4	1.4244e-97	1.0699	1.1063	22.075	12	35	286110000	315970000
1660	O60264;F5GZI1	O60264;F5GZI1	SWI/SNF-related matrix-associated actin-dependent regulator of chromatin subfamily A member 5	SMARCA5	35	35	25	53.1	0	0.99969	1.0664	24.01	61	35.4	2393400000	2333200000		176;249;264;319;647;691;990
1661	O60271;O60271-2;O60271-4;O60271-9;H7BYB5;H7BY21;F5H7U6;O60271-3;O60271-5	O60271;O60271-2;O60271-4;O60271-9;H7BYB5;H7BY21;F5H7U6	C-Jun-amino-terminal kinase-interacting protein 4	SPAG9	3	3	3	5	3.514e-197	0.93993	0.91593	15.649	4	3.2	83407000	76744000
1662	O60287	O60287	Nucleolar pre-ribosomal-associated protein 1	URB1	1	1	1	5.9	2.6801e-209	NaN	NaN	NaN	0	0.4	0	0
1663	O60306;H0YH15;H0YLN9	O60306;H0YH15	Intron-binding protein aquarius	AQR	15	15	15	37.1	0	1.1198	1.0015	27.125	14	16.4	430740000	459780000		52;195;201;202;206;890;1045;1051
1664	O60341;F6S0T5;O60341-2	O60341;F6S0T5;O60341-2	Lysine-specific histone demethylase 1A	KDM1A	12	12	12	43.2	0	0.96139	0.98742	24.313	15	19.6	227220000	268310000		268;355
1666	O60427;H7C2V0;A8K0I7;H0YB97;F5H3U5;F5H3P6;O95864;O95864-3;F5H8G5	O60427;H7C2V0	Fatty acid desaturase 1	FADS1	2	2	1	18.5	1.4609e-222	0.84213	0.75558	55.894	6	5.4	488530000	320140000
1667	O60437	O60437	Periplakin	PPL	5	5	5	11	6.9239e-193	1.4428	1.2354	81.29	5	3.3	58699000	154130000		1173;1623
1668	O60443;B3KT05;H7C3W1;H7C147;H7BZJ0;O60443-2	O60443;B3KT05	Non-syndromic hearing impairment protein 5	DFNA5	4	4	4	20.2	2.2367e-78	1.1236	1.092	69.56	6	11.1	76527000	116080000
1669	O60488;O60488-2;H0Y9A0;D6RF95;D6RD96;D6RDA8;D6RFW9	O60488;O60488-2	Long-chain-fatty-acid--CoA ligase 4	ACSL4	35	35	34	65.3	0	0.95843	0.91965	20.212	78	57.5	5732800000	5302600000		89;397;407;412;426;498;500;512;621;661;702	392
1670	O60493;O60493-4;O60493-2;O60493-3	O60493;O60493-4;O60493-2;O60493-3	Sorting nexin-3	SNX3	5	5	4	43.2	5.3325e-23	1.0363	0.92041	33.742	5	21	206570000	202620000
1671	O60499;Q5U8S2;O60499-2	O60499;Q5U8S2;O60499-2	Syntaxin-10	STX10	3	3	3	16.1	7.8776e-10	0.81927	0.95698	33.605	2	16.1	26371000	21391000
1672	O60502;E9PGF9;O60502-2;O60502-3;H7C3X0;B4DYV7	O60502;E9PGF9;O60502-2;O60502-3	Bifunctional protein NCOAT;Protein O-GlcNAcase;Histone acetyltransferase	MGEA5	7	7	7	28.7	9.6658e-177	1.0154	1.0779	19.421	8	9.8	137580000	146090000		723;885
1673	O60506;O60506-2;F6UXX1	O60506;O60506-2	Heterogeneous nuclear ribonucleoprotein Q	SYNCRIP	26	18	1	56.8	0	1.0828	0.98806	19.104	46	52.3	5541600000	5931700000		117;282;338;356;363
1676	O60518	O60518	Ran-binding protein 6	RANBP6	3	2	2	4.9	2.1244e-76	1.1269	0.95893	33.981	3	3.8	5185300	6238000
1677	O60563;A9XU13	O60563	Cyclin-T1	CCNT1	2	2	2	13.2	0	0.66306	0.67632	13.597	2	4	24390000	18910000		33
1678	O60568;H7C2V1;H7C2S8;F5H723;H7C0B8;C9JU11;H7C2A8	O60568;H7C2V1	Procollagen-lysine,2-oxoglutarate 5-dioxygenase 3	PLOD3	21	21	21	51.8	0	0.96505	1.0173	96.77	28	35.2	962140000	4150700000		184;186;207;423
1679	O60573;B8ZZ50;B8ZZJ9;B9A044;C9JEL3;B8ZZL3;B9A023;B4E1E4	O60573;B8ZZ50;B8ZZJ9;B9A044;C9JEL3	Eukaryotic translation initiation factor 4E type 2	EIF4E2	5	5	5	37.6	1.501e-45	1.0686	1.0975	30.12	7	23.3	105490000	130690000
1680	O60613;A8MZD0;O60613-2	O60613	15 kDa selenoprotein	42248	1	1	1	37	6.8883e-23	NaN	NaN	NaN	1	4.3	53839000	51620000
1681	O60664;O60664-3;O60664-2	O60664;O60664-3;O60664-2	Perilipin-3	PLIN3	20	20	20	73.5	0	0.97293	0.94885	20.8	52	70	5690000000	5634000000		65;84;257;289;296;314	300
1682	O60701;O60701-2;B4DN25;E7EV97;E7ETF4;E7ER83;E7ER95;E9PBD2;D6RHF4	O60701;O60701-2;B4DN25	UDP-glucose 6-dehydrogenase	UGDH	32	32	32	84.2	0	1.0198	1.0634	33.191	90	82.4	8272600000	9038800000		58;107;129;264;370;481
1683	O60739	O60739	Eukaryotic translation initiation factor 1b	EIF1B	5	1	1	77	0	1.73	1.726	24.846	2	64.6	52449000	82803000
1684	O60749;B4DEK4;D6RC15	O60749;B4DEK4	Sorting nexin-2	SNX2	8	7	7	31.2	2.4544e-138	1.0065	0.97504	18.568	12	19.5	221380000	204560000
1685	O60763;O60763-2;F5H4X1;F5GYR8;F5GZ76;H0Y7C0	O60763;O60763-2;F5H4X1;F5GYR8;F5GZ76;H0Y7C0	General vesicular transport factor p115	USO1	16	16	16	36.9	0	1.058	1.019	26.372	22	25.6	625020000	708440000		626;637;815;821;858
1688	O60828;O60828-2;O60828-4;O60828-5;O60828-3;C9JQA1;H7C053;O60828-6;O60828-7;O60828-8;O60828-9;O60828-10	O60828;O60828-2;O60828-4;O60828-5;O60828-3;C9JQA1;H7C053;O60828-6	Polyglutamine-binding protein 1	PQBP1	4	4	4	53.6	4.1778e-140	0.71278	0.81359	15.58	7	28.7	329820000	256710000		102
1689	O60830	O60830	Mitochondrial import inner membrane translocase subunit Tim17-B	TIMM17B	1	1	1	21.5	3.2138e-07	NaN	NaN	NaN	0	8.7	0	0
1690	O60831;A6NM71;A6NP52	O60831;A6NM71	PRA1 family protein 2	PRAF2;WDR45	2	2	2	16.9	1.1134e-32	0.54788	0.63616	31.915	3	16.9	150030000	127680000
1691	O60832;O60832-2;C9IYT0;H7C0M1;H7C2Q9;H7C2Q2;H7BZF2	O60832;O60832-2;C9IYT0;H7C0M1	H/ACA ribonucleoprotein complex subunit 4	DKC1	15	15	15	47.1	0	0.99219	0.99407	20.031	30	37.9	1713100000	1773300000		39;291
1692	O60841	O60841	Eukaryotic translation initiation factor 5B	EIF5B	27	27	27	40.2	0	1.12	1.0287	36.563	49	30	2313000000	2823400000		313;765;784;936;1160;1195;1214	1202
1693	O60869;O60869-2	O60869;O60869-2	Endothelial differentiation-related factor 1	EDF1	6	6	6	40.5	1.5042e-129	1.1747	1.1928	35.065	18	40.5	1325900000	1798700000		123
1694	O60870;B4DX32;F5GXB3	O60870;B4DX32;F5GXB3	DNA/RNA-binding protein KIN17	KIN	4	4	4	9.7	1.1442e-06	0.8824	1.0092	8.181	2	9.7	84753000	66800000		391
1695	O60884;H3BMW5;I3L320	O60884	DnaJ homolog subfamily A member 2	DNAJA2	12	12	12	52.7	0	0.96155	0.87812	36.131	24	45.6	3069500000	3173400000		46
1696	O60885;Q4G0X8;O60885-2	O60885;Q4G0X8;O60885-2	Bromodomain-containing protein 4	BRD4	3	3	1	7	1.8051e-27	0.9191	0.83398	19.603	5	2.9	141930000	112340000		99
1697	O60888-2;O60888;O60888-3;C9IZG4;C9IZQ5	O60888-2;O60888;O60888-3;C9IZG4	Protein CutA	CUTA	3	3	3	30.3	6.9833e-190	0.93894	0.93167	9.1138	13	30.3	2172300000	1968000000
1698	O60907;O60907-2	O60907;O60907-2	F-box-like/WD repeat-containing protein TBL1X	TBL1X	5	0	0	15.8	3.0204e-70	NaN	NaN	NaN	0	13.5	0	0
1699	O60925;E5RGS4;D6RGG5	O60925;E5RGS4	Prefoldin subunit 1	PFDN1	4	4	4	41.8	5.5704e-21	0.99341	1.0832	19.258	4	33.6	79227000	68923000		10
1700	O60927;Q5SRK2	O60927;Q5SRK2	Protein phosphatase 1 regulatory subunit 11	PPP1R11	1	1	1	34.1	9.5375e-13	0.96296	1.1018	23.619	4	13.5	141720000	121490000
1701	O60934;F5H3R2;E5RGU1;E2QRP0	O60934;F5H3R2	Nibrin	NBN	3	3	3	17.8	1.5922e-53	0.90781	0.9326	10.297	2	7.4	16803000	22478000
1702	O75083;O75083-3;D6RD66;B4DY05;H7C4D6	O75083;O75083-3;D6RD66	WD repeat-containing protein 1	WDR1	22	22	22	61.7	0	1.036	0.98001	14.458	36	57.6	1530500000	1559300000		28;95;115;180
1703	O75116;E9PF63;D6REE7;F8W847;C9JFJ0	O75116;E9PF63;D6REE7	Rho-associated protein kinase 2	ROCK2	6	6	5	18.6	1.035e-88	1.1622	1.2255	22.481	6	5.5	100850000	121700000		96;323;556;780;884
1704	O75131;E5RG68;H0YB26;E5RHZ0;E5RJ85;E5RG97;E5RFT7;Q9UBL6;F5GXN1;Q96A23-2;Q9UBL6-2;O95741;Q96A23;Q96FN4;Q719H8;Q7Z6C8	O75131;E5RG68	Copine-3	CPNE3	10	10	9	27.9	0	1.0531	1.0147	23.762	10	22	289050000	291360000		158;253
1706	O75146	O75146	Huntingtin-interacting protein 1-related protein	HIP1R	1	1	1	4.7	5.1207e-08	NaN	NaN	NaN	1	1.4	2753500	3047500
1707	O75153;C9J6D7;I3L318;I3L3E5;I3L350;Q9Y5I4;Q9Y5I4-2;I3L3A3	O75153;C9J6D7	Protein KIAA0664	KIAA0664	22	22	8	39	0	1.0408	1.066	22.843	27	27.1	657670000	754480000		1159
1709	O75165;F5GX04;H0YA63;H0Y8Q2	O75165	DnaJ homolog subfamily C member 13	DNAJC13	9	9	9	10.4	6.203e-124	1.0256	0.90066	51.871	4	5.8	40598000	29627000		450
1711	O75223;B8ZZK2;E7EU55;B8ZZN4;B8ZZR8;H7BZK5;O75223-2	O75223;B8ZZK2;E7EU55;B8ZZN4	Gamma-glutamylcyclotransferase	GGCT	5	5	5	66	2.4876e-87	1.0919	0.96859	9.809	8	30.9	303350000	353750000		50;118
1712	O75251;F5GXJ1;C9JKS5;B3KRI2;F5H5N1;Q6ZS38;F5GX93;F5H350;F5H273	O75251;F5GXJ1;C9JKS5;B3KRI2;F5H5N1	NADH dehydrogenase [ubiquinone] iron-sulfur protein 7, mitochondrial	NDUFS7	6	6	6	49.8	6.5334e-110	0.94835	0.9197	27.177	8	46.5	406230000	248360000
1713	O75306;B7Z9L2;F5H5P7	O75306;B7Z9L2	NADH dehydrogenase [ubiquinone] iron-sulfur protein 2, mitochondrial	NDUFS2	6	6	6	33.5	5.8069e-252	0.87487	0.96531	24.345	11	22.5	446320000	413460000
1714	O75323;C9IYJ3;F8WBI5;H7C333;C9K068;C9J7B1	O75323	Protein NipSnap homolog 2	GBAS	8	8	8	36.7	8.6842e-94	0.87689	0.99771	30.167	4	34.3	60641000	57565000		75;91;99
1715	O75340;Q2YDC2;H0Y9N1;H0Y9X3;E7EPW6;E7ESR3;Q86W51;D6RA21	O75340;Q2YDC2	Programmed cell death protein 6	PDCD6	11	11	11	73.3	0	1.0238	1.0881	23.002	40	73.3	4473700000	4541300000			109
1716	O75348;C9JRT2;O95670;F2Z307;Q5HYU8;C9JYK3	O75348	V-type proton ATPase subunit G 1	ATP6V1G1	2	2	2	29.7	3.1421e-109	0.9472	0.84538	29.902	3	20.3	82911000	72343000
1717	O75367;O75367-3;O75367-2;B4DJC3;D6RCF2;Q9P0M6;Q5SQT3	O75367;O75367-3;O75367-2;B4DJC3	Core histone macro-H2A.1;Histone H2A	H2AFY	19	19	19	54.3	0	1.1191	1.0059	14.752	38	53.5	4200600000	5046200000		235;285;292;304;307
1718	O75368	O75368	SH3 domain-binding glutamic acid-rich-like protein	SH3BGRL	4	4	4	39.5	6.1921e-71	0.91776	0.80499	20.691	6	38.6	366200000	315280000
1719	O75369-8;O75369;O75369-9;O75369-2;O75369-3;O75369-6;O75369-7;E7EN95;O75369-4;O75369-5;H7C5L4;Q8WXT3	O75369-8;O75369;O75369-9;O75369-2;O75369-3;O75369-6;O75369-7;E7EN95;O75369-4;O75369-5	Filamin-B	FLNB	131	126	123	74.9	0	1.0344	0.97249	31.796	300	65.9	24078000000	24081000000
1720	O75380;D6RBT3	O75380;D6RBT3	NADH dehydrogenase [ubiquinone] iron-sulfur protein 6, mitochondrial	NDUFS6	2	2	2	51.6	1.3542e-24	1.0346	1.0358	3.1142	2	29.8	62950000	61451000		49
1721	O75391;I3L4C3;I3L0X5	O75391;I3L4C3;I3L0X5	Sperm-associated antigen 7	SPAG7	2	2	2	30	0	0.96523	0.9758	106.39	3	15.9	126030000	84011000
1722	O75394	O75394	39S ribosomal protein L33, mitochondrial	MRPL33	2	2	2	27.7	8.1125e-07	1.4205	1.2569	9.278	3	27.7	68267000	73740000		59
1723	O75396	O75396	Vesicle-trafficking protein SEC22b	SEC22B	10	10	10	49.8	0	0.82997	0.90996	26.343	27	45.1	2683000000	2114400000		38;43
1725	O75431;Q8IZ68;C9JAZ1;C9JNK6;F8WE26	O75431;Q8IZ68;C9JAZ1;C9JNK6	Metaxin-2	MTX2	7	7	7	60.1	8.528e-279	1.1164	1.0024	15.797	12	52.9	416220000	600460000
1726	O75436;F5H4L7;A8MZ56;G3V1N8	O75436;F5H4L7;A8MZ56;G3V1N8	Vacuolar protein sorting-associated protein 26A	VPS26A	10	10	10	43.1	1.1118e-258	1.0187	0.9397	15.305	11	41	320450000	333380000
1727	O75438-2;O75438	O75438-2;O75438	NADH dehydrogenase [ubiquinone] 1 beta subcomplex subunit 1	NDUFB1	2	2	2	19	1.7089e-09	0.85907	0.87246	30.073	4	18.1	101530000	92870000
1728	O75439;G3V0E4;B3KQ85;E7ERZ4;F8WAZ6;F8WBE1;F8WEA6	O75439;G3V0E4;B3KQ85;E7ERZ4	Mitochondrial-processing peptidase subunit beta	PMPCB	16	16	16	45.4	0	0.85713	0.92009	55.65	22	39.9	1055200000	887650000		144;148;456;472;478
1729	O75446	O75446	Histone deacetylase complex subunit SAP30	SAP30	1	1	1	14.1	1.2537e-07	NaN	NaN	NaN	0	3.6	0	0		104
1730	O75475;O75475-2	O75475;O75475-2	PC4 and SFRS1-interacting protein	PSIP1	11	10	10	37.2	0	1.0819	0.94569	30.483	16	26.2	813210000	953600000		329
1731	O75477;B0QZ43	O75477;B0QZ43	Erlin-1	ERLIN1	8	5	5	26.6	3.1764e-81	0.92343	0.8925	8.8847	4	24	77295000	84068000		205;284
1732	O75489;E9PS48;B4DFM8;G3V194;E9PKL8	O75489	NADH dehydrogenase [ubiquinone] iron-sulfur protein 3, mitochondrial	NDUFS3	8	8	8	55.7	5.0903e-215	1.0565	1.0986	29.751	9	29.2	261470000	314000000		217;260
1733	O75494;O75494-2;O75494-3;Q5JRI3;O75494-4;Q5JRI1;O75494-5;Q8WXF0	O75494;O75494-2;O75494-3;Q5JRI3;O75494-4;Q5JRI1;O75494-5	Serine/arginine-rich splicing factor 10	SRSF10;FUSIP1	6	6	6	32.1	5.8922e-184	0.84264	0.94291	14.491	12	29	609920000	499940000
1734	O75506	O75506	Heat shock factor-binding protein 1	HSBP1	2	2	2	72.4	2.2295e-175	1.1303	1.0845	31.694	5	39.5	418570000	366630000
1735	O75521;O75521-2;F1LLU7;C9J000;C9JB63;F8WAW4;F8W6J1	O75521;O75521-2;F1LLU7	Enoyl-CoA delta isomerase 2, mitochondrial	ECI2	13	13	13	55.3	0	0.85099	0.85284	44.732	23	47	1221400000	1050300000		62;92;104;359
1736	O75530-2;O75530;O75530-3;E9PJK2;E9PL02;F5GY72;H0YEL4;E9PMU3;E9PR98	O75530-2;O75530;O75530-3;E9PJK2;E9PL02	Polycomb protein EED	EED	3	3	3	21	1.9722e-28	1.5387	1.3507	15.253	3	6.7	25082000	37533000		83;423
1737	O75531;E9PJJ8	O75531	Barrier-to-autointegration factor	BANF1	12	12	12	79.8	0	0.99234	0.98643	14.195	40	79.8	6344500000	6507700000		64	15
1738	O75533;H7C341;B4DGZ4;E9PCH3;F8WC19	O75533	Splicing factor 3B subunit 1	SF3B1	56	56	56	63	0	0.96767	0.97104	29.736	144	56	9589100000	9307800000		120;413;499;554;562;733;790;816;858;1008;1292
1739	G5E9Q2;O75534;E9PGZ0;O75534-2;E9PLT0;E9PNG3;E9PLD4;E9PKN4;E9PJK7	G5E9Q2;O75534;E9PGZ0;O75534-2;E9PLT0	Cold shock domain-containing protein E1	CSDE1	29	29	29	49.5	0	1.1136	1.129	32.116	63	39.3	3063600000	3577400000		78;137;212;348;410;742
1740	O75569;O75569-2;O75569-3;B4DJC7;C9JMM3;G5E9Q4;F8WEG8	O75569;O75569-2;O75569-3;B4DJC7	Interferon-inducible double stranded RNA-dependent protein kinase activator A	PRKRA	5	5	5	44.4	5.3274e-104	1.1039	1.2657	19.28	7	26.5	211550000	184200000
1741	O75607	O75607	Nucleoplasmin-3	NPM3	5	5	5	45.5	0	0.97257	1.0944	38.647	8	45.5	766050000	737000000
1742	O75608;O75608-2;E5RJA0;B4DP64;E5RGR0;E5RJ48;E5RI35	O75608;O75608-2;E5RJA0;B4DP64;E5RGR0	Acyl-protein thioesterase 1	LYPLA1	5	5	5	56.5	1.1423e-171	1.0447	1.0072	14.533	6	43	227560000	211490000		224
1743	O75616;O75616-2	O75616	GTPase Era, mitochondrial	ERAL1	5	5	5	23.3	1.8921e-107	0.86902	0.77525	11.981	4	15.6	59814000	50363000		388;434
1744	O75629	O75629	Protein CREG1	CREG1	3	3	3	20	2.1243e-166	1.058	0.97715	16.827	7	20	656190000	483320000
1745	O75643;F5H447;C9JAQ9;O75643-2;F5H4C1;A2RRQ7;B4E0P5	O75643	U5 small nuclear ribonucleoprotein 200 kDa helicase	SNRNP200	73	73	73	63.1	0	0.93562	0.97612	31.057	167	47.9	9499400000	9609400000		284;349;368;466;469;479;487;944;1039;1417;1595;1603;1883	347;350
1746	O75663;O75663-2	O75663;O75663-2	TIP41-like protein	TIPRL	6	6	6	48.9	4.6433e-215	0.93662	0.90948	76.399	7	24.3	144150000	88764000		106;140;251
1748	O75683	O75683	Surfeit locus protein 6	SURF6	2	2	2	20.5	2.0661e-16	1.3274	1.1822	39.58	2	4.4	36684000	43314000
1750	O75691	O75691	Small subunit processome component 20 homolog	UTP20	11	11	11	11.6	2.0041e-90	0.99658	0.84801	48.008	6	5.2	127440000	149740000		830;2631;2701
1751	O75694;B4DLT2;O75694-2;E9PF10;D6RA13	O75694;B4DLT2;O75694-2;E9PF10	Nuclear pore complex protein Nup155	NUP155	28	28	28	44.7	0	0.95646	1.0007	32.342	62	30.4	2610600000	2741000000		1386
1752	O75695	O75695	Protein XRP2	RP2	3	3	3	9.4	3.3748e-13	1.3028	1.1386	29.165	4	7.1	53202000	60446000
1753	O75717;C9JW18;F8W7P7;C9JYB3;H3BSQ1	O75717;C9JW18;F8W7P7	WD repeat and HMG-box DNA-binding protein 1	WDHD1	2	2	2	14	5.4988e-197	1.2341	1.1121	9.7136	2	1.5	5076300	5637800
1754	O75718;Q8NB01;C9JP16;B3KQR7	O75718;Q8NB01;C9JP16;B3KQR7	Cartilage-associated protein	CRTAP	12	12	7	42.6	5.594e-260	0.89273	1.0041	29.993	22	38.7	1002400000	938440000		182;199
1755	O75746;B3KR64;B4DGK6;H0YFB2;F8W9J0	O75746;B3KR64	Calcium-binding mitochondrial carrier protein Aralar1	SLC25A12	12	6	6	44.1	0	1.3499	1.2146	29.056	8	23.6	83534000	90481000		377;659
1756	O75792	O75792	Ribonuclease H2 subunit A	RNASEH2A	3	3	3	49.5	6.146e-82	0.8954	0.93564	24.822	5	19.4	65346000	53922000
1757	O75794;H7BZW7	O75794	Cell division cycle protein 123 homolog	CDC123	6	6	6	27.4	8.1234e-47	1.0701	0.97701	24.868	8	20.5	149720000	153570000		218;321;327
1758	O75818;O75818-2;F8WC38	O75818;O75818-2	Ribonuclease P protein subunit p40	RPP40	5	5	5	27.5	2.7299e-20	0.95041	1.1105	40.296	5	21.2	51274000	70635000
1759	O75821	O75821	Eukaryotic translation initiation factor 3 subunit G	EIF3G	12	12	12	50	0	0.9914	0.95971	19.149	28	47.8	2347600000	2197900000		71
1760	O75822;F5H425;B4DUI3;H0YLP3;H0YGJ7	O75822;F5H425;B4DUI3	Eukaryotic translation initiation factor 3 subunit J	EIF3J	9	9	9	57	0	1.1294	1.0164	14.71	13	46.9	1465600000	1624500000		106;117
1761	O75828	O75828	Carbonyl reductase [NADPH] 3	CBR3	4	1	1	20.6	2.2883e-148	1.0295	1.185	0.69527	2	16.2	98845000	120680000
1762	O75844	O75844	CAAX prenyl protease 1 homolog	ZMPSTE24	10	10	10	35.8	0	1.0426	0.92094	46.922	21	30.1	919720000	771870000
1763	O75874;C9J4N6;C9JLU6;C9JJE5	O75874;C9J4N6	Isocitrate dehydrogenase [NADP] cytoplasmic	IDH1	19	19	18	76.1	0	1.0716	0.95005	32.362	39	56.3	2739600000	2487700000		58;81;87;93;243	91
1764	O75880	O75880	Protein SCO1 homolog, mitochondrial	SCO1	3	3	3	23.9	2.6002e-103	0.91098	0.92444	23.675	7	13.6	498840000	459180000
1765	O75911;Q5SUY4	O75911;Q5SUY4	Short-chain dehydrogenase/reductase 3	DHRS3	0	0	0	18.5	3.6337e-10	NaN	NaN	NaN	0	0	0	0		242
1766	O75915;B4DWQ6;F8WF33;C9JQU6;F8WF90	O75915;B4DWQ6;F8WF33;C9JQU6;F8WF90	PRA1 family protein 3	ARL6IP5	7	7	7	38.3	4.0942e-230	0.99409	1.001	46.58	10	36.7	362210000	389100000		31;185
1767	O75934	O75934	Pre-mRNA-splicing factor SPF27	BCAS2	12	12	12	82.2	0	0.94157	0.98382	43.457	18	82.2	750200000	601680000
1768	O75935;O75935-3;O75935-2;Q8NB28;F8W786	O75935;O75935-3;O75935-2;Q8NB28;F8W786	Dynactin subunit 3	DCTN3	2	2	2	29	6.2779e-13	NaN	NaN	NaN	1	10.2	100660000	10588000
1769	O75937	O75937	DnaJ homolog subfamily C member 8	DNAJC8	6	6	6	32.4	1.293e-111	1.3894	1.2335	18.675	10	29.2	471110000	581110000		74;159
1770	O75940	O75940	Survival of motor neuron-related-splicing factor 30	SMNDC1	4	4	4	43.7	0	1.3004	1.1435	15.283	5	29.4	118730000	154380000		7
1771	O75947;O75947-2;F5H608	O75947;O75947-2	ATP synthase subunit d, mitochondrial	ATP5H	19	19	19	88.2	0	1.1687	1.0278	26.944	20	88.2	1739400000	2002500000		63;72;78;85;95;99;109;117	119
1772	O75955;B4DVY7;B0V109;F8VSI6;A2AB10;A2AB09;A2AB12;B0V111;B0S8A9;B0V2I8;A2AB13;B0V110;B0V112;A2AB11;B0V2J0;B0V113;B0V114;H0Y4S3;A2ABJ5;B0V108;B0S8B0	O75955;B4DVY7;B0V109;F8VSI6;A2AB10;A2AB09;A2AB12;B0V111	Flotillin-1	FLOT1	19	19	19	62.8	0	0.93065	1.0046	29.075	33	55.3	1293900000	1282200000		126
1773	O75962;O75962-2;O75962-4;O75962-5;E7EWP2;E7EPJ7;F5H228;F5H216;O75962-3	O75962;O75962-2;O75962-4;O75962-5;E7EWP2;E7EPJ7;F5H228	Triple functional domain protein	TRIO	7	7	6	7.5	1.9447e-100	1.3294	1.5228	166.52	3	2.4	9888200	18573000		139;1431;2050
1774	O75976;F5GZH6	O75976	Carboxypeptidase D	CPD	3	3	3	4.5	2.8437e-14	0.68266	0.77799	14.298	3	3	11170000	7194300
1775	O76003	O76003	Glutaredoxin-3	GLRX3	17	17	17	76.4	0	1.0198	0.93653	26.934	48	73.4	2941600000	3017200000		96;110;111
1776	O76021;I3L3U9;I3L3C4;B4DJ58;I3L234;I3L1A3	O76021;I3L3U9	Ribosomal L1 domain-containing protein 1	RSL1D1	19	19	19	48.8	0	1.0897	1.0181	24.139	39	41.6	2718200000	3262300000		33;100;109;145;240;244;254;318;380
1777	O76024;B4DJ99;H0Y9G5	O76024	Wolframin	WFS1	3	3	3	11.8	2.4713e-80	NaN	NaN	NaN	0	3.8	0	0		143;800
1778	O76031;Q9H072;H0YM48;H0YK07	O76031;Q9H072	ATP-dependent Clp protease ATP-binding subunit clpX-like, mitochondrial	CLPX;DKFZp586J151	14	14	14	50.9	0	0.9601	0.85039	19.761	13	24.6	260560000	260170000		178;283;437;475;548
1779	O76070	O76070	Gamma-synuclein	SNCG	5	5	5	50.4	3.1944e-165	0.70542	0.6907	17.461	11	50.4	384460000	261130000
1780	O76071	O76071	Probable cytosolic iron-sulfur protein assembly protein CIAO1	CIAO1	4	4	4	26	2.5126e-33	0.68662	0.79631	22.89	4	12.7	81455000	59653000
1782	Q13065;O76087;P0CL80;P0CL81;P0CL82;Q13068;P0CL80-2;Q13067;A1L429;A6NDE8;A6NER3;Q13069;Q13070	Q13065;O76087;P0CL80;P0CL81;P0CL82;Q13068;P0CL80-2;Q13067;A1L429;A6NDE8;A6NER3;Q13069;Q13070	G antigen 1;G antigen 7;G antigen 12F;G antigen 12G;G antigen 12I;G antigen 4;G antigen 3;G antigen 12B/C/D/E;G antigen 12H;G antigen 12J;G antigen 5;G antigen 6	GAGE1;GAGE7;GAGE12F;GAGE12G;GAGE12I;GAGE4;GAGE3;GAGE12B;GAGE12H;GAGE12J;GAGE5;GAGE6	2	2	2	31.7	2.4969e-113	0.67606	0.84124	10.019	3	31.7	175200000	122690000
1783	O76094;H0YH39;G5E9Z8;D6RDY6	O76094;H0YH39;G5E9Z8	Signal recognition particle 72 kDa protein	SRP72	17	17	17	54.1	0	1.0012	0.92153	68.468	30	34.9	2382200000	1293600000		110;283;391;498;569
1784	O76095;O76095-2	O76095;O76095-2	Protein JTB	JTB	1	1	1	8.9	1.2742e-07	1.1642	1.0577	2.4985	2	8.9	13745000	14250000
1785	O94760;B4DGT0;B4DYP1;O94760-2	O94760;B4DGT0;B4DYP1;O94760-2	N(G),N(G)-dimethylarginine dimethylaminohydrolase 1	DDAH1	3	3	3	27.4	5.407e-13	0.93535	0.9476	101.88	4	13.7	249200000	98402000
1786	O94776;Q68DB1	O94776;Q68DB1	Metastasis-associated protein MTA2	MTA2;DKFZp686F2281	22	22	19	65.7	0	0.94503	0.99749	23.743	42	47.9	1352800000	1349400000		32
1787	O94804;H0YB71	O94804	Serine/threonine-protein kinase 10	STK10	4	2	2	10.8	1.1616e-71	NaN	NaN	NaN	1	4.6	15843000	19611000		808;849
1788	O94808;E5RJP4	O94808	Glucosamine--fructose-6-phosphate aminotransferase [isomerizing] 2	GFPT2	5	1	1	22.3	0	1.2286	1.2487	28.727	2	11.6	9033800	14371000
1789	O94822;H7BYG8	O94822;H7BYG8	E3 ubiquitin-protein ligase listerin	LTN1	0	0	0	1.6	4.5114e-06	NaN	NaN	NaN	0	0	0	0		651
1790	O94826;B4DZ87	O94826;B4DZ87	Mitochondrial import receptor subunit TOM70	TOMM70A	21	21	21	60.4	0	0.98944	1.019	33.294	41	48.7	2569800000	2271200000		178;188;283;285;319;470
1791	O94855-2;O94855;E9PDM8;E9PC44	O94855-2;O94855;E9PDM8;E9PC44	Protein transport protein Sec24D	SEC24D	5	4	4	8.2	1.5424e-57	1.1274	1.0097	5.7806	6	6.7	44025000	48180000
1792	O94874;O94874-2;O94874-3	O94874;O94874-2;O94874-3	E3 UFM1-protein ligase 1	UFL1	8	8	8	29.2	0	1.1143	0.9917	28.473	6	15.1	69324000	78427000		102;571
1793	O94880;O94880-2	O94880;O94880-2	PHD finger protein 14	PHF14	1	1	1	2.7	8.1864e-07	NaN	NaN	NaN	0	1.4	0	0
1794	O94888;F5GYB1;C9JAT7;H7BYF4;C9JD50	O94888;F5GYB1;C9JAT7	UBX domain-containing protein 7	UBXN7	3	3	3	18.8	2.3143e-15	1.0064	1.0116	18.507	2	9.2	22310000	27286000
1795	O94906;O94906-2	O94906;O94906-2	Pre-mRNA-processing factor 6	PRPF6	22	22	22	35.9	0	0.93309	0.96421	29.499	27	25.6	795260000	750760000		585;768
1797	O94925-3;O94925;H7BZD1;B8ZZA8;O94925-2;C9JIJ6;H7C201;B8ZZC5;B7Z509	O94925-3;O94925	Glutaminase kidney isoform, mitochondrial	GLS	18	18	18	55.7	0	1.079	1.0368	85.848	27	47.5	953790000	1065400000		158;255
1798	O94973;O94973-2;C9J1S3;O94973-3;E7ESQ4;E9PJJ7;E9PBJ2;E9PR62;E7EVC3;E9PNC4;H0YEG0;H0YDE9;E9PQP4	O94973;O94973-2;C9J1S3;O94973-3;E7ESQ4;E9PJJ7	AP-2 complex subunit alpha-2	AP2A2	12	12	7	42.1	0	1.0833	0.9716	20.914	21	19.4	660560000	679080000
1799	O94992;Q96MH2	O94992	Protein HEXIM1	HEXIM1	5	5	5	38.4	5.0798e-146	1.1469	1.1288	16.158	9	20.9	254600000	357280000		296
1800	O95059	O95059	Ribonuclease P protein subunit p14	RPP14	1	1	1	16.1	8.1512e-43	NaN	NaN	NaN	1	16.1	2197600	3903300
1803	O95155;O95155-2;O95155-3;B1AQ61	O95155;O95155-2;O95155-3	Ubiquitin conjugation factor E4 B	UBE4B	6	6	6	19.1	2.2345e-218	0.88588	0.80571	30.267	5	7.7	117820000	147400000		794;1203
1804	O95159;E9PNY1;E9PQ47;E9PQA5;E9PMQ3;E9PJ47;E9PJX1	O95159;E9PNY1;E9PQ47;E9PQA5	Zinc finger protein-like 1	ZFPL1	3	3	3	14.8	2.1853e-13	0.80557	0.91745	19.666	3	11.6	50739000	33545000
1805	O95163;F5H2T0;H0YDF3	O95163;F5H2T0	Elongator complex protein 1	IKBKAP	4	4	4	13.1	1.9652e-99	1.4372	1.2953	16.556	2	4.6	13318000	22654000		591
1806	O95167;A8MYJ8;A8MVM8;H7C2R1;H7C0D7	O95167;A8MYJ8;A8MVM8;H7C2R1;H7C0D7	NADH dehydrogenase [ubiquinone] 1 alpha subcomplex subunit 3	NDUFA3	1	1	1	50	2.6239e-20	NaN	NaN	NaN	1	41.7	68716000	48756000
1807	O95168;C9JXQ9	O95168;C9JXQ9	NADH dehydrogenase [ubiquinone] 1 beta subcomplex subunit 4	NDUFB4	1	1	0	49.6	1.1142e-16	1.6173	1.8636	116.31	2	7.8	47842000	160880000		120
1808	O95169;Q5W145;Q5W143;E9PQ68;E9PME4;E9PIZ8	O95169;Q5W145;Q5W143;E9PQ68;E9PME4	NADH dehydrogenase [ubiquinone] 1 beta subcomplex subunit 8, mitochondrial	NDUFB8	2	2	2	31.7	7.0721e-10	1.0065	1.1639	35.36	4	14.5	57863000	44751000
1810	O95182	O95182	NADH dehydrogenase [ubiquinone] 1 alpha subcomplex subunit 7	NDUFA7	4	4	4	45.1	4.9854e-16	0.99185	1.0266	21.937	8	45.1	215960000	240900000
1811	O95197-3;O95197;O95197-2;F5H774;O95197-4;O95197-5;B7Z4M0;B7Z4M1;F5H617;F5GWG7;F5H891	O95197-3;O95197;O95197-2;F5H774;O95197-4;O95197-5;B7Z4M0;B7Z4M1	Reticulon-3	RTN3	3	3	3	31.4	5.057e-140	0.92987	0.98709	10.017	12	27.5	1271300000	1080700000		217
1812	O95202;F8WBN9;O95202-3;O95202-2	O95202	LETM1 and EF-hand domain-containing protein 1, mitochondrial	LETM1	16	16	16	35.5	0	1.0751	0.93758	56.751	30	29.9	706530000	927610000		360;373;597
1813	Q5VZF2;Q5VZF2-2;Q5VZF2-3;O95205;B4E3F7;Q9NUK0;B1AKI6;Q9NUK0-2;H7C4Y1;C9JCX1	Q5VZF2;Q5VZF2-2;Q5VZF2-3;O95205;B4E3F7	Muscleblind-like protein 2	MBNL2;MBLL	4	0	0	11	1.906e-19	NaN	NaN	NaN	0	8	0	0		58
1814	O95218;O95218-2	O95218;O95218-2	Zinc finger Ran-binding domain-containing protein 2	ZRANB2	2	2	2	20	6.6152e-237	1.1759	1.0391	22.401	4	7.6	210680000	238200000
1815	O95232;F5H1W9;B4DJ96;D6RDI2;C9JL41;O95232-2;D6RHH0;H0YA81;H0YAR4;H0YBV7	O95232;F5H1W9;B4DJ96;D6RDI2	Luc7-like protein 3	LUC7L3	12	12	9	35	0	1.0774	1.1134	27.436	20	31.9	804700000	965140000		23;166;231
1816	O95239;O95239-2;Q2VIQ3;F5H4Q9	O95239;O95239-2;Q2VIQ3	Chromosome-associated kinesin KIF4A;Chromosome-associated kinesin KIF4B	KIF4A;KIF4B	20	20	20	31.9	0	1.0732	1.0662	33.585	17	18.8	271530000	302830000		2;258;292;401;531;613;660;688;840
1817	O95260-2;O95260;F5GXE4;B4E107;H0Y5C2;B4DK25	O95260-2;O95260;F5GXE4;B4E107	Arginyl-tRNA--protein transferase 1	ATE1	1	1	1	11.2	4.788e-08	1.6346	1.4386	18.14	2	3.3	198070000	282960000		312
1818	O95292;O95292-2;E5RK64	O95292	Vesicle-associated membrane protein-associated protein B/C	VAPB	9	8	8	50.2	4.0978e-157	1.0539	0.98804	19.105	11	35.4	477170000	531840000		17;31;118;139;167;191	115
1819	O95295	O95295	SNARE-associated protein Snapin	SNAPIN	2	2	2	41.9	0	0.77834	0.89652	4.4399	2	34.6	43832000	34600000
1820	O95297;O95297-2;O95297-3;Q9UEL6;O95297-4	O95297;O95297-2;O95297-3;Q9UEL6;O95297-4	Myelin protein zero-like protein 1	MPZL1	2	2	2	9.3	1.0235e-06	0.71823	0.84419	20.864	2	9.3	43631000	46595000		115
1821	O95336	O95336	6-phosphogluconolactonase	PGLS	7	7	7	77.1	0	0.86292	0.99017	44.626	13	43.8	625770000	880280000		180
1822	O95347;O95347-2;F5GZR0	O95347;O95347-2	Structural maintenance of chromosomes protein 2	SMC2	24	24	22	45.4	0	1.072	0.96295	85.802	27	24.6	609560000	620500000		222;272;320;336;515;749;958;971;1158;1160	338
1823	O95361;H0Y626;I3L4M9;B3KP96;I3L2F3;O95361-2;Q309B1;I3L3K9;I3L1X9;B4DWQ8;C9JWX7	O95361;H0Y626;I3L4M9;B3KP96;I3L2F3;O95361-2;Q309B1;I3L3K9	Tripartite motif-containing protein 16;Tripartite motif-containing protein 16-like protein	TRIM16;CDRT1;TRIM16L	4	4	4	20.6	8.3196e-54	1.1987	1.0532	18.264	4	9.4	24871000	24438000		337;359
1826	O95372;E9PH41;Q5QPQ0;Q5QPQ2;Q5QPQ3;Q5QPQ1;Q5QPN9;E7EPS4;Q5QPN5	O95372;E9PH41;Q5QPQ0;Q5QPQ2;Q5QPQ3;Q5QPQ1	Acyl-protein thioesterase 2	LYPLA2	6	6	6	62.8	8.1503e-174	0.97037	1.0017	11.096	10	35.1	342790000	343290000		190;226
1827	O95373;E9PLB2;E9PLJ0	O95373	Importin-7	IPO7	35	35	35	46.1	0	1.0453	1.0226	26.949	92	44.1	6499300000	7264900000		312
1829	O95391;E5RK41;E5RGM7	O95391;E5RK41;E5RGM7	Pre-mRNA-splicing factor SLU7	SLU7	2	2	2	7.7	1.7077e-08	2.3137	2.0986	2.3263	2	4.3	15129000	28659000		273
1830	O95400	O95400	CD2 antigen cytoplasmic tail-binding protein 2	CD2BP2	6	6	6	23.5	2.978e-231	0.98396	1.047	26.448	8	23.5	251030000	193270000
1831	O95425;O95425-2;F5GY75;F5H2Q5;F5GXV0	O95425;O95425-2;F5GY75;F5H2Q5	Supervillin	SVIL	3	3	3	9.6	1.1517e-175	1.2088	1.076	24.493	2	2.1	10708000	11262000
1832	O95433;B4DUR9;G3V438;H0YJG7;H0YJU2;H0YJG6;G3V3W9;H0YJ63	O95433;B4DUR9;G3V438	Activator of 90 kDa heat shock protein ATPase homolog 1	AHSA1	12	12	12	47	0	1.0938	1.1086	14.914	22	47	1778500000	2019100000		39
1833	O95453;O95453-2;O95453-3;B4DSB0;H3BRK1;F5H1Z4	O95453;O95453-2;O95453-3;B4DSB0	Poly(A)-specific ribonuclease PARN	PARN	9	9	9	37.4	3.7745e-164	0.99078	0.94673	31.191	10	16	162390000	149440000		149;326
1834	O95456;O95456-2;H7C4C0;F8WBH7	O95456;O95456-2	Proteasome assembly chaperone 1	PSMG1	8	8	8	41.7	0	0.83089	1.0988	20.505	15	33	519740000	483000000		65
1835	O95470;H7BXL7;H0Y3V8	O95470;H7BXL7;H0Y3V8	Sphingosine-1-phosphate lyase 1	SGPL1	0	0	0	7.7	9.4582e-07	NaN	NaN	NaN	0	0	0	0		101
1836	O95478;H0YAI9	O95478;H0YAI9	Ribosome biogenesis protein NSA2 homolog	NSA2	4	4	4	31.5	2.5247e-35	0.94409	0.8276	23.37	5	18.8	68233000	70343000		134
1837	O95486;O95486-2	O95486	Protein transport protein Sec24A	SEC24A	3	3	3	11.6	2.5554e-49	NaN	NaN	NaN	1	5.3	5201300	6553400		674
1839	O95563;Q5R3B4	O95563;Q5R3B4	Brain protein 44	BRP44	2	2	2	40.2	2.6202e-15	0.85735	0.98762	29.227	2	17.3	40383000	33472000
1840	O95571	O95571	Protein ETHE1, mitochondrial	ETHE1	6	6	6	53.5	7.799e-166	0.97755	1.1365	40.586	6	30.7	180020000	182780000		66
1841	O95573;H7BYZ7;H7C260;F5GWH2;F5H062	O95573	Long-chain-fatty-acid--CoA ligase 3	ACSL3	19	18	18	50	0	0.8718	0.87372	25.209	33	39.4	1164900000	1000700000		673;679;706
1842	O95613;O95613-2;E7ERP1;H7C2A3	O95613;O95613-2	Pericentrin	PCNT	2	2	2	1	5.4106e-07	0.75284	0.88028	4.5502	2	0.5	9680800	9004500
1844	O95671;O95671-2;F5GXH4;E7ER97	O95671;O95671-2;F5GXH4;E7ER97	N-acetylserotonin O-methyltransferase-like protein	ASMTL	2	2	2	6.6	1.0231e-51	0.91744	1.049	10.691	3	4.2	29834000	28589000		41
1845	O95707;A8MYC1	O95707;A8MYC1	Ribonuclease P protein subunit p29	POP4	2	2	2	34.1	3.6016e-17	NaN	NaN	NaN	1	8.6	4912300	5837800		90
1846	O95714	O95714	E3 ubiquitin-protein ligase HERC2	HERC2	3	3	3	0.8	6.3078e-10	1.0185	1.1905	12.981	4	0.8	139390000	157380000		4223
1847	O95721;C9JAF7	O95721;C9JAF7	Synaptosomal-associated protein 29;Synaptosomal-associated protein	SNAP29	4	4	4	41.9	9.219e-76	0.86365	0.83923	35.555	2	21.3	17729000	19612000
1848	O95747;C9JIG9;F8WBK9	O95747;C9JIG9	Serine/threonine-protein kinase OSR1	OXSR1	10	10	8	35.7	3.9118e-259	1.0206	0.96847	17.501	16	22.4	669350000	701440000		105;303
1849	O95758-4;O95758-5;O95758;O95758-6;O95758-1;B1ALY6;O95758-2	O95758-4;O95758-5;O95758;O95758-6;O95758-1;B1ALY6;O95758-2	Polypyrimidine tract-binding protein 3	PTBP3;ROD1	7	4	4	31.2	0	1.1712	1.1234	54.67	7	20.3	199270000	278480000		263
1850	O95782;O95782-2	O95782;O95782-2	AP-2 complex subunit alpha-1	AP2A1	16	11	11	37.1	0	1.008	1.061	32.823	10	22.9	186680000	195740000
1851	O95816;B4DXE2;A2A296	O95816;B4DXE2	BAG family molecular chaperone regulator 2	BAG2	11	11	11	68.7	0	0.9884	1.0613	24.921	30	64	2449400000	2502400000		154;168
1852	O95817	O95817	BAG family molecular chaperone regulator 3	BAG3	16	16	8	63.3	0	0.93614	1.0039	29.565	34	55.8	1337800000	1242200000
1853	O95831;O95831-3;O95831-2;O95831-4;E9PMA0;Q1L6K4;Q2QKE4	O95831;O95831-3;O95831-2	Apoptosis-inducing factor 1, mitochondrial	AIFM1	17	17	17	48.3	0	1.0447	1.01	22.787	41	33.1	2351200000	2723700000		382;384;593
1855	O95861;B4DUS9;O95861-2;C9JI50;A6NF51;B4DPS5;F8W1J0;F8VZG4;F8VVW8;F8VRY7	O95861;B4DUS9;O95861-2;C9JI50;A6NF51;B4DPS5	3(2),5-bisphosphate nucleotidase 1	BPNT1	7	7	7	55.2	6.5307e-123	1.0167	0.94763	13.639	17	33.4	473410000	572080000
1856	O95881	O95881	Thioredoxin domain-containing protein 12	TXNDC12	5	5	5	36	1.8381e-137	0.95468	0.90303	24.604	13	36	735140000	742800000
1857	O95926	O95926	Pre-mRNA-splicing factor SYF2	SYF2	3	3	3	15.6	0	0.92815	0.91394	14.065	3	15.6	59118000	54922000
1858	O95983;O95983-2	O95983;O95983-2	Methyl-CpG-binding domain protein 3	MBD3	6	6	6	40.9	3.6169e-230	0.77698	0.7729	55.175	5	27.5	117550000	112200000		129;141
1860	O96000;H3BPJ9;Q96II6;H3BV16	O96000;H3BPJ9;Q96II6;H3BV16	NADH dehydrogenase [ubiquinone] 1 beta subcomplex subunit 10	NDUFB10	4	4	4	48.3	1.4089e-179	0.82809	0.91082	8.9158	8	29.1	469830000	458480000		7
1861	O96008;O96008-2	O96008;O96008-2	Mitochondrial import receptor subunit TOM40 homolog	TOMM40	11	11	11	64.5	0	0.95274	0.94828	32.201	25	52.4	2906200000	2862600000		351
1863	O96013;O96013-4;O96013-2;O96013-3;B4DE88;F5H5N9	O96013;O96013-4;O96013-2;O96013-3;B4DE88;F5H5N9	Serine/threonine-protein kinase PAK 4	PAK4	1	1	1	5.4	1.1276e-113	0.54893	0.61489	16.123	2	3	3662800	3056600
1864	O96019;O96019-2;H7C5S0;O94805;C9JQT2	O96019;O96019-2	Actin-like protein 6A	ACTL6A	12	12	12	51.5	0	1.0128	1.0856	28.876	21	46.4	996380000	1104500000		238;242
1865	P00338-3;P00338;E9PH51;F5H308;P00338-4;P00338-5;P00338-2;F5GXY2;F5GYU2;F5GXH2;F5H6W8;F5H5J4;F5GZQ4;F5GWW2;F5GXC7;F5H8H6;F5GXU1	P00338-3;P00338;E9PH51;F5H308;P00338-4;P00338-5;P00338-2	L-lactate dehydrogenase A chain;L-lactate dehydrogenase	LDHA	35	35	32	88.9	0	1.0691	0.97175	31.703	207	85	92157000000	106090000000
1866	P00374;B4DDD2;B4DM58	P00374;B4DDD2;B4DM58	Dihydrofolate reductase	DHFR	10	10	8	63.1	0	0.91479	0.89486	32.196	15	59.9	479600000	429480000		81
1867	P00387-3;P00387;P00387-2;B1AHF3	P00387-3;P00387;P00387-2;B1AHF3	NADH-cytochrome b5 reductase 3;NADH-cytochrome b5 reductase 3 membrane-bound form;NADH-cytochrome b5 reductase 3 soluble form	CYB5R3	13	13	13	53.3	0	0.82112	0.92306	13.432	31	44.9	2525400000	2203000000		75;148;153;189;196
1868	P00390;P00390-3;P00390-2;P00390-4;P00390-5;H0YBD4	P00390;P00390-3;P00390-2;P00390-4;P00390-5	Glutathione reductase, mitochondrial	GSR	9	9	6	37.4	0	0.93446	0.95276	38.75	21	23.9	822280000	840160000		346;401
1869	P00395	P00395	Cytochrome c oxidase subunit 1	MT-CO1	2	2	2	7.6	6.6883e-138	1.0439	0.91934	54.269	2	7.6	31125000	30042000
1870	P00403	P00403	Cytochrome c oxidase subunit 2	MT-CO2	6	6	6	37.9	0	0.81501	0.8852	22.82	16	37.9	3303300000	2980500000
1871	P00441;H7BYH4;F5H503	P00441;H7BYH4	Superoxide dismutase [Cu-Zn]	SOD1	8	8	8	88.3	0	0.98569	1.0283	49.817	22	68.2	6236200000	6074400000		24;37;76;123;129
1872	P00491;G3V5M2;G3V2H3;G3V393	P00491;G3V5M2	Purine nucleoside phosphorylase	PNP	17	17	10	73	0	1.023	0.93118	14.368	50	73	5624800000	5333700000		95
1873	P00492;H7BY78	P00492;H7BY78	Hypoxanthine-guanine phosphoribosyltransferase	HPRT1	11	11	11	69.7	0	1.0062	0.9818	34.332	32	69.7	2385800000	2612100000		115
1874	P00505;E7ERW2;B4DY39	P00505;E7ERW2	Aspartate aminotransferase, mitochondrial;Aspartate aminotransferase	GOT2	31	31	31	74.2	0	1.0346	1.0022	21.907	64	67.4	10715000000	11726000000		73;82;90;159;185;227;296;302;309;338;387;404	293;402
1875	P00533;E9PFD7;Q504U8;H0Y3N3;P00533-3;P00533-4;P00533-2;F8W704;C9JYS6;Q15303;Q15303-2;Q15303-3;Q15303-4;P04626;P04626-4;B4DTR1;H3BLT0;P04626-2;P04626-3	P00533;E9PFD7;Q504U8;H0Y3N3;P00533-3;P00533-4	Epidermal growth factor receptor	EGFR	17	17	17	27.1	0	0.77266	0.90402	30.388	22	16.9	665980000	613160000		478;728
1876	P00558;B7Z7A9;B4E1H9;E7ERH5;B4DHM5	P00558;B7Z7A9;B4E1H9;E7ERH5	Phosphoglycerate kinase 1;Phosphoglycerate kinase	PGK1	39	39	35	95.4	0	0.97929	0.92441	19.585	100	87.8	44954000000	44423000000		6;11;15;41;48;75;86;91;97;106;131;133;139;141;146;156;191;192;199;220;267;272;291;353;361;388	72;176;190;251;356
1877	Q5T9B7;P00568;H0Y4J6;H0YID2;Q9Y6K8;Q9Y6K8-3;Q9Y6K8-2	Q5T9B7;P00568;H0Y4J6	Adenylate kinase isoenzyme 1	AK1	11	11	11	64.8	0	0.89368	0.96172	36.504	21	55.2	1338400000	1643800000		182
1878	P00846	P00846	ATP synthase subunit a	MT-ATP6	1	1	1	4.4	7.3618e-08	0.94984	0.82531	7.1767	3	4.4	214800000	191200000
1879	P00966;Q5T6L6;Q5T6L5;Q5T6L7	P00966;Q5T6L6	Argininosuccinate synthase	ASS1	25	25	25	75.2	0	0.98017	0.99055	16.585	71	65.5	14941000000	14754000000		112;121;140;165;215;228
1880	P01111;G3V5T7;G3V4K2	P01111	GTPase NRas	NRAS	5	5	1	66.7	4.8264e-233	1.0959	1.0004	21.629	8	38.6	263770000	282470000
1884	P01891;P16190;B0UXQ0;P10314;P16189;P30459;P30512;E9PNV0;A2BDY9;B0UXQ1;F8VPA0;F8VZP0;F8VPX3;B4DVX9;P30511-2;F6PQC2;F8VYX9	P01891	HLA class I histocompatibility antigen, A-68 alpha chain	HLA-A	17	17	3	55.1	0	0.79705	0.87503	30.54	46	52.1	6096900000	4972000000		151;170;200;292
1885	P02545;Q6UYC3;P02545-3;Q5TCJ4	P02545;Q6UYC3;P02545-3;Q5TCJ4	Prelamin-A/C;Lamin-A/C	LMNA	73	73	0	86.6	0	0.93768	0.99727	21.57	167	84.9	76651000000	76898000000
1886	P02545-2;Q3BDU5;Q5TCI8	P02545-2;Q3BDU5;Q5TCI8		LMNA	71	2	2	88.5	0	0.89584	1.0094	9.7597	18	86.9	2516400000	2312000000
1890	P02786;G3V0E5;F5H6B1;H7C3V5;F8WBE5	P02786;G3V0E5;F5H6B1	Transferrin receptor protein 1;Transferrin receptor protein 1, serum form	TFRC	43	43	43	60.4	0	1.06	0.94719	23.705	110	55.3	17746000000	19077000000		128;134;145;261;344;358;382;508;531;585;665;693;717	349
1892	P02794;G3V192;E9PKY7;G3V1D1;E9PRK8;E9PK45;E9PKM5;E9PPQ4;E9PQR3	P02794;G3V192;E9PKY7;G3V1D1;E9PRK8	Ferritin heavy chain;Ferritin	FTH1	4	4	4	44.8	1.1648e-25	1.257	1.1467	22.167	7	26.2	218580000	306710000
1893	P03886	P03886	NADH-ubiquinone oxidoreductase chain 1	MT-ND1	1	1	1	6.3	0.00016332	NaN	NaN	NaN	1	6.3	10413000	30502000
1894	P03891	P03891	NADH-ubiquinone oxidoreductase chain 2	MT-ND2	2	2	2	10.4	5.5466e-33	1.2599	1.1143	13.82	6	10.4	58635000	82859000
1895	P03905	P03905	NADH-ubiquinone oxidoreductase chain 4	MT-ND4	2	2	2	9.4	1.4448e-20	0.92867	0.8065	57.561	2	9.4	34716000	41891000
1896	P03915	P03915	NADH-ubiquinone oxidoreductase chain 5	MT-ND5	0	0	0	4.6	8.7155e-05	NaN	NaN	NaN	0	0	0	0
1898	P04040	P04040	Catalase	CAT	24	24	24	73.4	0	0.89615	0.94094	27.536	58	60.7	4189300000	3691800000		93;476
1899	P04075;H3BQN4;H3BPS8;H3BUH7;H3BR04;H3BMQ8;H3BU78;H3BR68	P04075;H3BQN4;H3BPS8;H3BUH7	Fructose-bisphosphate aldolase A;Fructose-bisphosphate aldolase	ALDOA	36	36	30	95.1	0	0.88785	0.91115	20.233	108	93.7	43193000000	43460000000	147	13;14;28;42;101;108;111;139;140;147;200;208;243;294;312;317;318;322;330
1900	P04080	P04080	Cystatin-B	CSTB	6	6	6	100	0	0.87029	0.93502	16.295	16	90.8	3236500000	3037400000		30;34;39;78;91	1;2
1901	P04083;Q5T3N1;Q5T3N0	P04083;Q5T3N1	Annexin A1;Annexin	ANXA1	32	32	32	84.7	0	1.0663	0.98435	15.344	76	78.3	18799000000	21376000000		53;71;90;97;98;161;166;239;250;257;262;281;287;312;332	248
1904	P04179;B3KUK2;F5GYZ5;F5H4R2;P04179-2;F5H3C5;G8JLJ2;B4E3K9;F5GXZ9;G5E9P6	P04179;B3KUK2;F5GYZ5;F5H4R2;P04179-2;F5H3C5;G8JLJ2	Superoxide dismutase [Mn], mitochondrial;Superoxide dismutase	SOD2	12	12	12	77	0	1.0981	0.97235	17.709	29	72.5	3785700000	3765400000		68;122;130;202
1905	P04181;P04181-2	P04181;P04181-2	Ornithine aminotransferase, mitochondrial;Ornithine aminotransferase, hepatic form;Ornithine aminotransferase, renal form	OAT	22	22	22	80	0	0.91231	0.95091	38.216	47	79.5	3335400000	3078300000		49;66;77;386;392
1906	P04183	P04183	Thymidine kinase, cytosolic	TK1	1	1	1	27.4	7.0067e-10	NaN	NaN	NaN	0	6.8	0	0
1907	P04350;B4DJ43;B4DFH6	P04350;B4DJ43;B4DFH6	Tubulin beta-4A chain	TUBB4A;TUBB4	27	5	3	69.8	0	1.1189	1.0511	16.665	8	69.8	1003400000	1206000000		252;297;379	1;164;257;267;299;300;363
1908	P04406;E7EUT4;E7EUT5;E7EU54;O14556	P04406;E7EUT4;E7EUT5	Glyceraldehyde-3-phosphate dehydrogenase	GAPDH	39	39	39	96.4	0	1.0623	0.99864	24.265	309	96.4	201510000000	237640000000
1909	P04632	P04632	Calpain small subunit 1	CAPNS1	13	13	11	87.3	0	0.98012	0.95323	13.033	27	60.4	2189600000	2216300000		135;172;179
1910	P04792;F8WE04	P04792;F8WE04	Heat shock protein beta-1	HSPB1	14	14	3	90.2	0	0.91639	0.98038	14.183	49	82	20165000000	20374000000		123;198
1911	P04818;Q8WYK3;Q8WYK4	P04818;Q8WYK3;Q8WYK4	Thymidylate synthase	TYMS;TS	10	10	10	61	0	0.69499	0.75445	19.796	18	46.3	706730000	510300000		169;292
1912	P04843;F5H6I5;B7Z4L4;B4DNJ5;F8WF32	P04843;F5H6I5;B7Z4L4;B4DNJ5	Dolichyl-diphosphooligosaccharide--protein glycosyltransferase subunit 1	RPN1	28	28	28	61.6	0	0.98793	0.96856	18.702	71	57.8	7258200000	7345600000		187;553;578;579;587
1913	P04844;P04844-2;H7BXZ4;Q5JYR7;Q5JYR4;F2Z3K5;H0Y5M1;Q5JYR2;H7BYQ3;Q5JYR3	P04844;P04844-2	Dolichyl-diphosphooligosaccharide--protein glycosyltransferase subunit 2	RPN2	23	23	23	57.8	0	0.94381	0.92377	19.252	74	52.6	10938000000	10289000000		311;460
1916	P05026;P05026-2;A6NGH2;B7Z9S8	P05026;P05026-2;A6NGH2;B7Z9S8	Sodium/potassium-transporting ATPase subunit beta-1	ATP1B1	6	6	6	39.9	2.4346e-98	0.93469	0.89203	13.219	14	31.4	622640000	653140000		21;85;288
1917	A6NEL0;P05114;A6NL93;H0Y419;H7BXJ5;F2Z2Y5;F2Z2W6	A6NEL0;P05114;A6NL93	Non-histone chromosomal protein HMG-14	HMGN1	4	4	4	40.5	0	0.96731	0.84941	8.9381	7	40.5	437410000	428640000		30
1918	P05141	P05141	ADP/ATP translocase 2	SLC25A5	26	26	14	58.4	0	1.0661	0.98222	15.776	73	49.7	23288000000	24615000000		10;33;43;63;92;94;96;105;147;163;166;260;268;272
1919	P05161	P05161	Ubiquitin-like protein ISG15	ISG15	4	4	4	57.6	0	0.68685	0.68777	15.782	11	51.5	1319300000	877500000
1920	P05187;P10696	P05187;P10696	Alkaline phosphatase, placental type;Alkaline phosphatase, placental-like	ALPP;ALPPL2	21	21	17	59.1	0	0.86853	0.9319	16.922	58	54.4	9513700000	8402800000		84;262;424
1921	P05198;G3V4T5;H0YJS4;B4DM12	P05198;G3V4T5;H0YJS4	Eukaryotic translation initiation factor 2 subunit 1	EIF2S1	24	24	24	83.8	0	0.98046	1.0441	19.826	52	63.8	6092300000	5795800000		12;61;87;97;101;123;141
1923	P05362;E7ESS4	P05362	Intercellular adhesion molecule 1	ICAM1	10	10	10	30.8	4.6763e-280	1.0622	0.93099	26.243	11	20.9	253800000	229880000		56
1924	P05386	P05386	60S acidic ribosomal protein P1	RPLP1	3	3	3	74.6	0	1.2649	1.0929	14.67	24	74.6	8579900000	12942000000
1925	P05387;H0YDD8	P05387	60S acidic ribosomal protein P2	RPLP2	8	8	8	85.2	0	1.1467	1.0865	15.624	33	75.7	17833000000	24181000000		21;41
1926	P05388;F8VWS0;Q3B7A4;F8VU65;F8VW21;Q8NHW5;F8VZS0;G3V210;F8VRK7;F8VQY6;F8VS58;F8W1K8	P05388;F8VWS0;Q3B7A4;F8VU65;F8VW21;Q8NHW5;F8VZS0;G3V210;F8VRK7;F8VQY6;F8VS58	60S acidic ribosomal protein P0;60S acidic ribosomal protein P0-like	RPLP0;RPLP0P6	13	13	4	59	0	1.1774	1.0382	32.949	47	59	12968000000	14389000000		77
1927	P05413	P05413	Fatty acid-binding protein, heart	FABP3	2	2	2	13.5	5.7414e-23	0.69863	0.6171	49.123	3	13.5	65163000	33903000
1928	P05455;E9PFH8;E7ERC4;E9PGX9;E9PFL9;F5H673	P05455;E9PFH8;E7ERC4	Lupus La protein	SSB	29	29	29	67.9	0	1.1841	1.0828	26.923	66	59.6	5486700000	7204800000		9;105;128;191;224;229;276;391	10
1930	P05556;P05556-3;P05556-4;P05556-5;P05556-2;E7EQW5;E7EUI6;E9PLR6;Q5T3E6;C9JPK5;E7ERX5;E9PQJ2;Q5T3E5;C9JJP8;H7C4N8;C9JNE0	P05556;P05556-3;P05556-4;P05556-5;P05556-2	Integrin beta-1	ITGB1	22	22	22	37.8	0	1.0013	0.93017	46.273	41	29.8	4026100000	5724200000		71;105;134;774;794
1931	P05783;F8VZY9;CON__H-INV:HIT000015463	P05783;F8VZY9	Keratin, type I cytoskeletal 18	KRT18	53	53	35	92.8	0	0.95283	1.028	24.048	186	91.2	111210000000	113720000000
1932	P08590;P05976;P05976-2	P08590;P05976;P05976-2	Myosin light chain 3;Myosin light chain 1/3, skeletal muscle isoform	MYL3;MYL1	1	1	1	8.2	2.6755e-27	0.81914	0.92293	1.7305	3	6.2	1012000000	947570000		142
1933	P06132;H0Y5R6;Q5T450;Q5T446	P06132;H0Y5R6;Q5T450	Uroporphyrinogen decarboxylase	UROD	11	11	11	77.7	0	0.90463	0.99738	33.44	16	42.2	704920000	616860000
1935	P06280	P06280	Alpha-galactosidase A	GLA	7	7	7	27.7	2.9763e-90	0.66616	0.70018	18.18	10	19.8	156770000	99740000
1936	P06493;P06493-2;E5RIU6;Q07002;O94921;O94921-2;Q96Q40;F8W6H8;O94921-3;Q96Q40-3;Q96Q40-4;Q96Q40-2;E7EUK8;Q00534;H0YAZ9;B3KX76	P06493;P06493-2;E5RIU6	Cyclin-dependent kinase 1	CDK1	21	21	19	84.8	0	1.0479	0.96119	19.859	59	78.8	6582100000	6486600000		6;9;20;34;56;139;201;254	1
1937	P06576;F8VPV9;H0YH81;F8W079;F8W0P7;H0YI37;F8VQY0	P06576;F8VPV9;H0YH81;F8W079	ATP synthase subunit beta, mitochondrial;ATP synthase subunit beta	ATP5B	33	33	33	78.8	0	0.96819	0.99103	18.125	119	78.8	32371000000	35007000000		124;133;259;426;485;522
1938	P06703	P06703	Protein S100-A6	S100A6	10	10	10	98.9	0	0.93603	0.92182	16.09	48	83.3	10344000000	11648000000		35;40;47	57
1939	P06733;P06733-2;E5RG95;E5RI09	P06733;P06733-2	Alpha-enolase	ENO1	53	53	50	95.4	0	1.0501	0.98986	24.824	366	92.6	99563000000	107490000000
1940	P06744	P06744	Glucose-6-phosphate isomerase	GPI	30	30	4	74	0	1.0135	0.92779	22.814	94	68.5	28544000000	29702000000		12;34;73;89;116;124;128;130;142;226;234;447;454	67;84
1942	P06748;P06748-2;P06748-3;E5RI98;E5RGW4	P06748;P06748-2;P06748-3	Nucleophosmin	NPM1	23	23	23	71.1	0	0.99726	1.0282	11.645	46	59.2	40276000000	39331000000		24;27;32;54;141;223;229;239;248;257;263;267;273	1;5;7;9;65;251
1944	P06753-2;Q5VU59;Q5VU66;P06753-3;Q5VU72;Q5VU61;Q8NAG3;Q5VU63;D6R904;A6NL28;A6NL28-2;D6RFM2	P06753-2;Q5VU59;Q5VU66;P06753-3;Q5VU72;Q5VU61;Q8NAG3		TPM3	29	29	4	85.5	0	0.92563	1.06	23.024	59	82.3	11318000000	12007000000		11;76;82;104;125;169;177;181;184;190;195;215;223;228
1945	P07093-3;P07093;P07093-2;C9JN98	P07093-3;P07093;P07093-2;C9JN98	Glia-derived nexin	SERPINE2	1	1	1	12.7	3.4014e-16	NaN	NaN	NaN	1	2.9	2731900	4220600
1946	P07099;B1AQP9;B1AQP8	P07099	Epoxide hydrolase 1	EPHX1	8	8	8	65.1	1.1616e-116	0.88521	0.89872	23.783	16	24.8	655590000	594140000
1947	P07108;P07108-5;P07108-4;P07108-2;P07108-3	P07108;P07108-5;P07108-4;P07108-2;P07108-3	Acyl-CoA-binding protein	DBI	8	8	8	86.2	4.033e-210	1.0276	0.91338	35.175	19	80.5	2774500000	2604500000		8;55;72;77
1948	P07195;A8MW50;C9J7H8;F5H793;P07864;F5H245;G3XAP5;F5H155;F5H5G7	P07195;A8MW50	L-lactate dehydrogenase B chain;L-lactate dehydrogenase	LDHB	26	24	24	71.9	0	1.0643	0.95324	20.522	95	69.5	43037000000	48626000000		7;58;82;119;156;233;244;308;310;318;319;329
1949	P07199	P07199	Major centromere autoantigen B	CENPB	1	1	1	18.5	7.9766e-17	NaN	NaN	NaN	1	2.5	6648000	8710300
1950	P07203;E9PAS1	P07203	Glutathione peroxidase 1	GPX1	8	8	8	69	5.3678e-231	0.92095	0.81435	23.395	9	51.7	226420000	195790000		148
1952	P07237;E7EPA8;H7BZ94;F5H8J2;B4DUA5;I3L2P8;H0Y3Z3;I3L312;I3L398;I3L3P5;I3L0S0;I3L3U6;I3NI03;I3L514;I3L1Y5	P07237;E7EPA8;H7BZ94;F5H8J2;B4DUA5;I3L2P8;H0Y3Z3	Protein disulfide-isomerase	P4HB	34	34	25	78.5	0	1.0735	0.96111	16.797	92	64.6	13104000000	13671000000		81;103;114;130;200;263;271;308;326;328;366;375;385;409;444;467	425
1953	P07339;H7C469;C9JH19;F8WD96;H7C1V0;F8W787	P07339;H7C469;C9JH19	Cathepsin D;Cathepsin D light chain;Cathepsin D heavy chain	CTSD	18	18	18	54.6	0	0.96329	0.866	24.652	55	54.6	12225000000	12163000000		348;357
1954	P07355-2;P07355;A6NMY6;H0YN42;H0YM50;H0YMU9;H0YMD0;B3KRQ1;H0YNP5;H0YL33;H0YN28;H0YKS4;H0YMM1;H0YNA0;H0YKX9;H0YMT9;H0YLV6;H0YKZ7;H0YMW4;H0YKL9;H0YN52;H0YKV8;H0YMD9;H0YKN4;H0YLE2;H0YNB8	P07355-2;P07355;A6NMY6;H0YN42;H0YM50;H0YMU9;H0YMD0;B3KRQ1;H0YNP5;H0YL33;H0YN28	Annexin A2;Putative annexin A2-like protein;Annexin	ANXA2;ANXA2P2	58	58	58	91	0	1.0254	1.0258	19.698	188	89.9	135230000000	146280000000
1955	P07384;H7C5Z3;E9PRM1;E9PQB3;E9PLQ6;E9PSA6;E9PJA6;E9PMC6;E9PLC9;E9PJJ3;E9PLX0;E9PL37;E9PIA9	P07384;H7C5Z3	Calpain-1 catalytic subunit	CAPN1	18	18	18	37.8	4.9609e-184	0.83971	0.87189	46.135	21	25.9	895950000	769750000		84
1956	P07686;Q5URX0;H0Y9B6;H0YA83;D6REQ8	P07686;Q5URX0;H0Y9B6	Beta-hexosaminidase subunit beta;Beta-hexosaminidase subunit beta chain B;Beta-hexosaminidase subunit beta chain A	HEXB	13	13	13	42.4	7.7707e-189	0.90586	0.90839	58.219	16	27.7	479550000	541490000		465
1957	P07711;Q5T8F0	P07711	Cathepsin L1;Cathepsin L1 heavy chain;Cathepsin L1 light chain	CTSL1	3	3	3	22.8	0	NaN	NaN	NaN	1	12	15139000	7137200
1958	P07737;I3L3D5;CON__P02584	P07737	Profilin-1	PFN1	13	13	13	97.1	0	0.93936	0.91857	25.689	71	87.9	23576000000	26899000000		26;54;91;108;126;127	131
1959	P07741;H3BQB1;G5E9J2;H3BQZ9;H3BQF1;H3BSW3	P07741;H3BQB1;G5E9J2;H3BQZ9;H3BQF1	Adenine phosphoribosyltransferase	APRT	10	10	10	70.6	0	0.85218	0.96995	32.621	27	70.6	2496300000	2345100000		114
1960	P07814;F5H7I7;E7EMN0	P07814;F5H7I7;E7EMN0	Bifunctional glutamate/proline--tRNA ligase;Glutamate--tRNA ligase;Proline--tRNA ligase	EPRS	81	81	81	72	0	1.0409	1.0018	25.023	156	64.4	17746000000	17597000000		139;181;186;282;300;417;437;491;497;512;542;637;650;782;788;849;861;902;907;939;951;961;991;1109;1156;1354;1361;1389;1435;1458;1503	195;299;1424
1961	P07858;F5H2P9;B4DMY4;E9PQM1;E9PSG5;E9PLY3;E9PHZ5;E9PNL5;E9PKQ7;E9PKD0;E9PCB3;E9PJ67;E9PR54;E9PS78;E9PL32	P07858;F5H2P9;B4DMY4	Cathepsin B;Cathepsin B light chain;Cathepsin B heavy chain	CTSB	7	7	7	37.2	1.0545e-176	0.98477	0.92083	14.331	21	22.4	1677500000	1519800000
1962	P07900-2;P07900;Q86U12;G3V2J8;Q14568;Q58FG0	P07900-2;P07900;Q86U12	Heat shock protein HSP 90-alpha	HSP90AA1	74	48	48	69.8	0	1.146	1.0837	29.593	143	60.4	36675000000	41158000000
1963	P07910;G3V2Q1;B2R603;G3V576;G3V575;G3V555	P07910;G3V2Q1;B2R603;G3V576;G3V575;G3V555	Heterogeneous nuclear ribonucleoproteins C1/C2	HNRNPC	20	1	1	68.6	0	0.66613	0.83416	42.474	3	58.5	149620000	160640000		39;42;50;206;216;229;232
1964	P07910-2;G3V4C1;B4DY08;G3V4W0;P07910-4;P07910-3;G3V2D6;G3V251;G3V3K6;G3V5X6;O60812;G8JL89;G3V5V7;B4DSU6;G3V4M8;G3V2H6;Q569J8;G3V129;Q86SE5;B3KT61;Q86SE5-2;E5RJ39;E5RG71	P07910-2;G3V4C1;B4DY08;G3V4W0;P07910-4;P07910-3;G3V2D6;G3V251		HNRNPC	21	21	2	67.2	0	1.0876	1.0126	19.176	55	56.7	13621000000	14420000000		39;42;50;193;203;216;219
1965	P07919	P07919	Cytochrome b-c1 complex subunit 6, mitochondrial	UQCRH	5	5	5	82.4	3.9961e-227	0.93559	1.0686	14.396	10	82.4	1629900000	1592600000		85
1966	P07947;P06241;P06241-2;B3KPS6;Q5R3A8;P06241-3	P07947;P06241;P06241-2;B3KPS6;Q5R3A8;P06241-3	Tyrosine-protein kinase Yes;Tyrosine-protein kinase Fyn	YES1;FYN	4	4	2	18.2	5.5043e-58	1.0295	0.93634	15.154	3	11.6	30609000	32579000
1967	P07951-2;P07951-3	P07951-2;P07951-3			15	8	0	64.1	0	1.2498	1.16	24.765	13	55.3	1127000000	1404800000		59;70;112;118;140;161;220
1968	P07954;P07954-2	P07954;P07954-2	Fumarate hydratase, mitochondrial	FH	18	18	18	58.2	0	1.0337	0.95478	36.504	48	53.7	6971600000	7102700000		61;66;115;292	121
1969	P07996	P07996	Thrombospondin-1	THBS1	0	0	0	13.8	4.7546e-112	NaN	NaN	NaN	0	0	0	0
1970	P08047;G5E9M8;H3BVI2;H3BUU5	P08047;G5E9M8	Transcription factor Sp1	SP1	3	3	3	18.3	2.064e-287	1.2045	1.1049	20.916	5	8	33531000	56289000
1971	P08195-2;B4E2Z3;F5H0E2;F5H867;F5GZR9	P08195-2;B4E2Z3		SLC3A2	27	27	0	59	0	0.9782	0.95107	23.457	100	54.4	21321000000	20832000000		39;46;59;65;116;144;514
1972	P08237;P08237-2;F8VZQ1;F8VNX2;F8VP00;F8VX13;F8VSL1;F8VZI0;F8VYK8;F8VTQ3;F8VUB8;F8VW30;F8VSF7;F8W1J8;H0YHB8;F8VVE3	P08237;P08237-2	6-phosphofructokinase, muscle type	PFKM	23	22	21	55.9	0	0.97597	1.0281	16.657	44	41.5	1854700000	1802800000		144;372;678;682;738;744
1973	P08238;Q5T9W8;E9PHI1;H0Y6E4;E9PHI2;H0Y5S7;E9PHH7;H0Y598;Q58FG1	P08238	Heat shock protein HSP 90-beta	HSP90AB1	76	76	30	88.3	0	0.96312	1.0174	19.054	311	75.1	128260000000	130710000000
1974	P08240;E9PJS4	P08240;E9PJS4	Signal recognition particle receptor subunit alpha	SRPR	9	9	9	31.3	6.6635e-301	1.1383	1.0241	30.658	15	21	270890000	355060000		206
1975	P08397;P08397-2;F5H345;G5EA58;G3V1P4;F5H226;F5GY90;F5H0P4;F5H4X2	P08397;P08397-2;F5H345;G5EA58;G3V1P4;F5H226;F5GY90	Porphobilinogen deaminase	HMBS	1	1	1	25.2	7.7505e-66	NaN	NaN	NaN	1	3	6988700	7014800		128
1976	P08559-4;P08559-2;P08559;P08559-3;Q5JPT9;Q5JPU3;Q5JPU1;Q5JPU0;Q5JPU2;P29803	P08559-4;P08559-2;P08559;P08559-3	Pyruvate dehydrogenase E1 component subunit alpha, somatic form, mitochondrial	PDHA1	21	21	21	50.9	0	0.8728	0.95901	21.05	40	49.8	1835900000	1726300000		101;115;121;123;282;359;374;423	356
1977	P08572;E7EPD1	P08572;E7EPD1	Collagen alpha-2(IV) chain;Canstatin	COL4A2	4	4	4	4.4	7.0703e-19	0.88574	1.0185	14.957	4	4.4	154820000	133570000
1978	P08574	P08574	Cytochrome c1, heme protein, mitochondrial	CYC1	9	9	9	54.5	0	1.0023	1.0293	16.042	26	36.9	2149100000	2273400000		177
1979	P08579	P08579	U2 small nuclear ribonucleoprotein B	SNRPB2	7	4	4	54.7	0	1.0758	1.0394	25.038	9	33.3	579450000	697930000		85
1981	P08621;P08621-2;P08621-3;P08621-4	P08621;P08621-2;P08621-3	U1 small nuclear ribonucleoprotein 70 kDa	SNRNP70	18	18	18	49.7	0	0.83485	0.95052	26.443	37	44.9	2397900000	2089900000		27;118;130
1982	P08648;H0YIV7	P08648	Integrin alpha-5;Integrin alpha-5 heavy chain;Integrin alpha-5 light chain	ITGA5	3	3	3	14.2	8.9416e-120	0.83237	0.9234	41.458	6	4.2	62590000	63425000
1983	P08651-2;P08651-3;P08651-4	P08651-2;P08651-3;P08651-4			3	0	0	26.3	2.4993e-249	NaN	NaN	NaN	0	7.4	0	0
1984	P08670;B0YJC4;F5H288;B0YJC5;Q5JVS8;P17661;H7C5W5;E9PBF7;P12036;F8WC76;P12036-2;P07196	P08670;B0YJC4;F5H288	Vimentin	VIM	61	61	53	87.1	0	0.89263	0.94092	19.745	325	82	141270000000	132800000000
1985	P08708;P0CW22;H0YK46;H0YN88;H0YN73;H3BNC9	P08708;P0CW22;H0YK46;H0YN88	40S ribosomal protein S17;40S ribosomal protein S17-like	RPS17;RPS17L	10	10	10	78.5	0	1.2672	1.1199	12.207	23	75.6	6983000000	10158000000		19;32;49;59;72;103;107
1986	P08754	P08754	Guanine nucleotide-binding protein G(k) subunit alpha	GNAI3	15	10	9	57.6	0	0.98091	0.98121	46.958	13	54.5	628360000	575220000		35;67
1987	P08758;E7ENQ5;D6RBL5;E9PHT9;D6RBE9;D6RCN3	P08758;E7ENQ5;D6RBL5;E9PHT9	Annexin A5;Annexin	ANXA5	29	29	29	87.2	0	0.89692	0.90752	23.601	75	85	18077000000	16377000000		70;76;79;86;97;101;108;193;260;301	85
1988	P09012;B4DDC7	P09012	U1 small nuclear ribonucleoprotein A	SNRPA	8	8	5	47.9	2.7841e-270	1.0155	0.9513	11.091	16	34	2078300000	2028600000		20;88
1989	P09038;P09038-1;P09038-3;P09038-2	P09038;P09038-1;P09038-3;P09038-2	Fibroblast growth factor 2	FGF2	4	4	4	15.3	4.8447e-60	1.0228	0.97834	22.15	6	12.8	70425000	81947000
1990	P09110;C9JDE9;F5GXL8;H7C131;G5E935;H0Y4D4;B4E072;B4DVF4;F2Z3P7;F2Z2Q6	P09110;C9JDE9;F5GXL8;H7C131;G5E935;H0Y4D4	3-ketoacyl-CoA thiolase, peroxisomal	ACAA1	10	10	10	53.1	5.817e-227	1.0099	0.98357	45.941	23	41.5	832470000	486720000
1991	P09132	P09132	Signal recognition particle 19 kDa protein	SRP19	1	1	1	18.8	1.2362e-05	0.77277	0.79061	20.119	2	10.4	69582000	38032000
1992	P09211;A8MX94	P09211;A8MX94	Glutathione S-transferase P	GSTP1	11	11	11	62.4	0	0.84056	0.95291	26.741	31	61.9	3294400000	3013900000		128
1993	P09234	P09234	U1 small nuclear ribonucleoprotein C	SNRPC	3	3	3	19.5	1.613e-107	1.0723	1.1512	15.976	8	19.5	809640000	1013200000
1994	P09382;F8WEI7	P09382	Galectin-1	LGALS1	13	13	13	94.1	0	1.0028	0.90445	40.479	40	94.1	15570000000	16195000000		13;29;64;108
1995	P09417;B3KW71;D6RGG7;B7Z415;D6RHJ7;H0Y8F7	P09417;B3KW71	Dihydropteridine reductase	QDPR	3	3	3	41	6.0948e-114	NaN	NaN	NaN	1	16.4	10857000	9854100
1996	P09429;Q5T7C4;Q5T7C6;Q5T7C0;B2RPK0	P09429;Q5T7C4;Q5T7C6	High mobility group protein B1	HMGB1	20	20	14	52.1	0	1.125	1.0343	20.677	66	52.1	8436400000	8652900000		43;59;146;154;157	63
1997	P09488;E7EWW9;P09488-2;Q03013;B9ZVX7;Q03013-2;H3BRM6;Q4JNT8;H3BQT3;A6NNT0	P09488;E7EWW9;P09488-2;Q03013;B9ZVX7	Glutathione S-transferase Mu 1;Glutathione S-transferase Mu 4	GSTM1;GSTM4	5	5	1	51.4	3.2742e-163	0.9489	0.9008	11.982	10	28.4	509880000	586420000		50;144
1998	P09493-3;Q6ZN40;D9YZV3;D9YZV2;H0YL52;H0YKX5;H0YKP3;H0YK20;H0YKZ6;H0YLS7	P09493-3;Q6ZN40;D9YZV3;D9YZV2;H0YL52;H0YKX5		TPM1	14	1	0	57.4	0	1.2208	1.2389	15.115	5	49.3	336200000	406860000		112;118;251;259
1999	P09496;P09496-3;P09496-4;P09496-2;F8WF69;C9J8P9;F5H6N3	P09496;P09496-3;P09496-4;P09496-2;F8WF69;C9J8P9;F5H6N3	Clathrin light chain A	CLTA	5	5	5	24.2	5.1695e-184	0.90374	0.98658	23.319	12	24.2	582660000	574150000
2000	P09497;P09497-2;D6RJD1	P09497;P09497-2;D6RJD1	Clathrin light chain B	CLTB	4	4	4	13.5	2.1035e-103	0.98118	1.0082	13.915	4	13.5	175660000	207550000		184
2001	P09525;Q6P452;B4DDF9	P09525;Q6P452;B4DDF9	Annexin A4;Annexin	ANXA4	12	12	12	55.8	0	0.91207	0.91123	19.647	20	40.8	795810000	703540000		213;293;300
2002	P09543;P09543-2;F8W7I0;C9K0L8	P09543;P09543-2;F8W7I0	2,3-cyclic-nucleotide 3-phosphodiesterase	CNP	11	11	11	48	0	1.0869	0.9869	17.827	21	30.9	641280000	700450000		79;175;275
2003	P09601;B1AHA8	P09601;B1AHA8	Heme oxygenase 1	HMOX1	8	8	8	68.4	0	1.1054	1.201	31.396	20	45.1	751290000	912830000		177
2004	P09651;F8W6I7;F8VRQ1;F8VXY0;P09651-3;F8VZ49;Q32P51;F8W646;F8VTQ5;F8VYN5	P09651;F8W6I7;F8VRQ1;F8VXY0;P09651-3;F8VZ49;Q32P51	Heterogeneous nuclear ribonucleoprotein A1;Heterogeneous nuclear ribonucleoprotein A1-like 2	HNRNPA1;HNRNPA1L2	26	1	1	69.1	0	0.82114	0.95924	35.532	3	65.6	91919000	84636000		3;8;52;78;113;166;350	137
2005	P09651-2;F8W1S7;F8VSB5;H0YH80	P09651-2;F8W1S7;F8VSB5		HNRNPA1	26	26	1	84.1	0	1.0156	1.0031	15.447	115	80	29373000000	28819000000		3;8;52;78;113;166;298	137
2006	P09661;H0YKK0;H0YMA0;H0YLR3;O95485;Q9UEN1	P09661;H0YKK0	U2 small nuclear ribonucleoprotein A	SNRPA1	10	10	10	72.9	0	0.97972	1.1094	34.023	24	41.6	1602100000	1611400000		149;160
2007	P09669	P09669	Cytochrome c oxidase subunit 6C	COX6C	3	3	3	50.7	1.9979e-15	0.71061	0.77204	29.339	4	40	262030000	212350000		60
2008	P09874;F8WC10;Q5VX85;Q5VX84;Q9Y6F1-2;Q9Y6F1;C9J9C7	P09874	Poly [ADP-ribose] polymerase 1	PARP1	56	56	56	76.6	0	1.1401	1.0789	35.561	102	60.8	9661100000	10523000000		7;23;30;108;131;192;249;253;262;400;414;528;548;571;579;600;607;621;629;683;700;787;796;940
2009	P09913	P09913	Interferon-induced protein with tetratricopeptide repeats 2	IFIT2	1	1	1	16.3	3.5728e-18	NaN	NaN	NaN	0	1.7	0	0		126;255
2010	P09923	P09923	Intestinal-type alkaline phosphatase	ALPI	12	8	8	45.6	0	1.024	1.1233	39.278	22	39.4	1563700000	1606500000
2011	P09960;F8VV40;P09960-2;P09960-3;B4DEH5	P09960;F8VV40;P09960-2;P09960-3	Leukotriene A-4 hydrolase	LTA4H	28	28	28	69.6	0	0.99112	0.98922	23.449	60	53	3112500000	3103200000		73;191;337;414;418;434;480;566;573
2012	P09972;B7Z1N6;A8MVZ9;B7Z3K7;C9J8F3	P09972;B7Z1N6;A8MVZ9;B7Z3K7;C9J8F3	Fructose-bisphosphate aldolase C;Fructose-bisphosphate aldolase	ALDOC	10	4	4	50	0	0.94308	1.0942	24.698	14	34.9	1478200000	1660300000	147	13;139;140;147;200;208
2013	P0C0S5;Q71UI9;C9J0D1;Q71UI9-2;A6NFA8;A6NKY0;C9J386;A8MQC5	P0C0S5;Q71UI9;C9J0D1;Q71UI9-2;A6NFA8;A6NKY0;C9J386	Histone H2A.Z;Histone H2A.V;Histone H2A	H2AFZ;H2AFV	8	6	6	65.6	0	1.073	0.96073	14.683	22	65.6	5578700000	6785300000	5;8;12;14	5
2014	P0C0S8;P20671;Q9BTM1;Q96KK5;Q99878;H0YFX9;C9JE22;Q9BTM1-2	P0C0S8;P20671;Q9BTM1;Q96KK5;Q99878;H0YFX9;C9JE22;Q9BTM1-2	Histone H2A type 1;Histone H2A type 1-D;Histone H2A.J;Histone H2A type 1-H;Histone H2A type 1-J;Histone H2A	HIST1H2AG;HIST1H2AD;H2AFJ;HIST1H2AH;HIST1H2AJ	9	1	0	58.5	0	0.9847	1.1384	12.151	9	58.5	295560000	288720000		96;100;119
2017	P0CB43;Q9BTY7;E9PPP0;E9PIX0;E9PSG3	P0CB43;Q9BTY7	Protein FAM203B;Protein FAM203A	FAM203B;FAM203A	3	3	3	37.2	2.1289e-274	1.1225	1.3037	47.609	5	11	136700000	147890000
2019	P0CG30;Q6ICJ4;P0CG29;B5MCL2	P0CG30;Q6ICJ4;P0CG29;B5MCL2	Glutathione S-transferase theta-2B;Glutathione S-transferase theta-2	GSTT2B;Em:AP000351.3;GSTT2	3	3	2	33.2	1.0063e-139	1.1605	0.98674	10.855	5	16	79056000	106190000
2023	P10109	P10109	Adrenodoxin, mitochondrial	FDX1	1	1	1	15.8	2.1797e-08	NaN	NaN	NaN	1	4.3	4065900	3943800
2024	P10155;Q5LJ99;Q5LJA0;Q5LJ98;P10155-2;H0Y9N5;G5E9R9;D6RE09;D6RDN1	P10155;Q5LJ99;Q5LJA0;Q5LJ98	60 kDa SS-A/Ro ribonucleoprotein	TROVE2	13	13	13	45.7	3.8125e-246	0.92914	1.018	41.179	21	27.7	838670000	1036500000		214;224;312;359
2025	P10253;I3L3L3;I3L0S5	P10253	Lysosomal alpha-glucosidase;76 kDa lysosomal alpha-glucosidase;70 kDa lysosomal alpha-glucosidase	GAA	2	2	2	12.5	4.3132e-37	0.83961	0.98117	57.278	3	3	36559000	34021000
2027	P10398	P10398	Serine/threonine-protein kinase A-Raf	ARAF	2	2	1	7.4	2.7832e-08	NaN	NaN	NaN	1	3.8	22546000	17017000
2028	P10412	P10412	Histone H1.4	HIST1H1E	10	1	1	33.3	3.5299e-206	1.0112	0.87861	12.871	6	33.3	587310000	557230000		46;52;64;75;106
2029	P10515;E9PEJ4;H0YDD4;F5H7M3;F5H0X9	P10515;E9PEJ4;H0YDD4;F5H7M3	Dihydrolipoyllysine-residue acetyltransferase component of pyruvate dehydrogenase complex, mitochondrial	DLAT	8	8	8	34.2	5.1003e-257	1.1177	1.0367	17.739	13	15.1	292250000	310900000		462;466
2030	P10586;P10586-2;H0Y6Z7;H0Y7Z9;F2Z3B8;P23468;G3XAE2;G3XAD5;P23468-2;P23468-6;F5GWR7;P23468-4;P23468-5;F5GWT7;F5GWY7;E7ERQ2;P23468-3;H0Y4H1;H0Y380;A2A437	P10586;P10586-2;H0Y6Z7;H0Y7Z9;F2Z3B8;P23468;G3XAE2;G3XAD5;P23468-2;P23468-6;F5GWR7;P23468-4;P23468-5;F5GWT7;F5GWY7;E7ERQ2;P23468-3;H0Y4H1;H0Y380	Receptor-type tyrosine-protein phosphatase F;Receptor-type tyrosine-protein phosphatase delta	PTPRF;PTPRD	1	1	1	5.5	1.5544e-41	NaN	NaN	NaN	0	0.7	0	0		906
2031	P10599;B1ALW1	P10599;B1ALW1	Thioredoxin	TXN	8	8	8	66.7	1.1932e-161	1.0032	0.86956	46.945	26	66.7	9807900000	9856900000		39;81;94;96
2032	P10606	P10606	Cytochrome c oxidase subunit 5B, mitochondrial	COX5B	4	4	4	45	3.6599e-37	0.98597	0.93215	21.828	12	29.5	1271600000	1208500000
2033	P10619;Q5JZH0;Q5JZG9	P10619	Lysosomal protective protein;Lysosomal protective protein 32 kDa chain;Lysosomal protective protein 20 kDa chain	CTSA	4	4	4	16.7	7.933e-237	0.90856	0.83444	18.341	10	11.9	450060000	394450000
2034	P10644	P10644	cAMP-dependent protein kinase type I-alpha regulatory subunit	PRKAR1A	6	6	6	32.8	7.0006e-136	1.7621	1.771	44.01	5	23.1	97911000	197950000		261;367
2035	P10768;H7BZT7	P10768;H7BZT7	S-formylglutathione hydrolase	ESD	11	11	11	72	0	1.0867	1.0246	24.09	20	64.2	1479100000	1765900000		200
2036	P10809;F5GWR2;E7ESH4;E7EXB4;B7Z712;C9JL25;C9JCQ4;C9JL19;C9J0S9;F8WBB1	P10809	60 kDa heat shock protein, mitochondrial	HSPD1	66	66	66	91.3	0	1.0811	1.0177	21.445	289	88.3	98479000000	110090000000
2037	P11021;B4DEF7	P11021	78 kDa glucose-regulated protein	HSPA5	47	46	46	66.1	0	1.0362	0.96546	21.035	135	63.9	26416000000	27530000000
2038	P11047	P11047	Laminin subunit gamma-1	LAMC1	2	2	2	7.4	1.0166e-151	1.327	1.2058	3.5632	2	1.7	14236000	16155000
2039	P11142;E9PKE3;E9PNE6;P11142-2;A8K7Q2;E9PN89;E9PS65;E9PLF4;E9PK54;E9PQK7;E9PQQ4;E9PPY6;E9PN25;E9PM13;E9PI65;E9PSH5	P11142;E9PKE3;E9PNE6;P11142-2;A8K7Q2;E9PN89	Heat shock cognate 71 kDa protein	HSPA8	57	57	44	77.7	0	1.0962	1.0764	30.981	164	77.2	81556000000	91731000000
2040	P11172;B5LY68;P11172-2;E9PFD2;B5LY72;F8WDG4;F2Z303;F2Z3P2	P11172;B5LY68;P11172-2;E9PFD2	Uridine 5-monophosphate synthase;Orotate phosphoribosyltransferase;Orotidine 5-phosphate decarboxylase	UMPS	12	12	12	50.8	0	0.97952	1.0135	25.002	14	37.1	387710000	428600000		162;178;242
2041	P11177;P11177-2;P11177-3;C9J634;F8WF02	P11177;P11177-2;P11177-3;C9J634	Pyruvate dehydrogenase E1 component subunit beta, mitochondrial	PDHB	15	15	15	69.4	0	1.0509	1.0236	23.754	36	63	2846200000	3251700000		354
2042	P11182;F5H1F9;Q5VVL7	P11182;F5H1F9;Q5VVL7	Lipoamide acyltransferase component of branched-chain alpha-keto acid dehydrogenase complex, mitochondrial	DBT	5	5	5	21.6	2.0652e-41	1.0046	0.87298	2.2476	2	9.8	43903000	54422000		68;202;295;304
2043	P11216;H0Y4Z6	P11216	Glycogen phosphorylase, brain form	PYGB	8	4	4	27.9	7.96e-239	0.55284	0.65565	17.712	3	13.3	53796000	24886000		811
2044	P11233;H7C3P7;C9JQB3;C9JYR1;C9JPE8;F8WEQ6	P11233;H7C3P7	Ras-related protein Ral-A	RALA	4	4	2	23.8	2.8649e-96	1.0387	0.9971	9.8667	7	23.8	177680000	186050000
2045	Q59FP5;P11277-2;P11277;P11277-3;E7EV95;H0YJE6	Q59FP5;P11277-2;P11277;P11277-3	Spectrin beta chain, erythrocyte	SPTB	7	0	0	4.7	4.0925e-55	NaN	NaN	NaN	0	3	0	0		66;128;228;423
2046	P11279;B4DWL3	P11279;B4DWL3	Lysosome-associated membrane glycoprotein 1	LAMP1	5	5	5	14.9	0	0.93492	0.89975	10.876	10	13.2	2186300000	1911500000
2047	P11387;H0YAR3	P11387	DNA topoisomerase 1	TOP1	23	23	21	44.4	0	0.86902	0.8487	24.86	22	29.9	840020000	756220000		148;172;218;239;280;347;354;443;540;545;666;669;742	343
2048	P11388-4;P11388-3;P11388-2;P11388;C9J5P2;H7BXX8;H7BXH5	P11388-4;P11388-3;P11388-2;P11388;C9J5P2;H7BXX8;H7BXH5	DNA topoisomerase 2-alpha;DNA topoisomerase 2	TOP2A	50	50	38	47.1	0	1.2444	1.1317	25.071	73	38.3	1824700000	2301600000		131;254;478;521;600;610;713;816;1156;1169;1232;1451;1535	712
2049	P11413-3;P11413;P11413-2;E7EUI8;E7EM57;E9PD92	P11413-3;P11413;P11413-2;E7EUI8;E7EM57	Glucose-6-phosphate 1-dehydrogenase	G6PD	33	33	33	68.6	0	0.77739	0.81178	30.322	67	65.3	4383000000	3454400000		119;125;201;318;462;527;544	526
2050	Q5HY81;P11441;F8WB70	Q5HY81;P11441	Ubiquitin-like protein 4A	UBL4A	6	6	6	50	3.1402e-70	0.86843	0.95828	39.544	7	35	210610000	142940000		33
2051	P11474;P11474-2;E7EWD9;O95718;O95718-2;O95718-3;H0YGT3;F5GWT5	P11474;P11474-2	Steroid hormone receptor ERR1	ESRRA	2	2	2	10.2	4.7785e-19	NaN	NaN	NaN	0	8	5141700	0
2052	P11498;B4DN00;E9PRE7;E9PS68	P11498	Pyruvate carboxylase, mitochondrial	PC	39	39	39	64.3	0	0.76395	0.84055	29.592	92	51.1	6529500000	5431900000		35;79;297;1090
2053	P11586;G3V2B8;F5H2F4;G3V3L6	P11586;G3V2B8;F5H2F4;G3V3L6	C-1-tetrahydrofolate synthase, cytoplasmic;Methylenetetrahydrofolate dehydrogenase;Methenyltetrahydrofolate cyclohydrolase;Formyltetrahydrofolate synthetase	MTHFD1	46	46	45	78.9	0	0.94711	0.94495	20.151	83	69	7661800000	8037200000		10;157;262;297;299;473;784;819;825
2054	P11717	P11717	Cation-independent mannose-6-phosphate receptor	IGF2R	25	25	25	28.6	0	1.0569	0.96628	28.205	25	15.5	495030000	561900000		687
2055	P11766;H0YAG8;D6RFE4;D6R9G2;D6RAY0	P11766	Alcohol dehydrogenase class-3	ADH5	11	11	11	46	0	1.027	0.90398	23.185	21	33.7	1002100000	1173200000		338;357;366
2056	P11802;F8VZ51;B4DNF9;F8VZZ0;F8VWX7;F8VTV8;F8VYH9;F8VXD2;F8W1L8;Q96BE9;F8VYY1;F8VZ13	P11802;F8VZ51;B4DNF9;F8VZZ0;F8VWX7;F8VTV8;F8VYH9	Cyclin-dependent kinase 4	CDK4	8	7	7	49.8	9.1938e-243	0.91893	0.92865	69.454	9	40.6	309410000	246830000		297
2057	P11908-2;P11908;D3YTJ7;H7C540;H7C518;A6NMS2	P11908-2;P11908	Ribose-phosphate pyrophosphokinase 2	PRPS2	14	5	4	56.7	0	1.1106	1.0036	17.277	12	48.9	355210000	375290000		29
2058	P11940;E7EQV3;P11940-2;E7ERJ7;H0YAR2;H0YBQ4;H0YBN4;H0YAP2;E5RJB9;E5RH24;E5RGH3;H0YB75;H0YAS6;Q4VXU2;H0YB86;H0YAS7;H0YAW6;Q4VY17;E5RHG7;H0YC10;E5RFD8;E5RGC4;E5RJM8	P11940;E7EQV3;P11940-2;E7ERJ7;H0YAR2	Polyadenylate-binding protein 1	PABPC1	36	36	9	72.8	0	1.0486	1.0586	19.892	122	62.3	19094000000	19869000000		78;95;104;108;157;196;208;213;279;284;299;620	72;383
2059	P12004	P12004	Proliferating cell nuclear antigen	PCNA	17	17	17	78.9	0	1.0464	1.0386	28.708	50	75.9	8311500000	12310000000		168;248;254
2060	P12074;Q5T8I0;H0YIV9	P12074;Q5T8I0;H0YIV9	Cytochrome c oxidase subunit 6A1, mitochondrial;Cytochrome c oxidase subunit 6A, mitochondrial	COX6A1;COX6A1P2;GATC	2	2	2	43.1	2.843e-09	1.066	1.0652	5.0129	2	43.1	182640000	251920000
2061	P12235	P12235	ADP/ATP translocase 1	SLC25A4	15	4	4	54	0	0.82349	0.94409	3.5616	4	43	41637000	37381000		33;43;92;96;272
2062	P12236;Q9H0C2	P12236	ADP/ATP translocase 3	SLC25A6	25	13	9	67.8	0	1.0734	1.0463	17.501	37	62.4	3764500000	4016800000		33;63;92;94;96;105;163;260;268;272
2063	P12268;H0Y4R1;F5H247;E7ETK5	P12268;H0Y4R1;F5H247	Inosine-5-monophosphate dehydrogenase 2	IMPDH2	23	23	23	68.9	0	1.0647	1.0436	28.415	79	61.7	8087100000	8735400000		436;455;511
2064	P12270;Q5SWX9	P12270	Nucleoprotein TPR	TPR	54	54	54	46	0	0.92472	0.97506	28.81	97	31.1	4606300000	4622000000		16;27;59;84;165;187;299;312;421;428;582;699;854;895;952;1154;1165;1333;1427;1549;1561;1563
2065	P12277;E7EUJ8;G3V4N7;G3V461;H0YJK0	P12277;E7EUJ8	Creatine kinase B-type	CKB	17	17	9	67.5	0	0.98546	1.0328	11.798	43	67.2	5317600000	6243000000		307;313
2066	P12429;D6RA82;D6RFG5;D6RCA8;D6RAZ8;D6RFJ9	P12429;D6RA82	Annexin A3;Annexin	ANXA3	9	9	9	53.9	2.821e-102	0.77199	0.78548	17.427	11	35.3	296910000	258860000		69
2067	P12532-2;P12532;E7EVM3;F8WCN3;E9PCP8;B4DFE8;C9JSQ1;C9JT96;C9J6W7;C9J8F6;C9J995;C9JJX8	P12532-2;P12532;E7EVM3;F8WCN3;E9PCP8	Creatine kinase U-type, mitochondrial	CKMT1A;CKMT1B	5	5	4	33.7	0	0.84416	0.94573	42.597	6	23	64850000	45663000		374
2068	P12814;P12814-3;B7TY16;P12814-2;H9KV75;G3V2N5;H7C5W8;G3V2W4;H0YJW3;G3V2X9;H0YJ11;G3V5M4;G3V2E8;G3V380	P12814;P12814-3;B7TY16;P12814-2;H9KV75	Alpha-actinin-1	ACTN1	58	34	34	86.1	0	1.0755	1.0334	33.569	109	79.1	12923000000	16512000000		31;103;195;198;214;398;492;563;676	239;710
2069	P12955;P12955-2;E9PCE8	P12955;P12955-2;E9PCE8	Xaa-Pro dipeptidase	PEPD	6	6	6	24.9	1.2958e-32	0.873	1.0191	36.01	9	13.2	266030000	223470000
2070	P12956;B1AHC8;B1AHC9;B1AHC7;F5H1I8	P12956;B1AHC8;B1AHC9;B1AHC7;F5H1I8	X-ray repair cross-complementing protein 6	XRCC6	34	34	34	58.8	0	1.0874	1.0159	17.603	123	51.9	15948000000	17714000000		114;123;129;331;338;351;443;468;510;565;605
2071	P13010;C9JZ81;H7C0H9	P13010	X-ray repair cross-complementing protein 5	XRCC5	48	48	48	85.2	0	1.1492	1.0684	23.183	128	76.2	17954000000	23305000000		195;202;238;239;265;325;332;338;466;469;565;648;660;665;702
2073	P13073;H3BNV9;H3BN72;H3BPG0;Q86WV2;H3BNI5	P13073;H3BNV9;H3BN72;H3BPG0	Cytochrome c oxidase subunit 4 isoform 1, mitochondrial	COX4I1	10	10	10	59.2	3.595e-212	0.96587	0.95005	10.716	19	55	2490300000	2557600000		29;60;87;135;164
2074	P13284	P13284	Gamma-interferon-inducible lysosomal thiol reductase	IFI30	3	3	3	25.6	0	1.0702	0.9503	26.702	9	25.6	807890000	921350000
2075	P13489;H0YCR7;E9PIM9;E9PLZ3;E9PMJ3;E9PIK5;E9PMN0;E9PMA9;E9PMI1;E9PR82	P13489	Ribonuclease inhibitor	RNH1	17	17	17	72.7	0	0.97557	1.07	40.227	34	57	2854200000	2568800000
2076	P13498	P13498	Cytochrome b-245 light chain	CYBA	1	1	1	7.7	8.1654e-06	NaN	NaN	NaN	1	7.7	3961000	2992000
2077	P13639;F5H370;B4DMC6;B4DPU3	P13639;F5H370;B4DMC6	Elongation factor 2	EEF2	86	86	85	83.4	0	1.0292	1.0384	23.083	261	75.4	78561000000	93273000000
2078	P13667;C9JMN9	P13667	Protein disulfide-isomerase A4	PDIA4	38	37	37	60	0	0.93656	0.89201	27.431	85	56.9	8182000000	7970600000		103;111;163;211;218;245;346;366;391;528;533;543;570;629;637	540
2080	P13674-2;C9JL12	P13674-2;C9JL12		P4HA1	10	10	0	46.3	0	1.152	1.0952	66.612	18	26	397670000	703280000		62;334;382;442
2081	P13693;Q8TBK7;E9PJF7;Q56UQ5;Q9HAU6;H0YCX0	P13693;Q8TBK7;E9PJF7	Translationally-controlled tumor protein	TPT1	9	9	9	84.9	0	1.2013	1.1212	31.101	18	36	3029700000	4374700000		19;89;90;93;97;102;123	13
2082	P13797;B4DGB4;B7Z6M1;F8W8D8;B4DI60;H7C4N2;P13796;Q5TBN3;F2Z2Z9	P13797;B4DGB4;B7Z6M1;F8W8D8	Plastin-3	PLS3	32	32	29	78.6	0	1.0902	0.98966	22.966	76	66.7	7459600000	8038700000		91;297;335;346;444;471;545
2083	P13804;P13804-2;H0YLU7;H0YNX6;H0YK49;H0YL12;H0YKF0;H0YL83;H0YM12	P13804;P13804-2;H0YLU7;H0YNX6;H0YK49;H0YL12;H0YKF0	Electron transfer flavoprotein subunit alpha, mitochondrial	ETFA	16	16	16	79.3	0	1.03	0.92714	19.028	57	67.9	9328700000	9446000000		69;85;117;139;203;226;232
2084	P13807;P13807-2;B7Z806;F5H1N8;C9IYM4;F5H3S3	P13807;P13807-2;B7Z806	Glycogen [starch] synthase, muscle	GYS1	2	2	2	11.1	4.8665e-27	1.1398	1.0346	22.306	5	2.6	39157000	45130000
2085	P13861;Q9BUB1;H7C1L0;H7C330;C9J830;H7C4A9;P31323;F5H1R5	P13861;Q9BUB1	cAMP-dependent protein kinase type II-alpha regulatory subunit	PRKAR2A	12	12	12	59.2	0	0.92853	1.0641	19.979	19	39.6	991570000	854840000		190;280
2088	P13984	P13984	General transcription factor IIF subunit 2	GTF2F2	8	8	8	68.7	4.6122e-79	1.1041	1.1104	38.351	12	36.5	300440000	395860000		218
2089	P13995;Q7Z650;B8ZZU9;B9A062;B4DY35	P13995;Q7Z650;B8ZZU9;B9A062	Bifunctional methylenetetrahydrofolate dehydrogenase/cyclohydrolase, mitochondrial;NAD-dependent methylenetetrahydrofolate dehydrogenase;Methenyltetrahydrofolate cyclohydrolase	MTHFD2	8	8	8	58	0	0.98847	1.0273	55.244	17	38.6	568950000	927040000		50
2090	P14174	P14174	Macrophage migration inhibitory factor	MIF	5	5	5	44.3	8.0537e-139	1.5562	1.8068	56.883	15	43.5	8814400000	10947000000		78	3
2091	P14209;H7C2F2;A8MQT7;A6NIW1;P14209-2	P14209;H7C2F2;A8MQT7;A6NIW1;P14209-2	CD99 antigen	CD99	1	1	1	40	1.0459e-208	1.0449	1.1716	32.284	3	7.6	50131000	41911000
2092	P14314;P14314-2	P14314;P14314-2	Glucosidase 2 subunit beta	PRKCSH	18	18	18	48.3	0	0.92806	0.93521	19.535	45	41.9	6232800000	6267000000		142;149;185;196;376
2093	P14373;P14373-2;B0V297	P14373;P14373-2;B0V297	Zinc finger protein RFP	TRIM27	1	1	1	13.1	5.5016e-12	NaN	NaN	NaN	0	3.1	0	0
2094	P14550;Q5T621	P14550	Alcohol dehydrogenase [NADP(+)]	AKR1A1	9	9	9	53.8	1.8621e-181	0.94184	0.88205	32.752	16	44.3	2749700000	2871200000
2095	P14618;E9PF79;P14618-3	P14618;E9PF79;P14618-3	Pyruvate kinase isozymes M1/M2;Pyruvate kinase	PKM2	60	60	6	90.2	0	0.91531	0.91724	20.647	321	89.8	193260000000	186860000000
2096	P14618-2;H3BTN5;E7EUJ4;Q504U3;H3BQ34;H3BSU3;H3BTJ2;H3BUW1;H3BT25;H3BU13;H3BQZ3;H3BN34	P14618-2;H3BTN5;E7EUJ4;Q504U3;H3BQ34	Pyruvate kinase	PKM2	55	1	1	81.5	0	NaN	NaN	NaN	1	81.2	691480000	13242000
2097	P14625;E9PEX3;Q96GW1;Q58FF3;H0YIV0;F8W026	P14625;E9PEX3	Endoplasmin	HSP90B1	59	56	56	71.6	0	0.97236	0.98562	16.679	141	63	25087000000	25081000000		75;97;114;161;265;340;348;356;360;404;410;428;455;458;467;473;474;479;593;597;603;613;682	154;471
2098	P14635;E9PC90;Q5TZP9;D6RHI0;H0YA62	P14635;E9PC90;Q5TZP9	G2/mitotic-specific cyclin-B1	CCNB1	7	7	7	25.9	3.1995e-51	1.0676	1.1966	27.594	8	25.9	323720000	491280000
2099	P14735;Q5T5N3	P14735	Insulin-degrading enzyme	IDE	9	9	4	33.4	5.0039e-96	0.64037	0.75257	26.906	8	10.4	218920000	206190000		217;308;521
2100	P14854	P14854	Cytochrome c oxidase subunit 6B1	COX6B1	4	4	4	75.6	0	0.95988	1.0983	11.185	14	75.6	1280600000	1218100000
2101	P14866;A6NIT8;B4DPK8;B4DVF8	P14866;A6NIT8	Heterogeneous nuclear ribonucleoprotein L	HNRNPL	24	24	24	82.5	0	1.1324	1.0127	17.078	69	69.8	11422000000	13272000000		97;269;393;533;538;579	134
2102	P14868;Q68CR9;H7BZ35;H7C278;C9JLC1;C9J7S3;C9JQM9	P14868;Q68CR9	Aspartate--tRNA ligase, cytoplasmic	DARS;DKFZp781B11202	30	30	30	76.8	0	0.95857	1.0475	24.236	77	71.1	6855200000	6563100000		26;74;103;374;383;451	101
2103	P14923	P14923	Junction plakoglobin	JUP	30	19	16	67.4	0	0.91201	0.98877	31.925	46	58.9	2872500000	2506900000		326;385	193
2104	P14927;B7Z2R2;E5RJU0;E5RHG9	P14927;B7Z2R2;E5RJU0	Cytochrome b-c1 complex subunit 7	UQCRB	8	8	8	78.4	1.2628e-171	1.035	0.99892	44.681	18	67.6	2588400000	1192800000		12;45;78
2105	P15121;E9PCX2;E9PEF9	P15121;E9PCX2	Aldose reductase	AKR1B1	27	27	26	93.4	0	0.87719	0.8303	29.44	69	93.4	20390000000	16667000000		12;62;69;86;90;95;101;117;179;195;263;308	145
2106	P15144;B4DP96;H0YMC1;H0YLZ8	P15144;B4DP96	Aminopeptidase N	ANPEP	31	31	31	42.9	0	0.94503	0.91077	24.702	84	41.5	4426700000	4536700000		152	212
2107	P15151;P15151-4;P15151-2;P15151-3	P15151;P15151-4;P15151-2;P15151-3	Poliovirus receptor	PVR	3	3	3	10.1	7.0328e-39	0.54716	0.63974	51.475	5	10.1	402520000	174890000
2108	P15170-2;P15170;H3BR35;H3BSV8	P15170-2;P15170;H3BR35	Eukaryotic peptide chain release factor GTP-binding subunit ERF3A	GSPT1	22	22	10	56.9	0	1.0366	1.0039	16.709	36	41	3727400000	3920000000		245;273;288;324;333;375;377;383;384;390;627;630
2110	P15311;E7EQR4;E9PNP4	P15311;E7EQR4	Ezrin	EZR	41	29	26	61.1	0	1.1212	1.0092	14.937	56	58.4	4285200000	4810600000		35;60;63;72;79;83;139;162;253;254;262;337;357;427	158
2111	P15328	P15328	Folate receptor alpha	FOLR1	9	9	9	57.6	0	1.0009	1.0403	15.481	18	46.3	939950000	1092600000		52
2112	P15374;E9PBF1;Q5TBK7	P15374;E9PBF1;Q5TBK7	Ubiquitin carboxyl-terminal hydrolase isozyme L3	UCHL3	7	7	7	54.3	0	1.0385	0.94037	16.246	17	45.7	557990000	605780000		72
2113	P15529-2;P15529-5;P15529-3;P15529-6;P15529-4;P15529-7;P15529;P15529-10;P15529-13;P15529-11;P15529-8;P15529-14;P15529-12;P15529-9;P15529-15;P15529-16	P15529-2;P15529-5;P15529-3;P15529-6;P15529-4;P15529-7;P15529;P15529-10;P15529-13;P15529-11;P15529-8;P15529-14;P15529-12;P15529-9;P15529-15;P15529-16	Membrane cofactor protein	CD46	5	5	5	16.8	2.0536e-48	0.98206	0.86914	28.02	8	13.8	310490000	272480000		244;245
2114	P15531-2;P15531;E7ERL0;E5RHP0;C9K028	P15531-2;P15531;E7ERL0;E5RHP0	Nucleoside diphosphate kinase A	NME1	14	2	2	80.8	0	1.0991	0.96123	8.3578	8	80.8	1715500000	2395900000		37;51;56;64;74;81	66;115
2115	P15559;P15559-2;B4DLR8;H3BNV2;H3BRK3	P15559;P15559-2;B4DLR8;H3BNV2;H3BRK3	NAD(P)H dehydrogenase [quinone] 1	NQO1	14	14	14	47.4	0	0.82376	0.82756	36.119	28	47.4	3400400000	2751800000		59;90;209;251
2116	P15880;E9PQD7;H0YEN5;E9PMM9;E9PM36;E9PPT0;I3L404;H3BNG3;H0YE27	P15880;E9PQD7;H0YEN5;E9PMM9	40S ribosomal protein S2	RPS2	23	23	23	62.5	0	1.1807	1.0753	16.214	61	60.1	12776000000	16058000000		58;65;108;173;176;183;246;257;263;275	61
2117	P15924;P15924-2;H7BYR0	P15924;P15924-2	Desmoplakin	DSP	38	38	38	34.6	0	1.1243	1.0532	47.098	37	17.5	748680000	890760000		855;872;883;1028;1056;1122;1157;1194;1410;1700;1745;1993;2484
2118	P15927-3;P15927-2;P15927;Q5TEJ7;Q5TEJ0	P15927-3;P15927-2;P15927;Q5TEJ7;Q5TEJ0	Replication protein A 32 kDa subunit	RPA2	7	7	7	46.1	0	1.246	1.0888	28.324	13	42.7	1253600000	1641300000
2119	P15954;D6R9Z7	P15954;D6R9Z7	Cytochrome c oxidase subunit 7C, mitochondrial	COX7C	2	2	2	41.3	6.1118e-25	1.0562	0.92986	25.023	7	41.3	409830000	575600000
2120	P16083;Q5TD07;Q59EN2;Q5TD05;A2A2U4	P16083;Q5TD07	Ribosyldihydronicotinamide dehydrogenase [quinone]	NQO2	9	9	9	56.7	3.8328e-197	1.0888	0.96131	26.177	16	56.7	854830000	907840000		90;217
2121	P16104;Q96QV6	P16104;Q96QV6	Histone H2A.x;Histone H2A type 1-A	H2AFX;HIST1H2AA	6	2	0	53.1	0	1.1772	1.0168	6.1566	7	53.1	3051500000	4550800000
2123	P16152;A8MTM1;E9PQ63;B4DFK7	P16152;A8MTM1;E9PQ63;B4DFK7	Carbonyl reductase [NADPH] 1	CBR1	13	13	10	76.5	0	0.92853	0.99782	14.824	26	65	1645800000	1593800000		148;157
2124	P16278;P16278-3;E7EQ29;P16278-2;C9J4G9;C9J539;C9JWX1;C9JF15;F8WF40	P16278;P16278-3;E7EQ29;P16278-2	Beta-galactosidase	GLB1	6	6	6	25.7	6.9141e-55	0.75975	0.77514	13.451	10	10.8	155610000	121670000
2125	P16403;P16402;Q02539;P16401	P16403;P16402	Histone H1.2;Histone H1.3	HIST1H1C;HIST1H1D	10	10	1	36.2	9.6365e-302	1.1241	1.0795	24.482	30	34.3	7338600000	9130900000		17;46;52;64;75;106
2126	P16435;H0Y4R2;E7EVY7;F5H468;E7EMD0;E7EPN3;E7EWU0	P16435;H0Y4R2;E7EVY7;F5H468;E7EMD0	NADPH--cytochrome P450 reductase	POR	26	26	26	56.3	0	0.8471	0.89907	35.753	65	47.7	6212100000	6008100000		186;190;555
2127	P16455	P16455	Methylated-DNA--protein-cysteine methyltransferase	MGMT	3	3	3	30	4.1243e-14	NaN	NaN	NaN	1	16.4	29380000	16806000		101
2128	P16615;P16615-3;P16615-2;P16615-5;P16615-4;H7C5W9;O14983;O14983-2;Q8N3X5;B3KY17;Q93084-5;Q93084-6;Q93084;Q93084-7;Q93084-3;Q93084-2;Q93084-4;F8VSH0;H3BTW4;H3BVB2	P16615;P16615-3;P16615-2;P16615-5;P16615-4;H7C5W9	Sarcoplasmic/endoplasmic reticulum calcium ATPase 2	ATP2A2	28	28	28	36.8	0	0.90996	0.88043	28.154	67	33.9	5260600000	4802800000		460;464	239
2129	P16930;Q53XA7;H0YLC7;H3BNP8	P16930;Q53XA7	Fumarylacetoacetase	FAH;DKFZp686F13224	5	5	5	32.9	3.8983e-62	0.84261	0.90892	13.975	3	23.6	54071000	49290000		241
2130	P16949-2;P16949;A2A2D0;G3V110;Q93045;B7Z4N6;E5RGX5;E7EVN3;E5RIR6;Q9H169-2;G5EA16;Q9H169;B7Z2Z7	P16949-2;P16949;A2A2D0	Stathmin	STMN1	8	8	8	48.3	2.8179e-105	0.80848	0.79745	52.549	13	41.4	1454900000	1103200000		9;52;53;80;100;119
2131	P16989;P16989-3;P16989-2;H0YG22	P16989;P16989-3;P16989-2	DNA-binding protein A	CSDA	18	11	11	64.5	0	0.83348	0.92152	17.471	21	61.6	916720000	788600000		96;113
2132	P17028	P17028	Zinc finger protein 24	ZNF24	1	1	1	3.5	1.626e-08	NaN	NaN	NaN	1	3.5	10220000	5855300
2133	P17066;B4DHP5;P48741	P17066;B4DHP5;P48741	Heat shock 70 kDa protein 6;Putative heat shock 70 kDa protein 7	HSPA6;HSPA7	10	1	1	16.6	0	0.85828	0.96517	2.9607	4	15.7	8796400000	7722300000		321;327;359;509
2134	P17096-2	P17096-2			2	1	1	26	7.9765e-31	0.9318	0.86699	14.158	5	14.6	101800000	116450000	15
2136	P17174;B7Z7E9;B7Z1I2	P17174;B7Z7E9;B7Z1I2	Aspartate aminotransferase, cytoplasmic;Aspartate aminotransferase	GOT1	13	13	13	60.3	0	0.91653	1.0004	15.153	19	44.3	727440000	739440000		154;166;290
2138	P17275	P17275	Transcription factor jun-B	JUNB	1	1	1	35.7	4.8759e-36	NaN	NaN	NaN	1	4.6	6848500	8892600
2139	P17301	P17301	Integrin alpha-2	ITGA2	13	13	2	24.6	1.6338e-173	0.75348	0.7683	51.9	8	14.9	138930000	121200000		197;261;323;327;330;684;718;1038
2141	P17544;P17544-6;P17544-3;P17544-2;P17544-4;P17544-5	P17544;P17544-6;P17544-3;P17544-2;P17544-4;P17544-5	Cyclic AMP-dependent transcription factor ATF-7	ATF7	1	1	1	7.5	1.2466e-30	NaN	NaN	NaN	0	4.5	0	0
2142	P17568	P17568	NADH dehydrogenase [ubiquinone] 1 beta subcomplex subunit 7	NDUFB7	1	1	1	7.3	0.00048213	1.1378	1.0146	7.4438	2	7.3	20879000	18986000
2143	P17612;P17612-2;B7Z708;P22612	P17612;P17612-2	cAMP-dependent protein kinase catalytic subunit alpha	PRKACA	8	8	4	34.2	3.5012e-84	1.2821	1.2243	48.844	8	21.4	239130000	182020000		73;267;280;318
2144	P17655;H0Y323;P17655-2;C9JWY7	P17655;H0Y323;P17655-2	Calpain-2 catalytic subunit	CAPN2	18	18	18	53.4	0	0.92862	0.97003	27.11	43	38.1	1862000000	1817500000		226;280
2145	P17676	P17676	CCAAT/enhancer-binding protein beta	CEBPB	4	4	4	25.2	1.5972e-169	0.93939	0.9553	13.884	6	15.1	348070000	322290000
2146	P17693	P17693	HLA class I histocompatibility antigen, alpha chain G	HLA-G	2	1	1	6.8	2.2614e-60	0.77342	0.90222	53.985	2	6.8	53104000	44520000
2147	P17706;P17706-2;Q59F91;P17706-3	P17706;P17706-2;Q59F91;P17706-3	Tyrosine-protein phosphatase non-receptor type 2	PTPN2	2	2	2	14.5	4.33e-16	1.1048	1.0844	34.757	4	6.3	38521000	40166000		38
2148	P17812;B4DR64	P17812;B4DR64	CTP synthase 1	CTPS	22	22	11	60.2	0	0.99487	1.0032	27.857	28	49.6	1653400000	2027800000		309;557
2149	P17813;P17813-2;F5GX88	P17813;P17813-2;F5GX88	Endoglin	ENG	2	2	2	12.8	0	NaN	NaN	NaN	1	6.2	3632400	7395400		285;402
2150	P17844;E7ETL9	P17844;E7ETL9	Probable ATP-dependent RNA helicase DDX5	DDX5	40	30	30	67.4	0	0.96432	0.97503	28.939	80	60.9	9686400000	9478500000		53;56;284;340;351;470	277
2151	P17858;P17858-2;F5H3H2;E9PDI3;F8WEU2	P17858;P17858-2;F5H3H2	6-phosphofructokinase, liver type	PFKL	13	9	9	33.5	0	0.82754	0.82467	63.125	6	23.5	391240000	243310000		8;677
2152	P17931;G3V3R6	P17931;G3V3R6	Galectin-3	LGALS3	8	8	8	38	0	0.87652	0.91615	10.519	23	35.2	4348500000	4167600000		176;196;210;227
2153	P17980;E9PM69;E9PKD5;E9PMD8;E9PN50;E9PS45;E9PLG2	P17980;E9PM69;E9PKD5;E9PMD8;E9PN50	26S protease regulatory subunit 6A	PSMC3	26	26	20	79.3	0	1.0685	1.0008	25.766	48	67	4632500000	5142200000		53;56;144;211;250;266;300	55
2154	P17987;E7EQR6;E7ERF2;F5H282;F5GZ03;F5H136;F5H676;F5GZI8;F5H726;F5GYL4;F5H7Y1	P17987;E7EQR6;E7ERF2;F5H282	T-complex protein 1 subunit alpha	TCP1	37	37	37	87.6	0	1.0097	0.99239	32.29	101	82.2	15713000000	17111000000		109;126;259;272;365;400;466;532;538
2155	P18031;B4DSN5	P18031;B4DSN5	Tyrosine-protein phosphatase non-receptor type 1	PTPN1	7	7	7	48.3	0	0.9134	0.98249	22.184	17	23.4	351280000	376200000		73;116;128
2156	P18077;C9K025;F8WB72;F8WBS5	P18077;C9K025;F8WB72;F8WBS5	60S ribosomal protein L35a	RPL35A	12	12	12	58.2	1.1275e-68	1.2113	1.1029	78.852	10	50.9	1835000000	1856700000		8;15;29;45;52;73
2157	P18084;H7C4W1;H7C5U2	P18084	Integrin beta-5	ITGB5	7	7	7	25.5	8.8131e-182	0.88578	0.84369	47.1	7	11	161160000	141060000
2158	P18085;C9JAK5;C9JPM4	P18085;C9JAK5;C9JPM4	ADP-ribosylation factor 4	ARF4	10	7	7	80.6	0	0.98437	0.97076	24.716	21	80.6	2087100000	2293800000		142
2159	P18124;A8MUD9;C9JIJ5;C9JZ88	P18124;A8MUD9	60S ribosomal protein L7	RPL7	16	16	16	73.4	0	1.0885	1.0868	37.719	65	52.8	15151000000	17838000000		29;31;53;55;59;124;156;202;212
2161	P18206;P18206-2;F5H7T3;G8JLL3;Q5JQ13;B4DTM7;P18206-3	P18206;P18206-2;F5H7T3;G8JLL3;Q5JQ13	Vinculin	VCL	52	52	52	71.6	0	1.0459	1.0032	28.484	120	60.5	13022000000	14651000000		71;228;426;444;581;639;708;732;778;792;815;881;1024;1038;1043	174;797;799
2162	P18583-5;P18583-9;P18583;P18583-7;P18583-2;P18583-4;P18583-10;P18583-3;P18583-6;H7C1M2;P18583-8;H7C2G8;H7C257;H7C1S4	P18583-5;P18583-9;P18583;P18583-7;P18583-2;P18583-4;P18583-10;P18583-3;P18583-6;H7C1M2	Protein SON	SON	13	13	13	17.2	3.0658e-210	0.88559	1.0258	55.22	17	8.5	469220000	658900000	2055	16
2163	P18621;B4E3C2	P18621;B4E3C2	60S ribosomal protein L17	RPL17	10	10	10	58.2	0	1.2134	1.0902	19.04	27	53.3	3570200000	4945100000		49;55;96;159;167
2164	P18669;Q8N0Y7;E7EMA8	P18669	Phosphoglycerate mutase 1	PGAM1	19	19	15	77.6	0	0.91982	0.98046	32.648	58	77.6	12706000000	13494000000		5;39;100;106;113;157
2165	P18754-2;P18754;C9JW69;C9JQZ4;C9J3R0;C9JMJ4;C9JRH2;H7C497	P18754-2;P18754;C9JW69;C9JQZ4;C9J3R0;C9JMJ4;C9JRH2;H7C497	Regulator of chromosome condensation	RCC1	19	19	19	65.7	0	1.0293	1.0283	21.039	41	59.3	2520900000	2820100000		366
2166	P18827	P18827	Syndecan-1	SDC1	1	1	1	6.5	6.52e-102	0.69807	0.72667	12.218	3	6.5	107410000	96838000
2167	P18858;B4DTU4;F5GZ28;H0YFI6;B4E135	P18858;B4DTU4;F5GZ28;H0YFI6	DNA ligase 1;DNA ligase	LIG1	4	4	4	10	1.9814e-277	1.0317	0.92212	38.485	2	6.3	53768000	81272000
2168	P18859;A8MUH2	P18859;A8MUH2	ATP synthase-coupling factor 6, mitochondrial	ATP5J	5	5	5	57.4	0	0.88192	0.80968	79.729	10	49.1	3116900000	913200000		77;94;99;105
2169	P19105	P19105	Myosin regulatory light chain 12A	MYL12A	15	1	1	72.5	0	NaN	NaN	NaN	1	72.5	18100000	65254000		149
2172	P19387	P19387	DNA-directed RNA polymerase II subunit RPB3	POLR2C	5	5	5	38.5	8.1344e-190	0.88947	0.89364	69.134	6	31.3	242520000	269110000
2173	P19388	P19388	DNA-directed RNA polymerases I, II, and III subunit RPABC1	POLR2E	6	6	6	55.7	2.0089e-134	1.1294	0.99952	20.555	6	50	266460000	251660000
2174	P19447;G3V1S1	P19447;G3V1S1	TFIIH basal transcription factor complex helicase XPB subunit	ERCC3	1	1	1	7.9	6.2054e-36	NaN	NaN	NaN	0	1.4	0	0
2175	P19525;E9PC80;Q05CP4;C9JZT2;F8WBH4	P19525;E9PC80;Q05CP4	Interferon-induced, double-stranded RNA-activated protein kinase	EIF2AK2	15	15	15	42.5	1.2769e-297	1.0046	0.99194	36.209	28	37	1000800000	1222300000		304;380;426;509
2176	P19623	P19623	Spermidine synthase	SRM	14	14	14	88.7	0	0.91047	0.96936	15.621	23	81.1	1370300000	1185200000		135
2177	P19784;H3BSA1;H3BV19;H3BNI9	P19784;H3BSA1	Casein kinase II subunit alpha	CSNK2A2	6	6	6	43.7	9.6042e-67	1.1354	1.001	40.093	11	24	254910000	406260000		97;103
2178	P19838-2;P19838;D6RH30;P19838-3;D6RC45;D6RF93	P19838-2;P19838;D6RH30	Nuclear factor NF-kappa-B p105 subunit;Nuclear factor NF-kappa-B p50 subunit	NFKB1	3	3	3	12.6	2.9651e-48	0.41288	0.39248	83.628	2	5	214350000	51950000
2179	P20020-3;P20020-6;P20020;P20020-4;P20020-2;P20020-5;E7ERY9;Q16720;Q16720-4;Q16720-2;Q16720-5;Q16720-3;Q16720-6;Q16720-7;Q16720-8;F8W1V5	P20020-3;P20020-6;P20020;P20020-4;P20020-2;P20020-5;E7ERY9	Plasma membrane calcium-transporting ATPase 1	ATP2B1	15	15	7	29	0	0.96136	1.0085	36.873	26	18.4	882320000	878180000		193;251;1134
2180	P20042	P20042	Eukaryotic translation initiation factor 2 subunit 2	EIF2S2	17	17	17	61	0	1.1179	0.99967	21.027	27	46.8	1495100000	1771700000		52;63;87;227;293
2182	P20290;P20290-2;D6RDG3;H0Y9Y1;E9PPC3	P20290;P20290-2	Transcription factor BTF3	BTF3	10	10	10	68	0	1.2162	1.1309	19.265	35	62.6	7357800000	8817300000		57
2184	P20340;P20340-2;H0YGL6;F5H668;H7BYW1;F5GZB1;Q9NRW1;C9JU14;Q1W5D8;F5GXN4;Q9H0N0;F5GX61;F5H3K7;C9JB90;F5H440;C9J0I2	P20340;P20340-2;H0YGL6;F5H668;H7BYW1;F5GZB1;Q9NRW1	Ras-related protein Rab-6A;Ras-related protein Rab-6B	RAB6A;RAB6B	9	9	8	59.1	0	0.99042	1.0144	66.763	22	47.1	2849000000	3426500000		133;164
2185	P20618;H0Y3J2	P20618	Proteasome subunit beta type-1	PSMB1	11	11	11	63.9	0	0.96534	1.0356	33.339	42	59.3	7072700000	7558600000		70;73
2186	P20645;F5H883;F5GXU0;F5GXE0;H0YF90;H0YGT2;H0YGE9	P20645	Cation-dependent mannose-6-phosphate receptor	M6PR	6	6	6	36.1	1.0654e-132	0.90081	1.0279	27.525	10	34.7	542340000	477830000		50
2187	P20674;H3BNX8;H3BV69;H3BRM5;H3BRI0	P20674;H3BNX8;H3BV69;H3BRM5	Cytochrome c oxidase subunit 5A, mitochondrial	COX5A	6	6	6	52.7	0	0.91665	0.94612	23.997	21	52.7	5749000000	4887500000		62
2188	P20700;E9PBF6	P20700;E9PBF6	Lamin-B1	LMNB1	43	42	38	75.4	0	0.97893	0.98277	24.945	111	65.4	13318000000	13330000000		33;49;102;134;261;271;379;389;483;528
2191	P20908	P20908	Collagen alpha-1(V) chain	COL5A1	2	2	1	7.1	2.6234e-50	NaN	NaN	NaN	1	1.8	6107300	6032500		1708
2192	P20962;A2VCM6;F5GXR3;F5H7R9	P20962;A2VCM6	Parathymosin	PTMS	5	5	5	28.4	4.7078e-232	0.8065	0.7148	47.149	3	28.4	367070000	142910000	15	15;92
2193	P21127;P21127-2;P21127-3;P21127-8;P21127-9;P21127-6;P21127-10;P21127-5;P21127-4;P21127-12;Q9UQ88;Q9UQ88-2;Q5QPR3;Q9UQ88-3;Q9UQ88-4;Q5QPR4;Q9UQ88-10;Q9UQ88-5;Q9UQ88-9;Q9UQ88-8;E7ESP2	P21127;P21127-2;P21127-3;P21127-8;P21127-9;P21127-6;P21127-10;P21127-5;P21127-4;P21127-12;Q9UQ88;Q9UQ88-2;Q5QPR3;Q9UQ88-3;Q9UQ88-4;Q5QPR4;Q9UQ88-10;Q9UQ88-5	Cyclin-dependent kinase 11B;Cyclin-dependent kinase 11A	CDK11B;CDK11A;CDC2L2	5	5	5	22.1	6.532e-44	0.79064	0.93532	40.78	3	7.4	25413000	21352000		652;719
2194	P21266	P21266	Glutathione S-transferase Mu 3	GSTM3	18	18	18	81.3	0	0.95596	0.92256	17.773	45	70.7	4217100000	4106200000		35;54;126;177;209
2195	P21281;H0YC04;B4DFM5;P15313;C9JL73;B4DWH7;B4DQI9;C9JNS9;C9J5E3;E5RGH6;H0YAT8	P21281;H0YC04	V-type proton ATPase subunit B, brain isoform	ATP6V1B2	8	8	8	34.8	4.1856e-135	1.0698	1.1951	29.745	14	30.7	402730000	393280000
2196	P21283;E7EV59;Q8NEY4;Q8NEY4-2	P21283;E7EV59	V-type proton ATPase subunit C 1	ATP6V1C1	4	4	4	35.1	6.3577e-99	1.2216	1.0814	60.171	5	11.8	245620000	235230000		37
2197	P21291;E9PP21;E9PND2;B3KVC9;E9PS42	P21291;E9PP21;E9PND2;B3KVC9;E9PS42	Cysteine and glycine-rich protein 1	CSRP1	8	8	8	63.2	0	0.95679	1.0106	19.91	28	46.1	3391800000	3724300000		112;141
2198	P21333;P21333-2;Q5HY54;E9PHF0;H0Y5C6;H0Y5F3;H7C2E7	P21333;P21333-2;Q5HY54	Filamin-A	FLNA	143	143	22	72.8	0	1.0206	1.0286	18.606	429	66.9	67933000000	72649000000
2199	P21399;Q59FI0;Q9HBB2;Q5VZA6	P21399;Q59FI0;Q9HBB2;Q5VZA6	Cytoplasmic aconitate hydratase	ACO1;IRP1	32	32	32	57.8	0	0.87584	0.91262	35.161	77	46.2	5455700000	4636500000		26;56;141;572;852
2200	P21796;C9JI87	P21796;C9JI87	Voltage-dependent anion-selective channel protein 1	VDAC1	24	24	24	82.3	0	1.1181	1.0217	17.993	78	81.3	13628000000	14821000000		12;20;28;61;96;109
2201	P21912	P21912	Succinate dehydrogenase [ubiquinone] iron-sulfur subunit, mitochondrial	SDHB	8	8	8	43.2	8.8954e-105	1.2018	1.0679	28.819	23	33.2	990520000	1172300000		233
2202	P21964;P21964-2;E7EMS6;E7EUU8;F8WBW9;H7BZ45	P21964;P21964-2;E7EMS6;E7EUU8	Catechol O-methyltransferase	COMT	8	8	8	70.1	0	0.91158	0.86756	21.544	17	43.9	1120600000	1149300000		194;259
2203	P21980;B4DIT7;F5H6P0;P21980-2;P21980-3;A2A299;A2A2A0	P21980;B4DIT7;F5H6P0;P21980-2	Protein-glutamine gamma-glutamyltransferase 2	TGM2	30	30	29	55.3	0	0.86485	0.9449	17.46	82	51.2	7137400000	6440000000		550;672
2204	P22033;Q59HB4	P22033	Methylmalonyl-CoA mutase, mitochondrial	MUT	2	2	2	13.9	2.4363e-22	NaN	NaN	NaN	1	2.8	9438600	15264000		465;606	608
2205	P22059;B7WNL4;H0YCV6;Q969R2;Q0VF99;B4DKE4;Q6ZN50;F5H2A3;B4DFA8;H7C428;Q8NA37;B4DTR3;H7C368;H7C1R2	P22059;B7WNL4	Oxysterol-binding protein 1;Oxysterol-binding protein	OSBP	8	8	8	21.9	1.6913e-251	0.94933	0.94628	25.455	13	14.3	195720000	194820000		433
2206	P22087	P22087	rRNA 2-O-methyltransferase fibrillarin	FBL	18	18	16	67	0	0.99263	0.99923	47.142	44	60.7	5977300000	5490300000		121;131
2207	P22102;P22102-2;B4DJ93;F8WD69;C9JTV6;C9JBJ1;C9JKQ7;C9JZG2;H7C489;H7C366;H7C5I9	P22102;P22102-2	Trifunctional purine biosynthetic protein adenosine-3;Phosphoribosylamine--glycine ligase;Phosphoribosylformylglycinamidine cyclo-ligase;Phosphoribosylglycinamide formyltransferase	GART	27	27	27	48.7	0	0.99952	0.94257	18.92	56	42.5	3749300000	3783800000		350;411;852;866
2208	P22234;P22234-2;E9PBS1;D6RF62	P22234;P22234-2;E9PBS1;D6RF62	Multifunctional protein ADE2;Phosphoribosylaminoimidazole-succinocarboxamide synthase;Phosphoribosylaminoimidazole carboxylase	PAICS	25	25	25	70.8	0	1.0903	0.99253	22.338	74	68.2	8465800000	9450600000		110;235;283
2209	P22314;B4DDE4;Q5JRR6;Q5JRS0;Q5JRR9;Q5JRS2;Q5JRS3;Q5JRS1	P22314;B4DDE4	Ubiquitin-like modifier-activating enzyme 1	UBA1	54	54	54	78.3	0	1.0047	0.99855	18.983	189	73.1	30862000000	34090000000		68;125;443;465;526;627;671;838;980
2210	Q32Q12;P22392-2;P22392;O60361;F6XY72	Q32Q12;P22392-2;P22392;O60361	Nucleoside diphosphate kinase;Nucleoside diphosphate kinase B;Putative nucleoside diphosphate kinase	NME1-NME2;NME2;NME2P1	20	20	8	84.9	0	1.0515	0.97687	13.638	36	84.9	10022000000	11424000000		37;51;56;64;74;81;179;189;196;264;275	66;115;178
2212	P22626	P22626	Heterogeneous nuclear ribonucleoproteins A2/B1	HNRNPA2B1	28	28	2	76.8	0	0.92114	0.98864	19.079	138	73.1	38585000000	36337000000		46;59;120;168;173	53;193;327
2215	P22695;H3BRG4;H3BSJ9;H3BP04;H3BUI9;H3BUE4	P22695;H3BRG4;H3BSJ9;H3BP04	Cytochrome b-c1 complex subunit 2, mitochondrial	UQCRC2	17	17	17	57.8	0	0.89592	0.96148	17.288	37	57.8	4308400000	3933800000		98
2216	P23193;P23193-2;E5RIS7;E5RJ93;B7Z4S1;Q15560;Q5JRI7;E5RFI1;E5RK46	P23193;P23193-2	Transcription elongation factor A protein 1	TCEA1	6	6	6	38.2	6.6329e-84	1.1298	1.0004	39.086	11	26.9	384460000	390080000
2217	P23246;P23246-2;H0Y9K7;H0Y9U2	P23246;P23246-2	Splicing factor, proline- and glutamine-rich	SFPQ	32	32	32	54.5	0	0.86216	0.92602	30.093	91	49.1	16503000000	15542000000		271;314;319;330;332;338;421;472;502;518
2218	P23258;Q9NRH3	P23258;Q9NRH3	Tubulin gamma-1 chain;Tubulin gamma-2 chain	TUBG1;TUBG2	11	11	11	73.2	0	0.96402	1.0002	30.878	18	40.4	433550000	451160000
2219	P23284	P23284	Peptidyl-prolyl cis-trans isomerase B	PPIB	27	27	27	72.7	0	1.0718	0.94819	21.896	51	72.7	13064000000	13666000000		67;84;89;92;116;129;131;165;171;181;186;209;215
2220	P23381;P23381-2;G3V3Y5;G3V3H8;G3V277;G3V456;G3V5U1;G3V423;H0YJP3;G3V227;G3V3P2;G3V3X0;G3V2Y7;G3V3S7;G3V5W1;G3V4N8;G3V4C7;G3V2C0;G3V339;G3V313;G3V4S4;G3V3R3;G3V2F2;G3V4N0;G3V4Q0;G3V4A3;P78534;G3V5H5	P23381;P23381-2	Tryptophan--tRNA ligase, cytoplasmic;T1-TrpRS;T2-TrpRS	WARS	25	25	25	72	0	1.0485	0.97918	31.033	51	69	4356500000	4357200000		33;102;204;366;369	350
2221	P23396;E9PL09;E9PL45;E9PPU1;H0YCJ7;F2Z2S8;H0YEU2;H0YF32;E9PK82;E9PJH4;E9PQ96;E9PSF4;E9PQX2;H0YES8	P23396;E9PL09;E9PL45;E9PPU1;H0YCJ7;F2Z2S8;H0YEU2;H0YF32	40S ribosomal protein S3	RPS3	26	26	24	82.7	0	1.054	1.0611	33.396	66	82.7	16755000000	17784000000		10;18;62;90;108;141;214;230
2222	P23434;H3BNV1	P23434	Glycine cleavage system H protein, mitochondrial	GCSH	4	4	4	42.8	0	1.2961	1.148	21.384	11	40.5	751750000	1074400000		166
2223	P23458	P23458	Tyrosine-protein kinase JAK1	JAK1	0	0	0	3.8	6.6434e-07	NaN	NaN	NaN	0	0	0	0
2224	P23469;P23469-2;P23469-3	P23469;P23469-2;P23469-3	Receptor-type tyrosine-protein phosphatase epsilon	PTPRE	1	1	1	4.6	8.7167e-07	NaN	NaN	NaN	1	2.9	1026700	560910
2225	P23497;P23497-4;E7EUA7;P23497-3;P23497-2;E9PBK3;P23497-5;E9PHV6;F8WFE2;B8ZZD8	P23497;P23497-4;E7EUA7;P23497-3;P23497-2;E9PBK3;P23497-5;E9PHV6;F8WFE2;B8ZZD8	Nuclear autoantigen Sp-100	SP100	1	0	0	3.4	1.3756e-06	NaN	NaN	NaN	0	0.9	0	0		733	737
2227	P23526;F5H737	P23526;F5H737	Adenosylhomocysteinase	AHCY	22	22	22	58.1	0	1.0282	0.96889	14.412	51	49.3	7887300000	8804900000		4;188;204;318;389;408;412	419
2228	P23527;P33778;Q6DN03;Q6DRA6	P23527;P33778	Histone H2B type 1-O;Histone H2B type 1-B	HIST1H2BO;HIST1H2BB	18	3	0	96	0	1.1332	0.98051	4.3956	8	81.7	6614900000	7978000000	12;13;16;17;21;24	6;12;16;17;21;24;25;35;44;47;58;86;109;117;121	60;63
2229	E9PK25;P23528;E9PP50;G3V1A4;E9PQB7;E9PS23;E9PLJ3	E9PK25;P23528;E9PP50;G3V1A4;E9PQB7	Cofilin-1	CFL1	31	31	22	80.4	0	1.0821	0.93063	13.639	56	79.4	26198000000	29581000000		51;57;60;68;69;72;82;83;111;116;130;133;150;152;159;163;165;170;182;190;202	112
2230	P23634;P23634-8;P23634-6;P23634-7;P23634-2;P23634-3;P23634-4;P23634-5;H7BY13;H7BZS8;H0YDG5	P23634;P23634-8;P23634-6;P23634-7;P23634-2;P23634-3;P23634-4;P23634-5	Plasma membrane calcium-transporting ATPase 4	ATP2B4	12	4	4	16	0	0.49889	0.49933	39.345	2	12.7	21819000	10980000		247;742
2231	P23786	P23786	Carnitine O-palmitoyltransferase 2, mitochondrial	CPT2	13	13	13	50.3	1.2963e-183	1.1808	1.0521	28.389	15	33	453810000	495620000		56;239;544
2232	P23919;H7C312;H7BZ20;G5E9E9;H7C3A4	P23919;H7C312	Thymidylate kinase	DTYMK	10	10	10	62.3	2.2618e-51	0.96245	1.0674	20.934	10	42.5	236000000	259310000		205
2233	P23921;H0YFI0;E9PD78;E9PL69;F5H861;H0YCY7;E9PP77;E9PJ62;E9PRY9	P23921;H0YFI0;E9PD78;E9PL69;F5H861	Ribonucleoside-diphosphate reductase large subunit;Ribonucleoside-diphosphate reductase	RRM1	39	39	39	78.3	0	0.99718	0.97662	22.152	114	74.5	10814000000	11996000000		17;236;376;471;590;689;754	170;172
2235	P24534;C9JZW3;F2Z2G2;F8WF65	P24534	Elongation factor 1-beta	EEF1B2	18	16	16	67.1	0	1.1289	1.0855	12.459	33	67.1	8289100000	11274000000		60;129;147;176;185
2236	P24539;Q5QNZ2	P24539;Q5QNZ2	ATP synthase subunit b, mitochondrial	ATP5F1	11	11	11	57	0	1.1326	1.0308	24.56	25	50	1976400000	2196700000		126;131;154;162;221;233;244
2237	P24666;B5MCC7;G5E9R5;P24666-2;P24666-3;C9JNS5;F2Z2Q9;D3YTI2	P24666;B5MCC7;G5E9R5;P24666-2;P24666-3	Low molecular weight phosphotyrosine protein phosphatase	ACP1	6	6	6	58.9	0	0.853	0.89964	16.473	10	51.9	531420000	365260000
2238	P24752;H0YEL7;G3XAB4;E9PRQ6;E9PKF3	P24752	Acetyl-CoA acetyltransferase, mitochondrial	ACAT1	19	19	19	67	0	1.0388	0.96664	30.052	40	60	3117200000	2885600000		174;190;251;257;263;266
2239	P24928;Q6NX41	P24928	DNA-directed RNA polymerase II subunit RPB1	POLR2A	10	10	10	27.9	0	1.164	1.1611	15.549	8	8.1	104360000	108610000		125
2241	P25205;E9PF11;Q7Z6P5	P25205	DNA replication licensing factor MCM3	MCM3	39	39	39	65.1	0	0.94531	0.97869	20.519	114	57.9	8025300000	8251500000		207;283;285;736
2242	P25208;F8VSL3	P25208;F8VSL3	Nuclear transcription factor Y subunit beta	NFYB	3	3	3	21.7	8.3451e-22	1.2447	1.4096	36.847	2	21.7	18675000	30633000		140
2243	P25325;E7ENL2;B1AH49	P25325;E7ENL2;B1AH49	3-mercaptopyruvate sulfurtransferase;Sulfurtransferase	MPST	4	4	4	29	2.0482e-251	1.2622	1.1656	79.687	8	21.2	422010000	630250000		40;236
2244	P25398	P25398	40S ribosomal protein S12	RPS12	14	14	14	86.4	0	1.2226	1.1144	20.831	58	82.6	10659000000	13260000000		40;44;84;93;99;129;131
2245	P25490;H0YJV7;Q96MM3;O15391;H0YJU4	P25490;H0YJV7	Transcriptional repressor protein YY1	YY1	2	2	2	22.7	4.7371e-52	1.1148	0.99396	14.179	2	7	38528000	40868000		339
2246	P25685;B4DX52	P25685;B4DX52	DnaJ homolog subfamily B member 1	DNAJB1	12	12	11	48.5	6.8067e-229	1.0681	1.0864	33.05	14	44.7	642860000	547700000		44
2247	P25705;A8K092	P25705;A8K092	ATP synthase subunit alpha, mitochondrial;ATP synthase subunit alpha	ATP5A1	34	34	34	72.7	0	0.9218	0.9929	24.368	93	70.9	29000000000	27303000000		126;132;161;167;218;230;239;240;261;316;434;498;503;506;531;539	433
2249	P25786-2;P25786;F5GX11;B4DEV8	P25786-2;P25786;F5GX11	Proteasome subunit alpha type-1	PSMA1	14	14	14	74	0	1.0177	0.99434	14.342	43	74	4441700000	4558600000
2250	P25787;C9JCK5;Q6MZI6;H3BT36;H7C402	P25787	Proteasome subunit alpha type-2	PSMA2	7	7	7	50.9	0	1.0216	1.0108	12.599	31	42.3	4069900000	4267800000		53;92;171
2251	P25788;P25788-2;G3V4X5;H0YJ03;G3V5N4;G3V3W4	P25788;P25788-2;G3V4X5	Proteasome subunit alpha type-3	PSMA3	15	15	15	68.2	0	1.1773	1.0512	54.823	32	64.7	4039400000	5824200000		57;65;179;192;206;238
2252	P25789;H0YL69;H0YN18;H0YMZ1;P25789-2;H0YMA1;H0YMI6;H0YKT8;H0YKS0;H0YLC2;H0YLS6;H0YMV3	P25789;H0YL69;H0YN18;H0YMZ1;P25789-2;H0YMA1;H0YMI6;H0YKT8	Proteasome subunit alpha type-4;Proteasome subunit alpha type;Proteasome subunit beta type	PSMA4	15	15	15	78.5	0	1.1408	1.0607	34.603	36	73.9	5453000000	6642600000		176;180;205;210;246	174;201
2253	P25815	P25815	Protein S100-P	S100P	7	7	7	100	0	0.97636	1.0662	30.341	17	64.2	1144900000	1380600000		34;39;56;91
2254	P26038	P26038	Moesin	MSN	51	51	36	79	0	0.988	0.98112	33.312	107	78	19014000000	16677000000		35;60;72;79;83;139;143;151;162;165;253;254;262;327;344;388;400;458;514;537	322;451
2255	P26196;Q8IV96	P26196	Probable ATP-dependent RNA helicase DDX6	DDX6	17	17	17	63.6	0	0.88277	0.90668	25.761	32	53.8	1007900000	973430000		104;231;458;482
2256	P26232;P26232-5;P26232-2;P26232-3;C9IZ88;C9J144	P26232;P26232-5;P26232-2;P26232-3	Catenin alpha-2	CTNNA2	6	2	2	14.2	2.2063e-303	1.0652	0.94407	1.1043	2	11.5	116010000	161140000
2257	P26368;P26368-2	P26368;P26368-2	Splicing factor U2AF 65 kDa subunit	U2AF2	14	14	14	53.1	0	0.99879	1.0133	20.968	41	52	4711900000	4774300000		413;462
2258	P26373;F5H1S2;H3BTH3;H3BUK8	P26373;F5H1S2	60S ribosomal protein L13	RPL13	15	15	15	53.6	7.3975e-249	0.8465	0.95655	29.792	31	53.1	9174400000	7886300000		123;162;163;165;174;177;209
2259	P26440;B3KVI7;H7C4G6;H0YLC3;H0YN10;H0YKV0	P26440;B3KVI7;H7C4G6;H0YLC3	Isovaleryl-CoA dehydrogenase, mitochondrial	IVD	7	7	7	45.4	0	1.147	1.1258	25.286	11	26.2	394550000	461240000		55;75;259
2260	P26447;F5H3J5	P26447;F5H3J5	Protein S100-A4	S100A4	10	10	10	94.1	0	1.094	0.95799	16.07	15	86.1	8233600000	9425000000		7;18;22;26;31;35;48;57	12
2261	P26583;D6R9A6	P26583;D6R9A6	High mobility group protein B2	HMGB2	14	9	9	45	0	1.1585	1.0239	25.713	28	45	1691800000	2020500000		59;154;157
2262	P26599-3;P26599-2;P26599;A6NLN1	P26599-3;P26599-2;P26599	Polypyrimidine tract-binding protein 1	PTBP1	27	27	24	77.6	0	1.0265	1.0018	21.04	97	74.9	31101000000	36264000000		134;137;259;454;511;515
2263	P26639;B4DEG8;D6R9F8;D6RDJ6;D6RCA5;D6RBR8;D6RCS6;D6RHV7;D6RJ97	P26639;B4DEG8	Threonine--tRNA ligase, cytoplasmic	TARS	53	53	6	72.3	0	0.98487	0.96091	26.142	117	70.1	16128000000	15550000000		18;75;91;208;211;213;234;236;243;306;313;549;583;645;660;712	13;291;307;647
2264	P26641;B4DTG2;B4DUP0;E7EMT2	P26641;B4DTG2;B4DUP0	Elongation factor 1-gamma	EEF1G	35	35	35	85.8	0	1.0717	1.0948	28.272	90	76.4	29577000000	36958000000		17;132;147;208;212;219;220;227;277;285;294;401;434	121;213
2265	P26885;F5H0N4	P26885;F5H0N4	Peptidyl-prolyl cis-trans isomerase FKBP2;Peptidyl-prolyl cis-trans isomerase	FKBP2	5	5	5	52.1	5.4286e-75	1.106	0.9675	17.174	7	44.4	893250000	727020000		103
2266	P27105;B4E2V5;B1AM77	P27105;B4E2V5	Erythrocyte band 7 integral membrane protein	STOM	13	13	13	63.9	0	1.0178	0.96991	37.058	34	62.8	5245900000	5656500000		20
2267	P27144;D3DQ64	P27144;D3DQ64	Adenylate kinase isoenzyme 4, mitochondrial	AK4	11	11	11	65	6.5177e-170	0.90737	0.9745	31.48	8	43.5	130030000	138730000		60;175;179;186
2268	P27348;E9PG15;B4DMT8	P27348;E9PG15;B4DMT8	14-3-3 protein theta	YWHAQ	17	14	14	70.2	0	1.123	1.0116	24.892	35	63.3	7553600000	10151000000		3;11;49;68;74;85;115;120;157	1;218
2270	P27635;F8W7C6;Q96L21;A6QRI9;B8A6G2;H7C2C5;H7C123;H7C2U2	P27635;F8W7C6	60S ribosomal protein L10	RPL10	18	18	18	83.2	0	0.9673	1.0407	13.689	43	67.3	11363000000	11661000000		13;15;19;30;74;78;82;156;158;170;188;198;208
2271	P27694;I3L4R8;I3L2M5;I3L524	P27694	Replication protein A 70 kDa DNA-binding subunit	RPA1	24	24	24	62.5	0	1.1267	1.0805	32.13	39	55.7	1719700000	1946400000		196;244;259;488;502;577
2272	P27695;G3V3M6;G3V5Q1;G3V3C7;H7C4A8;G3V359;G3V5M0;G3V5D9;G3V574;G3V3Y6	P27695;G3V3M6;G3V5Q1;G3V3C7	DNA-(apurinic or apyrimidinic site) lyase;DNA-(apurinic or apyrimidinic site) lyase, mitochondrial	APEX1	21	21	21	76.1	0	0.99561	1.0738	18.259	64	73.9	8814000000	10714000000		24;85;141;197;299
2273	P27797;B4E2Y9	P27797;B4E2Y9	Calreticulin	CALR	25	25	25	79.4	0	1.0672	0.92994	19.333	73	75.1	11774000000	12819000000		43;48;55;62;153;159;164;209;215;368
2274	P27816;P27816-6;P27816-2;B9ZVR1;H7C456;H0Y2V1;F8W9U4;B4DSQ1;P27816-7	P27816;P27816-6;P27816-2;B9ZVR1	Microtubule-associated protein 4;Microtubule-associated protein	MAP4	36	36	1	61.5	0	1.0093	0.98057	41.948	82	46.4	4996300000	5374200000		312;318;352;647;1034;1055;1060	622
2276	P27824;B4E2T8;E7ETH2;D6RGY2;F5H856;D6RFL1;H0Y9Q7;D6RDP7;D6RB85;D6RAU8;D6RAQ8;D6RD16;D6RHJ3	P27824;B4E2T8;E7ETH2;D6RGY2	Calnexin	CANX	30	30	20	59.8	0	0.9516	0.89317	26.427	49	57.6	8651100000	8875000000		99;103;134;137;170;182;199;217;227;233;283;384;398;458;525;531;547	109;387
2277	P28062;P28062-2;B0UZC1;Q5JNW7	P28062;P28062-2;B0UZC1;Q5JNW7	Proteasome subunit beta type-8	PSMB8	6	6	6	52.5	6.5622e-192	0.83906	0.96262	83.7	17	37	744940000	2110400000
2278	P28066;B4E2V4	P28066;B4E2V4	Proteasome subunit alpha type-5	PSMA5	12	12	12	59.3	0	0.96741	0.92857	27.418	37	49	7823400000	7491600000		187;239
2279	P28070	P28070	Proteasome subunit beta type-4	PSMB4	8	8	8	42.8	0	1.0697	1.0218	14.791	19	42.8	3195800000	3157300000		201
2280	P28072;I3L3X7	P28072	Proteasome subunit beta type-6	PSMB6	4	4	4	40.6	0	1.2151	1.1464	11.546	9	32.2	1305000000	2102200000		67
2281	P28074;E9PAV2;P28074-2;H0YJM8	P28074;E9PAV2;P28074-2;H0YJM8	Proteasome subunit beta type-5	PSMB5	13	13	13	61.2	0	0.96993	1.0619	18.584	33	50.2	2571800000	3058100000		91;257
2282	P28331-2;P28331;P28331-4;E7ENF3;P28331-3;B4DJ81;C9JPQ5;F8WDL5	P28331-2;P28331;P28331-4;E7ENF3;P28331-3;B4DJ81	NADH-ubiquinone oxidoreductase 75 kDa subunit, mitochondrial	NDUFS1	16	16	16	58.8	0	0.90382	0.92637	38.077	31	30.6	871750000	808650000		98;184;513;635
2283	P28340;H0Y3D1	P28340;H0Y3D1	DNA polymerase delta catalytic subunit;DNA polymerase	POLD1	14	14	14	33.3	0	1.1145	1.0833	59.096	15	18.6	244250000	303540000
2284	P28482;B4DHN0;A8CZ64	P28482;B4DHN0;A8CZ64	Mitogen-activated protein kinase 1	MAPK1	14	14	10	75.8	0	0.93868	0.97554	74.205	27	54.2	880910000	1788100000
2285	P28838;P28838-2;H0Y9Q1;H0Y983	P28838;P28838-2	Cytosol aminopeptidase	LAP3	15	15	15	51.6	0	0.95195	0.96439	48.03	24	36.6	878170000	715180000		221;489
2286	P29083;C9IYL4;E9PER7;C9J329	P29083;C9IYL4	General transcription factor IIE subunit 1	GTF2E1	3	3	3	21.2	4.9996e-26	1.168	1.0605	53.911	3	8.9	15013000	18501000
2287	P29084;E5RH41;E5RIW4	P29084;E5RH41	Transcription initiation factor IIE subunit beta	GTF2E2	3	3	3	38.5	8.3194e-21	1.4965	1.428	45.889	2	11.3	13871000	18786000		74
2288	Q5VZU9;P29144	Q5VZU9;P29144	Tripeptidyl-peptidase 2	TPP2	26	26	26	44.2	0	1.03	1.0231	25.698	30	26.4	590350000	590490000		123;708;880;883;1080;1222
2289	P29218;H0YBL1;E5RIP7;E5RG13;E5RGY4;P29218-2;E5RI82;E5RHE9;E5RG94;E5RIF4	P29218;H0YBL1;E5RIP7;E5RG13	Inositol monophosphatase 1	IMPA1	5	5	5	34.3	3.1195e-45	0.78264	0.91535	18.802	5	22	57347000	45122000		49
2291	P29401;E7EPA7;B3KSI4;E9PFF2;F8W888;F8WAX4;P51854;P51854-1;Q5TYJ8	P29401;E7EPA7;B3KSI4;E9PFF2	Transketolase	TKT	52	52	4	96.6	0	1.0281	1.0309	17.335	167	93.3	77195000000	86528000000
2292	P29466;P29466-2;G3V169;P29466-3;B4DVD8;P29466-4;H0YEC7;Q5FBZ0;E9PQW1;P29466-5	P29466;P29466-2;G3V169;P29466-3;B4DVD8;P29466-4;H0YEC7	Caspase-1;Caspase-1 subunit p20;Caspase-1 subunit p10;Caspase	CASP1	7	7	6	31.9	8.8514e-120	0.97912	1.1203	31.835	11	23.8	244360000	282110000
2293	E9PRY8;P29692-2;P29692;E9PK01;E9PI39;E9PQ49;E9PL12;E9PPR1;H0YCK7;E9PMW7;E9PIZ1	E9PRY8;P29692-2;P29692;E9PK01;E9PI39;E9PQ49;E9PL12;E9PPR1	Elongation factor 1-delta	EEF1D	26	26	1	31.3	0	1.0382	1.0586	46.477	64	31.3	25102000000	27521000000		426;431;433;523;533;601;648	445;551
2294	F8W934;P29692-3;E9PQZ1;E9PL71;H0YE72;E9PN91;H0YE58;E9PKK3;E9PJD0;E9PQC9;E9PNW6	F8W934;P29692-3;E9PQZ1;E9PL71;H0YE72		EEF1D	25	1	1	35.7	0	1.0094	1.1474	10.327	3	35.7	479300000	466350000		328;333;335;401;411;479;526	347;429
2295	P29966	P29966	Myristoylated alanine-rich C-kinase substrate	MARCKS	12	12	12	51.8	0	0.97218	0.85983	15.625	27	46.7	2510900000	2411700000		172;263;267
2296	P29992;O95837;B1AM21	P29992	Guanine nucleotide-binding protein subunit alpha-11	GNA11	8	8	4	54	2.8286e-104	0.93041	0.94541	26.677	10	28.1	311530000	338650000		72;102
2297	P30040;F8VY02;F8W1G0;C9J183	P30040;F8VY02	Endoplasmic reticulum resident protein 29	ERP29	11	11	11	66.7	0	1.0441	0.95872	17.855	33	47.5	3860000000	4091400000		54;69;107;204;237;243;253;258
2298	P30041	P30041	Peroxiredoxin-6	PRDX6	31	31	31	92.9	0	0.87269	0.91303	19.251	84	88.4	19406000000	18862000000		56;63;97;125;141;142;144;199;209;215
2299	P30043	P30043	Flavin reductase (NADPH)	BLVRB	11	11	11	69.4	0	0.70527	0.81205	35.86	28	69.4	2736100000	2160900000		120
2300	P30044;P30044-2;A6NG06;A6NC19	P30044;P30044-2;A6NG06;A6NC19	Peroxiredoxin-5, mitochondrial	PRDX5	14	14	14	59.3	0	0.90906	0.92286	28.251	47	58.4	13502000000	12597000000		83;116;159
2301	P30046;B5MC82;A6NHG4;B7Z522;H7C342	P30046;B5MC82;A6NHG4;B7Z522	D-dopachrome decarboxylase;D-dopachrome decarboxylase-like protein	DDT;DDTL	7	7	7	63.6	0	1.0591	1.0299	45.647	7	50	1077800000	1048400000		21;33;87
2302	P30047;B7ZLM8;H0YNX7;H0YNM1	P30047;B7ZLM8;H0YNX7	GTP cyclohydrolase 1 feedback regulatory protein	GCHFR	1	1	1	70.2	4.2461e-73	1.4182	1.2551	34.511	2	29.8	51630000	67699000
2303	P30049	P30049	ATP synthase subunit delta, mitochondrial	ATP5D	4	4	4	39.3	1.0922e-214	1.1463	1.0472	17.38	7	39.3	1794300000	2075400000		165
2304	P30050;P30050-2	P30050	60S ribosomal protein L12	RPL12	11	11	11	64.8	0	1.0613	1.0618	23.059	36	64.8	10911000000	11953000000		40;41;48;54
2305	P30084	P30084	Enoyl-CoA hydratase, mitochondrial	ECHS1	15	15	15	69.3	0	1.0355	0.99578	32.767	48	66.9	6229200000	7252500000		115;118;204;273;282	103
2306	P30085;Q5T0D2;E9PGI8	P30085;Q5T0D2;E9PGI8	UMP-CMP kinase	CMPK1	12	12	12	73.5	0	0.99501	0.9643	18.086	23	63.8	1136600000	1153900000		55;88;106;150
2307	P30086;B4DRT4	P30086;B4DRT4	Phosphatidylethanolamine-binding protein 1;Hippocampal cholinergic neurostimulating peptide	PEBP1	14	14	14	81.8	0	0.94241	0.93339	15.575	44	81.8	5619300000	5890400000		80;132;150;179
2308	P30154-2;P30154;F8W8G1;P30154-3;A8MY67;E7EUF3;H0YDG7;E9PHZ6;E9PPI5	P30154-2;P30154;F8W8G1;P30154-3;A8MY67;E7EUF3	Serine/threonine-protein phosphatase 2A 65 kDa regulatory subunit A beta isoform	PPP2R1B	12	5	5	41.7	0	1.2943	1.1473	31.325	8	27.6	285880000	379540000		267
2309	P30405;Q2YDB7;H0Y548	P30405;Q2YDB7;H0Y548	Peptidyl-prolyl cis-trans isomerase F, mitochondrial;Peptidyl-prolyl cis-trans isomerase	PPIF	11	11	10	78.7	0	1.0794	0.99376	8.0188	14	72.5	1317300000	1701700000		67;73;86;91;182;183
2310	P30419;P30419-2;Q5VUC7;O60551;F5H594;Q5VUC6;B4DXS1;B7Z8J4;E9PE74	P30419;P30419-2	Glycylpeptide N-tetradecanoyltransferase 1	NMT1	10	10	10	39.1	1.4656e-296	1.1857	1.0748	20.929	23	28.4	1124500000	1407800000		310;464
2311	P30464;P30484;E7ENZ6;E7EQX5;P30481;P30461;P30485;P30487;P30488;H0Y5W5;E9PLC1;E9PIJ3;E9PLX5	P30464;P30484;E7ENZ6;E7EQX5;P30481;P30461;P30485;P30487;P30488;H0Y5W5;E9PLC1	HLA class I histocompatibility antigen, B-15 alpha chain;HLA class I histocompatibility antigen, B-46 alpha chain;HLA class I histocompatibility antigen, B-44 alpha chain;HLA class I histocompatibility antigen, B-13 alpha chain;HLA class I histocompatibility antigen, B-47 alpha chain;HLA class I histocompatibility antigen, B-49 alpha chain;HLA class I histocompatibility antigen, B-50 alpha chain	HLA-B	12	7	0	42.5	0	0.7616	0.86359	46.458	17	34.8	1396600000	958480000		200;292	36
2313	P30493;Q29940	P30493;Q29940	HLA class I histocompatibility antigen, B-55 alpha chain;HLA class I histocompatibility antigen, B-59 alpha chain	HLA-B	12	1	0	41.7	0	0.6204	0.71291	0.017783	2	34	46393000	30023000		200;292	36
2314	P30508;B0S7Z5;E7ERM2;B0S7Z6;P30505;Q07000;B0S7Z4;Q95604;E9PLQ4	P30508;B0S7Z5;E7ERM2;B0S7Z6;P30505;Q07000;B0S7Z4;Q95604	HLA class I histocompatibility antigen, Cw-12 alpha chain;HLA class I histocompatibility antigen, Cw-8 alpha chain;HLA class I histocompatibility antigen, Cw-15 alpha chain;HLA class I histocompatibility antigen, Cw-17 alpha chain	HLA-C	9	5	0	57.4	0	0.65092	0.75158	11.566	8	35	553050000	390220000		200
2315	P30520;F8W9D6;Q5SY84	P30520;F8W9D6	Adenylosuccinate synthetase isozyme 2;Adenylosuccinate synthetase	ADSS	13	13	13	40.8	5.7037e-234	1.0539	1.0139	36.526	25	34.4	940660000	1239100000		125;419
2316	P30533;D6REW6	P30533	Alpha-2-macroglobulin receptor-associated protein	LRPAP1	15	15	15	51	0	0.98786	1.03	42.423	9	38.9	346010000	288300000		58;65;94;107;153;163;171;287;304;323;339
2317	P30566;P30566-2	P30566;P30566-2	Adenylosuccinate lyase	ADSL	17	17	2	65.7	0	1.0098	0.94391	64.281	36	50.2	1681900000	1715600000		75;134;147
2319	P30622-2;P30622;P30622-1;F5H0P3;F5H0N7;F5H6A0;E7EQ42;F6VGP8;F5H1T5;E7EM63	P30622-2;P30622;P30622-1;F5H0P3;F5H0N7	CAP-Gly domain-containing linker protein 1	CLIP1	9	9	8	20.6	3.6375e-66	1.162	1.0641	16.425	9	7.6	96167000	105670000		726;1011
2320	P30740;B4E3A8;B4DNT0;O75830;P50453;C9J7N5	P30740;B4E3A8	Leukocyte elastase inhibitor	SERPINB1	13	13	12	60.9	3.4568e-261	0.93257	0.91134	24.146	27	50.4	1582100000	1383500000		79;87;317
2322	P30837;B4DLJ0	P30837;B4DLJ0	Aldehyde dehydrogenase X, mitochondrial	ALDH1B1	11	11	11	41.4	0	1.0497	1.0921	46.319	13	23	345630000	544020000		364;383;426;500
2323	P31040;E9PBJ5;E9PEF8;D6RFM5;H0Y8X1	P31040;E9PBJ5;E9PEF8;D6RFM5	Succinate dehydrogenase [ubiquinone] flavoprotein subunit, mitochondrial	SDHA	30	30	30	74.4	0	0.97819	1.0303	53.012	72	69.3	7721100000	9491700000		179;182;335;480;498;517;541;547;550;598;608
2324	P31150;B4DHX4;G5E9U5	P31150;B4DHX4	Rab GDP dissociation inhibitor alpha	GDI1	21	12	12	69.6	0	0.90426	0.99211	53.093	22	67.3	437110000	492960000		79
2325	P31153;B4DN45;E9PBA7;Q00266	P31153;B4DN45	S-adenosylmethionine synthase isoform type-2;S-adenosylmethionine synthase	MAT2A	18	18	18	52.2	0	0.9152	0.98559	25.32	30	45.8	2516900000	2557400000		81;97;163;234;289;303;350;391
2326	P31350;C9JXC1;H0Y855;Q7LG56-2;B4E2N4;Q7LG56-3;Q7LG56-4	P31350;C9JXC1	Ribonucleoside-diphosphate reductase subunit M2	RRM2	8	8	7	40.9	2.2409e-65	1.2023	1.1629	37.834	10	26.7	201800000	254270000
2327	P31689;F5GZ88;B7Z5C0	P31689	DnaJ homolog subfamily A member 1	DNAJA1	14	14	14	53.1	0	1.1232	1.1174	16.32	36	45.8	2703500000	3254300000		23;37;44;136;344
2328	P31749;B7Z5R1;G3V2I6;G3V3X1	P31749;B7Z5R1	RAC-alpha serine/threonine-protein kinase	AKT1	2	1	1	5.2	2.9519e-07	NaN	NaN	NaN	0	3.5	0	0		14;163
2330	P31930	P31930	Cytochrome b-c1 complex subunit 1, mitochondrial	UQCRC1	18	18	18	56.9	0	0.91187	1.0086	21.469	53	53.8	5267200000	5372800000		111;134;138
2331	P31937;H7BZL2	P31937;H7BZL2	3-hydroxyisobutyrate dehydrogenase, mitochondrial	HIBADH	9	9	9	64.6	0	0.81734	0.91087	23.634	20	41.7	509680000	410770000		145;238;242
2332	P31939;E9PBU3;F5GWY2;H7C1S2;H7C084;C9JLK0;H7BZU3;F8WEF0	P31939;E9PBU3;F5GWY2	Bifunctional purine biosynthesis protein PURH;Phosphoribosylaminoimidazolecarboxamide formyltransferase;IMP cyclohydrolase	ATIC	37	37	37	86.5	0	0.98828	0.95568	21.023	82	79.7	6556700000	6839500000		294;372;461;477;509
2333	P31942;P31942-2;P31942-3;B4DHY1;P31942-4;P31942-5;P31942-6	P31942;P31942-2;P31942-3;B4DHY1	Heterogeneous nuclear ribonucleoprotein H3	HNRNPH3	15	13	13	63.3	0	0.96951	1.095	17.867	40	56.1	4677600000	4393800000		97
2334	P31946;P31946-2;Q4VY19;Q4VY20	P31946;P31946-2;Q4VY19	14-3-3 protein beta/alpha;14-3-3 protein beta/alpha, N-terminally processed	YWHAB	18	14	12	76.8	0	1.089	0.98413	12.37	40	72.4	9425800000	10753000000		13;51;70;76;122;159	220
2335	P31947;P31947-2	P31947;P31947-2	14-3-3 protein sigma	SFN	19	16	16	87.1	0	1.1073	1.0379	16.725	22	83.9	4956400000	7063500000		11;32;49;77;122;140;141;159	220
2336	P31948;G3XAD8;F5H0T1;F5H783;F5GXD8;H0YGI8	P31948;G3XAD8;F5H0T1	Stress-induced-phosphoprotein 1	STIP1	40	40	40	82.5	0	1.0934	1.084	18.446	92	65.2	9990500000	11704000000		32;51;56;63;68;73;92;100;136;169;210;237;246;284;312;317;325;337;344;364;388;395;429;446;453;462;486;513;523;530	115;214;448
2337	P31949	P31949	Protein S100-A11	S100A11	7	7	7	84.8	0	1.0898	0.96672	21.14	27	77.1	11557000000	14068000000	3;66	23;27	89
2338	P32119;A6NIW5;P32119-2	P32119;A6NIW5	Peroxiredoxin-2	PRDX2	15	14	14	76.3	0	0.91017	0.9364	14.467	40	68.7	12838000000	12519000000		10;16;26;29;119;135;191;196
2339	P32320	P32320	Cytidine deaminase	CDA	6	6	6	87.7	0	0.85393	0.9745	16.69	12	80.8	456610000	461590000		11;80
2340	P32321-2;P32321;D6RBJ9;D6RBN2;D6R9S0;D6RC36;D6RAR9;D6RAD7	P32321-2;P32321;D6RBJ9	Deoxycytidylate deaminase	DCTD	2	2	2	23.8	1.6083e-13	1.485	1.3906	38.599	2	15.9	17680000	22106000
2341	P32969;H0Y9V9;D6RAN4;E7ESE0;B4E1M5;H0Y9R4	P32969;H0Y9V9;D6RAN4;E7ESE0;B4E1M5	60S ribosomal protein L9	RPL9	12	12	12	79.2	0	1.1073	1.102	31.801	32	70.8	7171200000	8480800000		59;65;121;174
2342	P33176;O60282;E9PET8;O60282-2;C9JWB9	P33176	Kinesin-1 heavy chain	KIF5B	37	37	29	63	0	1.0222	1.0058	19.282	68	52.5	2714600000	2846100000		28;213;237;252;382;448;485;753;862;903
2343	P33316;H0YKI0	P33316;H0YKI0	Deoxyuridine 5-triphosphate nucleotidohydrolase, mitochondrial	DUT	10	1	1	44.4	0	0.81071	0.70261	20.228	3	44.4	105000000	81765000			112
2344	P33316-2;H0YNW5;H0YKC5;H0YNJ9;H0YMM5;H0Y477;H0YMP1	P33316-2;H0YNW5;H0YKC5;H0YNJ9;H0YMM5;H0Y477		DUT	10	10	1	65.2	0	0.86884	0.93961	39.483	30	65.2	2796800000	2529600000			24
2345	P33527-4;P33527-7;P33527-9;P33527;P33527-3;I3L4X2;P33527-6;P33527-8;P33527-2;P33527-5;F5GXL7	P33527-4;P33527-7;P33527-9;P33527;P33527-3;I3L4X2;P33527-6;P33527-8;P33527-2;P33527-5;F5GXL7	Multidrug resistance-associated protein 1	ABCC1	3	3	3	11	2.8513e-160	0.78616	0.75427	24.849	5	3.8	35156000	39749000
2346	P33552	P33552	Cyclin-dependent kinases regulatory subunit 2	CKS2	6	6	6	79.7	4.1249e-174	0.95788	1.0918	11.717	8	79.7	715260000	739060000		4;11;30
2347	P33897;H0Y7L9	P33897	ATP-binding cassette sub-family D member 1	ABCD1	6	6	6	16.6	6.2326e-248	1.1374	1.1391	57.199	9	11.8	90895000	91217000		708
2348	P33992;B1AHB1;E7EQY5;B1AHB2;F8WBR1;B1AHA9;F8WFD7	P33992;B1AHB1;E7EQY5	DNA replication licensing factor MCM5	MCM5	38	38	38	62	0	0.96518	1.0013	56.94	72	59.5	6330700000	6418300000		60;273;392;396;581;696
2349	P33993;F5H776;F5H4S2;A4D2A2;P33993-2;C9J8M6	P33993;F5H776;F5H4S2;A4D2A2	DNA replication licensing factor MCM7	MCM7	32	32	32	61.5	0	0.84679	0.94909	28.694	91	55.8	8216600000	6829300000		4;10;28;231;596;627	621
2350	P34896;P34896-2;A8MYA6;P34896-3;B4DPM9;E7EW08;A8MX84	P34896;P34896-2;A8MYA6;P34896-3;B4DPM9;E7EW08	Serine hydroxymethyltransferase, cytosolic;Serine hydroxymethyltransferase	SHMT1	4	4	4	31.5	2.5553e-39	0.73344	0.8557	25.562	5	8.7	247100000	180510000		416
2351	P34897;P34897-3;P34897-2;B4DLV4;H0YIZ0;G3V2Y4;G3V5L0;G3V4W5;G3V540;G3V2W0;G3V2E4;G3V4X0;G3V4T0;G3V3Y8;G3V241;G3V2D2;G3V3C6;G3V2Y1	P34897;P34897-3;P34897-2;B4DLV4;H0YIZ0;G3V2Y4	Serine hydroxymethyltransferase, mitochondrial;Serine hydroxymethyltransferase	SHMT2	30	30	30	77.2	0	0.95026	0.95826	24.018	59	64.5	6435800000	6087900000		95;103;181;245;269;297;302;464;469;474	162
2353	P34932;F5H3R0;Q9BUK9	P34932;F5H3R0	Heat shock 70 kDa protein 4	HSPA4	44	44	41	83.2	0	1.0956	1.0425	20.915	107	72.6	10686000000	11506000000		194;272;305;329;353;356;430;477;609;631;674;679;686;704;733;789;794
2355	P35052;H7C410;H7C024;H7BZL4;H7BZE9;C9J4Y6	P35052;H7C410;H7C024;H7BZL4	Glypican-1;Secreted glypican-1	GPC1	6	6	6	34.9	1.2748e-95	0.72673	0.84932	37.27	6	16.1	196910000	159660000		347;358;377
2356	P35221;P35221-2;F6XBD8;B4E2G8;G3XAM7;F8W845;Q8N1C0;E5RIB1;E5RIC3;E5RJ41;E5RGD2;E5RG03;E5RJP7;P26232-6;P26232-4;E5RGY6;E5RHV7;E5RFM5;H0YBB8;E5RIE0;E5RFK9;E5RJL0;E5RFG3;E5RGY7;E5RFM3;E5RHJ5;E5RGU3;Q9UI47;A6NKP0;B9A010;E5RGS1;E5RJ43;E5RGG4	P35221;P35221-2;F6XBD8;B4E2G8;G3XAM7;F8W845;Q8N1C0	Catenin alpha-1	CTNNA1	26	26	22	57.9	0	1.098	0.97463	38.341	37	44.7	1353500000	1545300000		181;493
2357	P35222;E7EMJ5;E7EV28;E9PDF9	P35222	Catenin beta-1	CTNNB1	6	2	0	14.1	2.0878e-73	0.75958	0.85061	32.309	3	10.4	25484000	30514000
2358	P35232;C9JW96;E9PCW0;E7ESE2;C9JZ20;B4DY47;D6RBK0	P35232;C9JW96;E9PCW0;E7ESE2;C9JZ20	Prohibitin	PHB	23	23	23	89	0	0.94097	0.97927	27.602	43	89	7286200000	6708600000		4;128;202
2359	P35237;E9PD07;H0Y3G3;C9JVA8;C9JTJ8	P35237	Serpin B6	SERPINB6	18	18	17	67.3	0	1.0185	0.97174	23.704	45	61.2	3241000000	3188000000		179;246
2360	P35240-2;P35240;P35240-3;P35240-8;P35240-5;P35240-6;P35240-4;B7Z4B6;P35240-10	P35240-2;P35240;P35240-3;P35240-8;P35240-5;P35240-6;P35240-4;B7Z4B6;P35240-10	Merlin	NF2	0	0	0	3.2	2.4876e-05	NaN	NaN	NaN	0	0	0	0
2361	P35244	P35244	Replication protein A 14 kDa subunit	RPA3	8	8	3	89.3	0	1.0951	1.0345	16.776	16	89.3	954680000	954420000
2362	P35249;C9JZI1;C9J8M3;C9JTT7;C9JXZ7;H7C1P0;F8WE44;C9JGY5;C9JW34	P35249;C9JZI1;C9J8M3	Replication factor C subunit 4	RFC4	12	12	12	60.3	0	0.95441	0.88893	29.52	19	43.5	1044200000	1082000000		216;255;330
2363	P35250;P35250-2;H7C5P4;H7C596;H7C5G4;H7C5A0;F8WC37;H7C5Q7;H7C5P1;H7C5S7	P35250;P35250-2;H7C5P4	Replication factor C subunit 2	RFC2	10	10	10	50.3	0	1.0976	1.1493	34.12	18	41.2	801250000	887040000		176;192
2364	P35251;P35251-2	P35251;P35251-2	Replication factor C subunit 1	RFC1	1	1	1	5.7	7.6468e-19	NaN	NaN	NaN	0	1.2	0	0
2365	P35268	P35268	60S ribosomal protein L22	RPL22	8	8	5	75.8	0	0.94986	1.061	18.382	21	73.4	8733400000	9311700000		69;80;84;107
2366	P35269;E7EUG6;F5H761;H0YF67;F5GY49	P35269;E7EUG6;F5H761	General transcription factor IIF subunit 1	GTF2F1	6	6	6	30.2	4.9768e-171	1.0668	1.1627	23.478	9	18	205750000	254820000
2367	P35270;REV__Q16649	P35270	Sepiapterin reductase	SPR	10	10	10	62.1	0	0.92862	1.0284	34.8	19	44.4	423740000	360810000		247
2368	P35354;Q6ZYK7	P35354	Prostaglandin G/H synthase 2	PTGS2	0	0	0	24.8	1.0668e-136	NaN	NaN	NaN	0	0	0	0
2369	P35573;P35573-3;P35573-2	P35573;P35573-3;P35573-2	Glycogen debranching enzyme;4-alpha-glucanotransferase;Amylo-alpha-1,6-glucosidase	AGL	2	2	2	6.2	2.6854e-18	NaN	NaN	NaN	1	1.1	8476000	6182100
2370	P35579;P35579-2;H0Y3P4;Q5BKV1;B1AH99;B1PS43;P35749-2;P35749;P35749-3;Q3MIV8;E7ERA5;P11055;Q9UKX3;B4DFX9	P35579;P35579-2	Myosin-9	MYH9	154	154	133	77.3	0	1.0162	1.0057	21.903	435	70.7	56270000000	59881000000
2371	P35606;B4DZI8;D6R997;D6RBT6;H0YAC7;D6RBG7;D6RCL6;D6RBZ7;H0Y938	P35606;B4DZI8	Coatomer subunit beta	COPB2	36	36	36	67.8	0	0.9679	1.0024	18.568	68	60.4	3513700000	3673800000		130;569;627	561
2372	P35610;A8K3P4;B4DU95;B1APM4;B4DFD8	P35610;A8K3P4;B4DU95;B1APM4	Sterol O-acyltransferase 1	SOAT1	4	4	4	15.6	0	1.0606	0.93926	19.53	9	11.8	452540000	480170000
2373	P35658-3;P35658;P35658-4;P35658-2;P35658-5;Q5JUP9;F5H131;H0YF36;H0Y837;B7ZAV2;E9PKD2;B4DZN4;H0YDS4	P35658-3;P35658;P35658-4;P35658-2;P35658-5;Q5JUP9;F5H131	Nuclear pore complex protein Nup214	NUP214	13	13	13	28.7	0	0.95953	0.9552	34.24	16	10.2	310930000	335830000		36;143
2374	P35659;B4DFG0;P35659-2;D6R9L5;D6RDA2;H0Y993;H0Y8X0	P35659;B4DFG0;P35659-2	Protein DEK	DEK	17	17	17	40.3	0	1.0003	1.0236	35.726	37	33.3	2821900000	3201000000		137;177;363;367
2375	P35754	P35754	Glutaredoxin-1	GLRX	5	5	5	63.2	0	0.95245	0.95756	10.074	10	58.5	1575500000	1642900000		20
2376	P35998;B7Z5E2;C9JLS9	P35998;B7Z5E2	26S protease regulatory subunit 7	PSMC2	25	25	25	83.6	0	0.89324	0.99493	44.524	49	68.1	3557600000	4116000000		17;34;110;116;356;407;422
2377	P36404;G3V184	P36404;G3V184	ADP-ribosylation factor-like protein 2	ARL2	3	3	3	40.8	5.0955e-82	1.1336	0.96734	34.306	5	17.9	99357000	112970000
2378	P36405	P36405	ADP-ribosylation factor-like protein 3	ARL3	3	3	3	47.3	1.4219e-31	1.0465	1.0888	16.901	3	19.8	58505000	60823000		62
2379	P36507;G5E9C7	P36507;G5E9C7	Dual specificity mitogen-activated protein kinase kinase 2	MAP2K2	10	10	6	51.2	0	0.8518	0.8925	40.38	19	33	871900000	728430000		108
2380	P36542;P36542-2;B4DL14	P36542;P36542-2;B4DL14	ATP synthase subunit gamma, mitochondrial;ATP synthase gamma chain	ATP5C1	13	13	13	57	0	1.0277	0.94662	15.773	30	47.7	2853800000	2997000000		55;64;79;154;197
2381	P36543;P36543-2;A8MUN4;C9J8H1	P36543;P36543-2;A8MUN4;C9J8H1	V-type proton ATPase subunit E 1	ATP6V1E1	5	5	4	34.5	0	0.64254	0.75361	47.047	9	29.6	257670000	218900000		10;59
2383	P36639;P36639-2;P36639-3;P36639-4	P36639;P36639-2;P36639-3;P36639-4	7,8-dihydro-8-oxoguanine triphosphatase	NUDT1	2	2	2	31.5	7.5862e-48	0.97849	0.97091	29.67	4	14.7	133340000	139190000
2384	P36871;F5H857;P36871-2;B4DPV0	P36871;F5H857;P36871-2;B4DPV0	Phosphoglucomutase-1	PGM1	29	29	29	79.7	0	0.9551	0.95545	23.991	59	66.2	2780700000	2573800000		146;414;419;523
2385	P36915;P36915-2;E7ETJ1;B0V0L0;B4DWZ0;A8MPZ0;A2AB27	P36915;P36915-2;E7ETJ1;B0V0L0;B4DWZ0;A8MPZ0	Guanine nucleotide-binding protein-like 1	GNL1	4	4	4	17.3	4.1307e-27	0.92098	1.0348	38.972	3	10.5	40071000	49063000
2386	P36954	P36954	DNA-directed RNA polymerase II subunit RPB9	POLR2I	2	2	2	49.6	6.7906e-42	0.92001	1.0628	6.7183	2	19.2	22751000	20860000
2387	P36957;B7Z5W8;Q86SW4;G3V3F0;G3V5M3;H0YJF9;B7ZAZ8	P36957;B7Z5W8;Q86SW4	Dihydrolipoyllysine-residue succinyltransferase component of 2-oxoglutarate dehydrogenase complex, mitochondrial	DLST	9	9	9	48.8	0	0.92974	0.93276	27.03	26	35.1	1418000000	1435500000
2389	P37108;H0YLA2;H0YLW0	P37108;H0YLA2	Signal recognition particle 14 kDa protein	SRP14	7	7	7	62.5	7.9992e-274	0.89438	1.0084	11.681	10	54.4	2251800000	2365500000		55;78	81
2390	P37198;I3L089	P37198	Nuclear pore glycoprotein p62	NUP62	8	8	8	32.4	0	1.0036	0.99969	22.06	16	23.9	863140000	1043100000		387
2391	P37235;E9PC71;P84074;H7BZC1;P61601;E5RGA9;E5RIA5;E5RIZ1;E5RIG4;E5RHC8;E5RI78;E5RHE8;E5RI95;E5RGZ0;E5RJJ6;E5RJT1;E5RFL9;E5RK89;C9JW46	P37235;E9PC71;P84074	Hippocalcin-like protein 1;Neuron-specific calcium-binding protein hippocalcin	HPCAL1;HPCA	10	10	10	71	3.4221e-183	1.1798	1.1438	20.957	13	61.1	1037300000	1208300000		49;63;147;151
2392	P37268;E9PNM1;B4DJE5;B7Z1J3;B4DT56;B3KQ95;E9PJG4;E9PS69;E9PSH1;E9PNJ2;E9PQ90	P37268;E9PNM1;B4DJE5;B7Z1J3;B4DT56;B3KQ95	Squalene synthase	FDFT1	12	12	12	50.4	0	0.94667	0.93194	37.585	17	34.8	594190000	646720000		45
2393	P37802;Q9UI15;C9J5W6	P37802	Transgelin-2	TAGLN2	21	21	21	93.5	0	0.92915	0.98266	24.206	68	93.5	22685000000	23312000000		17;153	189;194
2394	P37837;F2Z393;E9PKI8;E9PM01	P37837;F2Z393	Transaldolase	TALDO1	26	26	26	70	0	1.0743	0.95951	21.389	32	68.5	5718600000	5927600000		71;81;115;130;203;219;225;258;269;286;292;307;314;321	118
2395	P38117;P38117-2	P38117;P38117-2	Electron transfer flavoprotein subunit beta	ETFB	18	18	18	67.8	0	0.94076	0.95832	30.244	34	62.4	4020400000	3718300000		19;35;110;114;116;161;248
2396	P38159;P38159-2;H3BT71;H0Y6E7;Q96E39;H3BUY5;B3KRG5;P38159-3;H3BR27;H3BNC1;O75526;Q8N7X1	P38159;P38159-2;H3BT71;H0Y6E7;Q96E39;H3BUY5;B3KRG5	RNA-binding motif protein, X chromosome;RNA-binding motif protein, X chromosome, N-terminally processed;RNA binding motif protein, X-linked-like-1;RNA binding motif protein, X-linked-like-1, N-terminally processed	RBMX;RBMXL1	22	22	22	56.3	0	0.89888	0.95346	31.141	74	49.4	9534800000	8708700000		22;30;63;217
2397	P38432	P38432	Coilin	COIL	1	1	1	10.9	3.163e-16	NaN	NaN	NaN	0	3	0	0
2398	P38606;B7Z1R5;B7Z2V6;C9JVW8;C9JA17;F8WDJ3	P38606;B7Z1R5;B7Z2V6	V-type proton ATPase catalytic subunit A	ATP6V1A	19	19	19	60.8	0	0.98113	0.92699	42.458	31	42.5	1679900000	1854600000		132;139;467;580;591
2399	P38919;I3L3F6;I3L2Z3;I3L3H2;I3L2M0;I3L1H0	P38919	Eukaryotic initiation factor 4A-III	EIF4A3	27	23	23	72.7	0	0.92911	0.9845	49.059	51	64.2	5078200000	4509900000		60;195;198;296;321
2401	P39019	P39019	40S ribosomal protein S19	RPS19	11	11	11	63.4	4.539e-154	1.1666	1.1004	19.525	36	52.4	7849200000	9301200000		23;29;38;41;111;115
2402	P39023;G5E9G0;H7C422;B5MCW2;H7C3M2;F8WCR1;Q92901	P39023;G5E9G0;H7C422;B5MCW2;H7C3M2	60S ribosomal protein L3	RPL3	27	27	27	58.6	0	1.1346	1.0333	18.146	60	54.3	17923000000	21741000000		34;115;136;143;148;282;283;294;349;356;362;366;373;385	153;382
2403	P39656;E7EWT1	P39656;E7EWT1	Dolichyl-diphosphooligosaccharide--protein glycosyltransferase 48 kDa subunit	DDOST	14	14	14	51.8	0	0.88148	0.91867	27.355	35	51.1	4140600000	4075500000		68
2404	P39748;I3L3E9;F5H1Y3	P39748;I3L3E9	Flap endonuclease 1	FEN1	17	17	17	57.6	0	1.0642	1.0742	21.279	42	53.2	5130300000	5803000000		125;267;308;314	310
2406	P40121;B8ZZS7;B4DU58;E7ENU9;B8ZZL6;H7C0X8	P40121;B8ZZS7;B4DU58;E7ENU9	Macrophage-capping protein	CAPG	6	6	6	42.8	1.0894e-94	0.9596	0.85273	65.972	9	29.6	232610000	226990000
2407	P40123;B7Z1C4;E9PDI0;E9PDI2;B7Z385;B7Z214;F8WDB9;F8WEW0	P40123;B7Z1C4;E9PDI0;E9PDI2;B7Z385	Adenylyl cyclase-associated protein 2;Adenylyl cyclase-associated protein	CAP2	3	2	2	26	1.2839e-90	NaN	NaN	NaN	1	9	15439000	16338000
2408	P40222;Q8N3L3	P40222	Alpha-taxilin	TXLNA	9	9	9	46.3	1.3705e-128	1.0256	0.97903	14.401	11	25.3	208210000	208770000		240;256;340;469
2409	P40227;A6NCD2;B4DPJ8	P40227;A6NCD2;B4DPJ8	T-complex protein 1 subunit zeta	CCT6A	31	31	25	66.1	0	1.1097	1.0301	21.555	92	63.8	15342000000	18570000000		5;10;199;251;258;287;307;365	221
2410	P40261;F5H0R4	P40261	Nicotinamide N-methyltransferase	NNMT	15	15	15	73.9	0	0.9513	0.94278	26.864	26	67.4	1662300000	1651500000		23;26;39;43
2411	P40429;B4DNC8;Q6NVV1	P40429;B4DNC8	60S ribosomal protein L13a	RPL13A	12	12	12	52.2	4.0296e-207	1.0508	1.0663	29.67	41	46.3	4380300000	4725200000		51;53;134;148;159;191	62
2412	P40692;H0Y818;E9PCU2;H0Y3I0;B4DI13;B7Z821;E9PEB4;F5H745;E7EUC9;H0Y793;E9PF25;F2Z298;F5H6L5;E9PE33;H0Y806;H0Y4N0;H0Y5L7;H0Y5U4	P40692;H0Y818;E9PCU2;H0Y3I0;B4DI13;B7Z821	DNA mismatch repair protein Mlh1	MLH1	3	3	3	19.6	2.0826e-67	0.94688	1.1133	16.215	4	5.3	22817000	23973000
2413	P40763;P40763-2;G8JLH9	P40763;P40763-2;G8JLH9	Signal transducer and activator of transcription 3	STAT3	17	17	17	59.5	0	1.0012	1.0202	24.154	35	35.3	1377800000	1560100000		244
2415	P40855;E9PBB3;P40855-5;Q5QNY5;B7Z6I5;B7Z8B3;E9PS71;H0YDY4	P40855;E9PBB3;P40855-5;Q5QNY5;B7Z6I5	Peroxisomal biogenesis factor 19	PEX19	5	3	2	53.5	0	0.91869	0.86191	28.176	6	35.5	162520000	148110000
2416	P40926;E9PDB2;G3XAL0	P40926;E9PDB2;G3XAL0	Malate dehydrogenase, mitochondrial;Malate dehydrogenase	MDH2	25	25	25	71	0	1.0666	0.96883	18.124	70	69.8	20515000000	23586000000		91;185;215;239;296;301;307;314;328;329;335	315
2417	P40937;P40937-2;F8W9B4;F5H5S0;E9PEP3;C9JH72;F5H0U6;F5H304	P40937;P40937-2;F8W9B4	Replication factor C subunit 5	RFC5	14	14	14	64.1	0	0.91449	0.95413	26.242	13	58.8	590030000	405380000		144
2418	P40938;C9JU95	P40938;C9JU95	Replication factor C subunit 3	RFC3	12	12	12	48.9	3.951e-246	0.97085	0.99453	17.404	13	42.7	191840000	186490000		20
2419	P40939;H0YFD6;B4DYP2	P40939	Trifunctional enzyme subunit alpha, mitochondrial;Long-chain enoyl-CoA hydratase;Long chain 3-hydroxyacyl-CoA dehydrogenase	HADHA	48	48	48	77.1	0	0.93677	0.9275	19.659	96	63.6	11744000000	11649000000		60;267;303;309;326;350;353;386;406;411;413;414;415;569;605;644;728;742
2420	P41091;Q2VIR3;F8W810;Q2VIR3-2;H7BZU1	P41091;Q2VIR3;F8W810;Q2VIR3-2	Eukaryotic translation initiation factor 2 subunit 3;Putative eukaryotic translation initiation factor 2 subunit 3-like protein	EIF2S3;EIF2S3L	26	26	26	65.3	0	1.1074	1.009	34.952	60	60.2	9169500000	10055000000		27;90;183;196;275;421;426;449
2421	P41208;Q12798	P41208;Q12798	Centrin-2;Centrin-1	CETN2;CETN1	3	3	3	36.6	1.9786e-243	1.2408	1.0904	25.572	2	17.4	16463000	21392000		103
2422	P41214;P41214-2;Q5SY38	P41214;P41214-2	Eukaryotic translation initiation factor 2D	EIF2D	3	3	3	17.1	3.0233e-65	1.1009	1.079	46.665	4	8.7	72218000	88202000
2424	P41223;C9JNV2;C9JCD9;F8WCN7	P41223;C9JNV2;C9JCD9	Protein BUD31 homolog	BUD31	5	5	5	34	1.5572e-282	0.95621	0.90888	20.202	8	33.3	193310000	174860000
2425	P41227;A6NM98;A8MWP7;F8W808;C9JW55;C9JN83;Q9BSU3;Q6P4J0;H0Y8T0	P41227;A6NM98;A8MWP7;F8W808	N-alpha-acetyltransferase 10	NAA10	7	7	7	60.9	1.1748e-128	1.0032	0.89777	46.005	14	40.9	482210000	483280000		148
2426	P41250;F8WCK4;H7C443	P41250	Glycine--tRNA ligase	GARS	31	31	31	62.9	0	0.95899	0.93412	24.955	50	57.8	3427500000	3084600000		93;99;108;115;129;197;204;224;646	202
2427	P41252;Q5TCD1;Q5TCC4;F5H434;Q5TCC5;Q5TCD2;Q5TCC6;Q5TCC9	P41252	Isoleucine--tRNA ligase, cytoplasmic	IARS	57	57	57	57.5	0	0.99733	0.99518	27.393	119	53.8	7411400000	7775600000		98;110;298;375;450;641;844;861;868;1051;1057;1113
2429	P41567	P41567	Eukaryotic translation initiation factor 1	EIF1	6	6	2	85	0	1.0282	1.0287	48.159	14	76.1	2884600000	2511400000		109
2430	P41743	P41743	Protein kinase C iota type	PRKCI	3	3	3	18.6	1.0259e-108	1.275	1.1005	7.5952	2	9.2	19406000	22593000
2431	P42025;G5E9Q5	P42025;G5E9Q5	Beta-centractin	ACTR1B	6	2	2	35.6	3.8397e-214	NaN	NaN	NaN	1	28.7	21396000	29193000		32
2432	P42166;Q08999;F5H837;B7Z913	P42166	Lamina-associated polypeptide 2, isoform alpha;Thymopoietin;Thymopentin	TMPO	26	26	17	56.3	0	0.86232	0.93547	19.651	55	50.4	3477700000	3284000000		13;144;145;416;656;685
2433	P42167;G5E972;P42167-2;H0YJH7	P42167;G5E972;P42167-2	Lamina-associated polypeptide 2, isoforms beta/gamma;Thymopoietin;Thymopentin	TMPO	18	9	9	62.3	0	0.79999	0.92086	26.028	15	49.8	1081300000	854210000		13;144;145;334;389;393;401
2434	P42224;P42224-2;D2KFR9;E7EPD2;E7ENM1;H0YG89;E9PH66;H7BZB5;H7BZ88	P42224;P42224-2	Signal transducer and activator of transcription 1-alpha/beta	STAT1	21	21	21	51.2	0	0.96487	1.0154	34.121	31	39.3	977980000	964990000		173;193;200;366
2436	P42285;F5H7E2;D6REC7;H0Y8U3;H0YAC4	P42285;F5H7E2	Superkiller viralicidic activity 2-like 2	SKIV2L2	24	24	24	46.2	0	1.0494	1.0163	38.586	40	31.6	1851400000	2184000000		417;748;768;824;852
2437	P42330;B4DL37;P17516;E9PBP5;H7C4R4	P42330;B4DL37;P17516	Aldo-keto reductase family 1 member C3;Aldo-keto reductase family 1 member C4	AKR1C3;AKR1C4	26	26	16	86.7	0	0.82083	0.8937	30.797	60	82	10684000000	9801800000		75;185;201;207;246;270
2438	P42345;F5GYA6;B4DZD5;B1AKP8	P42345;F5GYA6;B4DZD5	Serine/threonine-protein kinase mTOR	MTOR	3	3	3	8.6	1.7317e-67	0.92021	1.0307	20.906	5	2.2	60544000	51113000
2440	P42574;A8MVM1;F5H531;C9JXR7	P42574	Caspase-3;Caspase-3 subunit p17;Caspase-3 subunit p12	CASP3	3	3	3	11.9	8.8652e-80	0.54325	0.54021	89.465	2	11.9	15976000	7421900
2441	P42677;Q5T4L4	P42677;Q5T4L4	40S ribosomal protein S27	RPS27	6	6	2	44	0	1.1189	1.0529	19.946	19	44	4106300000	4598000000		16
2442	P42704;F5H4J6;B8ZZ38;C9JCA9;H7C3W8	P42704;F5H4J6	Leucine-rich PPR motif-containing protein, mitochondrial	LRPPRC	95	95	95	77.1	0	0.99438	0.95374	24.826	206	72.2	16395000000	16492000000		66;107;138;155;170;178;187;287;292;395;613;640;649;772;864;868;941;963;980;1037;1121;1317;1326;1332;1350;1357	188
2443	P42765	P42765	3-ketoacyl-CoA thiolase, mitochondrial	ACAA2	19	19	19	77.3	0	0.99822	0.96796	15.352	49	71.3	3338900000	3529100000		137;181;234
2444	P42766;F2Z388;H0Y3A0	P42766;F2Z388;H0Y3A0	60S ribosomal protein L35	RPL35	8	8	8	46.3	0	1.0489	1.0921	82.331	10	44.7	2417600000	2951300000		12;13;14;19;25;35;43;46
2445	P42771-4;P42771;P42771-2;P42772;G3XAG3;P42771-3	P42771-4;P42771;P42771-2	Cyclin-dependent kinase inhibitor 2A, isoforms 1/2/3	CDKN2A	5	5	5	67.7	0	0.83925	0.9548	27.765	13	43.1	838700000	753230000
2446	A8MU24;P42785;B7Z7Q6;E9PIG4;E9PKN6;E9PQN3;E9PNJ1;E9PL85;E9PQB5;E9PNF7;E9PLY4;E9PL49;E9PR42	A8MU24;P42785;B7Z7Q6;E9PIG4;E9PKN6;E9PQN3;E9PNJ1;E9PL85;E9PQB5;E9PNF7	Lysosomal Pro-X carboxypeptidase	PRCP	4	4	4	23.8	9.5e-37	0.76184	0.84303	13.292	3	12	23907000	18220000
2447	P42892;P42892-4;P42892-2;P42892-3;B4DKB2;E9PJG1	P42892;P42892-4;P42892-2;P42892-3;B4DKB2	Endothelin-converting enzyme 1	ECE1	5	5	5	20.1	2.9567e-114	0.78707	0.90645	19.339	10	10.5	395860000	448850000
2448	P43034;I3L2U8;I3L3N5;B4DF38;P43034-2;I3L495	P43034;I3L2U8	Platelet-activating factor acetylhydrolase IB subunit alpha	PAFAH1B1	16	16	16	52.4	0	0.9869	0.94155	57.878	25	51.7	1213600000	979530000		45;53;360
2449	P43121;P43121-2	P43121;P43121-2	Cell surface glycoprotein MUC18	MCAM	12	12	12	38.4	0	1.1183	0.98333	29.123	14	29.3	382530000	374370000		640
2450	P43246;E9PHA6;B4E2Z2;E7EU21;B4DSB9;B4DL39;E7EQQ1;E9PCI8;C9J809	P43246;E9PHA6;B4E2Z2;E7EU21;B4DSB9;B4DL39;E7EQQ1	DNA mismatch repair protein Msh2	MSH2	28	28	28	51.1	0	1.1534	1.0884	43.267	39	35.5	1314800000	1567800000		113;509;546;555
2451	P43304;P43304-2;F8W6E4;F5GYK7;E7EM56;E9PDK4	P43304;P43304-2;F8W6E4	Glycerol-3-phosphate dehydrogenase, mitochondrial	GPD2	25	25	25	69.6	0	0.96958	0.99859	34.397	48	52.5	2382300000	2637100000		629;634
2452	P43307;C9IZQ1;E9PAL7;C9J5W0;C9J3L8;F5H5Y2;P43307-2;C9JBX5	P43307;C9IZQ1;E9PAL7;C9J5W0;C9J3L8;F5H5Y2;P43307-2	Translocon-associated protein subunit alpha	SSR1	4	4	4	21	0	0.98018	0.94758	14.072	9	21	1185300000	1208800000
2453	P43355	P43355	Melanoma-associated antigen 1	MAGEA1	3	3	3	9.4	2.0594e-13	1.3354	1.191	8.9461	2	9.1	38447000	52954000
2454	P43487;C9JXG8;H7C137;B7Z6U1;C9JJ34;C9JGV6;C9JIC6	P43487;C9JXG8;H7C137;B7Z6U1;C9JJ34	Ran-specific GTPase-activating protein	RANBP1	16	16	7	76.6	0	1.0402	0.97442	17.069	20	76.6	4422400000	4802200000		50;68;76;150;154;183;190;194;200	51
2455	P43490;F5H246;C9JG65;C9JF35	P43490	Nicotinamide phosphoribosyltransferase	NAMPT	23	23	6	71.9	0	0.99244	0.91209	32.488	55	61.3	5030700000	4886500000		99;107;234;342
2456	P43686;P43686-2	P43686;P43686-2	26S protease regulatory subunit 6B	PSMC4	21	21	21	88.8	0	1.0491	1.0044	58.303	52	76.1	3393500000	3244900000		80;125;238;397;401
2457	P43897-2;P43897;F8W6R3;C9JT21;F8VS27;F5H2T7;F8VPA7;C9JG32;P43897-3;F8WCK2	P43897-2;P43897;F8W6R3;C9JT21;F8VS27;F5H2T7;F8VPA7	Elongation factor Ts, mitochondrial;Elongation factor Ts	TSFM	12	12	12	54.9	0	1.1855	1.0322	19.369	22	51.7	1213400000	1370800000		76;213
2458	P45877	P45877	Peptidyl-prolyl cis-trans isomerase C	PPIC	3	3	3	16.5	3.1509e-13	1.0978	0.97163	15.724	3	14.6	58424000	68198000
2459	P45880;P45880-1;P45880-2;B4DKM5;Q5JSD1;Q5JSD2;A2A3S1	P45880;P45880-1;P45880-2;B4DKM5;Q5JSD1;Q5JSD2	Voltage-dependent anion-selective channel protein 2	VDAC2	14	14	14	67	0	1.155	1.0494	18.352	53	60.5	8846000000	10310000000		31;39;72;74;120
2460	P45974-2;P45974;F5H571;H7C5J3	P45974-2;P45974	Ubiquitin carboxyl-terminal hydrolase 5	USP5	29	29	28	55.1	0	0.9271	0.98062	43.273	45	47.5	1973700000	1769400000		357;360;468
2462	P46060;F8W7I9;H0Y4Q3;B0QYT4;B0QYT5;B0QYT6	P46060;F8W7I9	Ran GTPase-activating protein 1	RANGAP1	26	26	26	72.9	0	1.0168	0.97165	14.832	52	61.3	3227000000	3605600000		8;26;31;71;481;586
2463	P46063;F8WD97;F8WA66;F5H2L2;F5H3W0;F5H4P4;F5GYB7	P46063	ATP-dependent DNA helicase Q1	RECQL	29	29	29	67.8	0	1.0618	0.99138	19.167	64	58.6	3438900000	3841600000		91;185;193;206;236;306;509;514
2464	Q3KQS4;P46087;P46087-2;Q05BA7;F5GYR3;F5H5X6;F5H709;F5GWB7;F5H8G6;F5H359	Q3KQS4;P46087;P46087-2;Q05BA7	Putative ribosomal RNA methyltransferase NOP2	NOP2	16	16	16	38.6	0	0.94289	1.0606	20.305	21	26.9	669760000	648730000		373
2465	P46100;P46100-3;P46100-4;P46100-5;P46100-2;P46100-6;F8WDE0;Q5H9A3;H7BYW8	P46100;P46100-3;P46100-4;P46100-5;P46100-2	Transcriptional regulator ATRX	ATRX	3	3	3	8.3	3.7576e-92	0.9759	0.9739	31.135	2	1.9	42971000	48095000		138
2466	P46108-2	P46108-2			3	3	0	39.7	1.3066e-100	1.1698	1.01	19.132	7	23.5	133190000	150080000
2467	P46109	P46109	Crk-like protein	CRKL	10	10	10	65	1.8397e-100	1.0811	0.9868	44.03	15	48.2	554140000	605010000		180
2469	P46776;E9PLL6;E9PJD9;E9PLX7	P46776;E9PLL6;E9PJD9	60S ribosomal protein L27a	RPL27A	6	6	6	45.3	4.6745e-154	1.0166	1.0223	13.527	13	39.2	4807600000	4646700000		47;55;110;114
2470	P46777;B3KTM6;Q5T7N0	P46777;B3KTM6	60S ribosomal protein L5	RPL5	21	21	21	79.8	0	1.0594	1.0343	16.156	53	70.4	12126000000	13080000000		8;10;14;19;27;41;43;48;85;188;220;241;255;256	73;212
2471	P46778;G3V1B3	P46778	60S ribosomal protein L21	RPL21	9	9	9	53.8	2.8841e-227	1.1112	1.0863	9.9577	29	43.1	7198800000	8138400000		107;122;129
2472	P46781;C9JM19;B5MCT8;A8MXK4;F2Z3C0	P46781;C9JM19;B5MCT8	40S ribosomal protein S9	RPS9	22	22	22	67.5	0	0.99677	1.0826	51.8	33	55.2	6959100000	7914100000		30;47;52;66;91;93;116;121;155	92
2473	P46782	P46782	40S ribosomal protein S5;40S ribosomal protein S5, N-terminally processed	RPS5	14	14	14	66.2	0	1.1027	1.0417	32.814	49	60.8	7794000000	9563700000		18;47;191
2474	P46783;F6U211;Q9NQ39	P46783;F6U211	40S ribosomal protein S10	RPS10	9	9	9	46.1	0	1.0567	1.0531	23.507	45	46.1	6741400000	8216600000		59
2475	P46926;D6R9P4;B7Z3X4;D6RFF8;E7EVU7;D6RAY7;D6RB13;Q8TDQ7;Q8TDQ7-3;D6R917;Q8TDQ7-2;Q2VYF1;B4DJF3	P46926;D6R9P4;B7Z3X4;D6RFF8;E7EVU7;D6RAY7;D6RB13	Glucosamine-6-phosphate isomerase 1	GNPDA1	7	7	7	46.7	2.5778e-69	1.0592	1.0755	22.362	9	36.7	339940000	323800000		64;264
2476	P46934-4;P46934;P46934-2;P46934-3;H0Y8X6;Q96PU5-8;Q96PU5;Q96PU5-7;Q96PU5-5;Q96PU5-6;Q96PU5-2;Q96PU5-3;Q96PU5-4;F5H602;Q96PU5-9	P46934-4;P46934;P46934-2;P46934-3;H0Y8X6	E3 ubiquitin-protein ligase NEDD4;E3 ubiquitin-protein ligase	NEDD4	1	1	1	9.4	3.1567e-74	NaN	NaN	NaN	1	1.3	7282500	7358500		71
2478	P46940;H0YLE8;H0YKA5	P46940;H0YLE8	Ras GTPase-activating-like protein IQGAP1	IQGAP1	83	83	78	72.6	0	1.0539	1.0193	26.569	199	64.9	18864000000	22445000000		88;143;348;503;684;806;811;935;1027;1083;1088;1174;1477;1528;1562
2479	P46976-2;P46976;P46976-3;D3DNH0;C9JQ42;G5E9W8;C9J7C7;C9J8R8	P46976-2;P46976;P46976-3;D3DNH0;C9JQ42;G5E9W8	Glycogenin-1	GYG1	5	5	5	35.7	1.7743e-74	0.9281	0.84708	18.86	5	20.1	126610000	156890000		325
2480	P46977;E9PNQ1;E9PI32;E9PN73;E9PIJ8;H0YET6	P46977;E9PNQ1	Dolichyl-diphosphooligosaccharide--protein glycosyltransferase subunit STT3A	STT3A	11	11	10	22.8	2.9571e-56	0.73654	0.8469	24.769	19	18.2	583270000	538380000		3
2481	P47224	P47224	Guanine nucleotide exchange factor MSS4	RABIF	1	1	1	8.9	0.00033291	NaN	NaN	NaN	1	8.9	13624000	11001000
2482	P47712;E7EU42;Q14064	P47712;E7EU42	Cytosolic phospholipase A2;Phospholipase A2;Lysophospholipase	PLA2G4A	19	19	19	51.8	0	0.97556	0.95875	56.139	24	40.3	690250000	633770000		155;595;606	148
2483	P47755;B4DE01;F8W9N7;B4DG50;C9JUG7	P47755;B4DE01;F8W9N7	F-actin-capping protein subunit alpha-2	CAPZA2	11	7	7	76.6	0	1.1275	0.99751	10.69	11	59.1	441630000	416680000		97;273;278
2484	E7EQ40;B1AK88;P47756-2;B1AK87;P47756;B1AK85;F6USW4;F6Q0E3	E7EQ40;B1AK88;P47756-2;B1AK87;P47756;B1AK85;F6USW4	F-actin-capping protein subunit beta	CAPZB	18	18	18	57.5	0	1.0114	1.0177	21.398	38	52.4	3260400000	4089300000		157;221;261;285;297;329	282
2485	P47813;O14602;A6NJH9	P47813;O14602	Eukaryotic translation initiation factor 1A, X-chromosomal;Eukaryotic translation initiation factor 1A, Y-chromosomal	EIF1AX;EIF1AY	6	6	6	61.8	2.1396e-176	1.3807	1.2051	50.053	10	31.2	492420000	827570000		56;88
2486	P47897;B4DWJ2;B4DNN3;H7C0R3;B7Z840;C9J165;C9JSG9;F2Z2V6	P47897;B4DWJ2;B4DNN3	Glutamine--tRNA ligase	QARS	41	41	41	70.2	0	0.95727	0.95611	35.233	75	64.6	4393900000	4482800000		187;309;394;412;620;628;740;769
2487	P47914	P47914	60S ribosomal protein L29	RPL29	4	4	4	32.1	1.4212e-96	1.074	0.93825	8.644	6	22.6	2173400000	2643000000		33;38;103;106;134;149
2488	P47985;P0C7P4	P47985;P0C7P4	Cytochrome b-c1 complex subunit Rieske, mitochondrial;Cytochrome b-c1 complex subunit 11;Putative cytochrome b-c1 complex subunit Rieske-like protein 1	UQCRFS1;UQCRFS1P1	10	10	10	49.3	0	0.95194	0.94577	24.788	16	46.7	1715200000	1494100000		101
2489	P48047;H7C0C1;H7C068;H7C086	P48047	ATP synthase subunit O, mitochondrial	ATP5O	16	16	16	78.9	0	0.97718	0.99073	30.436	27	74.2	4277100000	4131500000		54;60;70;73;84;158;162;172;176;192	185;196
2490	P48059-3;P48059-5;P48059-2;P48059-4;P48059	P48059-3;P48059-5;P48059-2;P48059-4;P48059	LIM and senescent cell antigen-like-containing domain protein 1	LIMS1	1	1	1	3.1	0.00020704	NaN	NaN	NaN	1	3.1	17059000	30238000
2491	P48147	P48147	Prolyl endopeptidase	PREP	9	9	9	29.7	8.6359e-154	1.032	1.0222	40.852	11	19	330480000	311870000		162
2492	P48163;B4DZ70;F5H4W0;H0YGB9	P48163;B4DZ70;F5H4W0	NADP-dependent malic enzyme;Malic enzyme	ME1	10	10	10	46.5	0	1.1006	1.074	20.554	16	36	305410000	341860000		353
2493	P48200;H0YKU0;H0YNL8;H0YN46;H0YL48;H0YMA8	P48200;H0YKU0	Iron-responsive element-binding protein 2	IREB2	2	2	2	13.8	1.9439e-43	0.75611	0.84936	46.265	2	4.8	16709000	13803000
2494	B0YIW6;P48444;E9PEU4;Q6P1Q5;E9PK34	B0YIW6;P48444;E9PEU4	Coatomer subunit delta	ARCN1	20	20	20	50	0	1.0876	1.0171	40.773	30	41.5	1608300000	1650200000		79;183;282;350;363;392;404
2495	P48506;D6R959;H0Y9I7;H0YAB6;D6RGF8	P48506	Glutamate--cysteine ligase catalytic subunit	GCLC	7	7	7	34.2	1.1499e-228	0.89403	0.96208	27.433	14	18.5	151460000	165010000		81;161;338;560
2496	P48507	P48507	Glutamate--cysteine ligase regulatory subunit	GCLM	10	10	10	65.3	0	1.0713	1.0562	15.458	18	51.8	658370000	703600000		90
2497	P48556	P48556	26S proteasome non-ATPase regulatory subunit 8	PSMD8	12	12	12	44.6	0	1.0023	0.96198	37.423	19	41.7	897700000	1013200000		138;281
2498	P48634;P48634-3;C9JD87;C9JI26;C9JI93;C9JTL3;C9JXZ3;P48634-2;C9J1F6;C9J6L0;C9J9U2;C9JB33;C9JTM3;P48634-4;E7EMA1;F8WFD4;A6NG23;F8VVM9;F8VVQ5;F8W1J3	P48634;P48634-3;C9JD87;C9JI26;C9JI93;C9JTL3;C9JXZ3;P48634-2;C9J1F6;C9J6L0;C9J9U2;C9JB33;C9JTM3;P48634-4;E7EMA1;F8WFD4	Protein PRRC2A	PRRC2A	2	2	2	7.5	4.5602e-56	NaN	NaN	NaN	1	1.8	9134200	6301200		1099
2499	P48637;B6F210;B7Z514	P48637;B6F210;B7Z514	Glutathione synthetase	GSS	13	13	13	40.1	6.4108e-240	1.0518	1.0481	49.571	33	36.3	1387000000	1346000000		12;108
2500	P48643;E9PCA1;B7ZAR1;E7EWW2;E7ENZ3;B4DYD8;D6RIZ7;H0Y914	P48643;E9PCA1;B7ZAR1;E7EWW2;E7ENZ3;B4DYD8	T-complex protein 1 subunit epsilon	CCT5	42	42	42	83.5	0	1.0418	1.0385	16.727	129	81.5	22930000000	24774000000		160;210;223;265;275;284;399;535
2501	P48651;Q9BUQ5;B4DE85	P48651;Q9BUQ5;B4DE85	Phosphatidylserine synthase 1	PTDSS1	0	0	0	5.5	6.6543e-06	NaN	NaN	NaN	0	0	0	0
2502	P48681;E7EMJ2	P48681;E7EMJ2	Nestin	NES	1	1	1	3	4.7893e-33	NaN	NaN	NaN	0	0.9	0	0		598
2503	P48723;F5GWS8	P48723	Heat shock 70 kDa protein 13	HSPA13	3	3	3	11.5	1.7786e-06	1.4531	1.3635	79.194	2	11.5	29035000	138020000
2504	P48729-2;P48729;Q71TU5;E7ETM0;D6REM4;D6RGE5;E5RG27;Q8N752;H0Y9X2	P48729-2;P48729;Q71TU5;E7ETM0;D6REM4	Casein kinase I isoform alpha	CSNK1A1	5	5	5	18.6	2.4627e-22	1.136	1.0936	17.538	5	15.9	60785000	75871000		62;65
2505	P48735;B4DSZ6;H0YL11	P48735;B4DSZ6	Isocitrate dehydrogenase [NADP], mitochondrial	IDH2	15	14	0	49.6	6.4469e-173	1.1716	1.084	42.345	16	39.4	315950000	390230000		180;272
2506	P49006	P49006	MARCKS-related protein	MARCKSL1	5	5	5	50.3	2.0833e-183	1.1413	1.0139	15.123	6	32.8	177850000	174700000		106
2507	P49023-3;P49023;P49023-2;F5GZ78;P49023-4;F5H854;F5H836;E7EMK8;H0YIE4;E9PE21	P49023-3;P49023;P49023-2;F5GZ78	Paxillin	PXN	6	6	6	18.8	9.2773e-76	1.0986	0.98655	89.5	8	14.9	250990000	222320000
2508	P49137;P49137-2	P49137;P49137-2	MAP kinase-activated protein kinase 2	MAPKAPK2	1	1	1	14.8	4.5953e-11	NaN	NaN	NaN	0	3.2	0	0		307
2509	P49189;B4DXY7	P49189;B4DXY7	4-trimethylaminobutyraldehyde dehydrogenase	ALDH9A1	21	21	21	63.4	0	0.94367	1.0027	20.097	29	47.2	1867500000	1790300000		30;298;303;310;344;366
2510	P49207	P49207	60S ribosomal protein L34	RPL34	4	4	4	20.5	5.2756e-13	1.1985	1.0757	5.618	6	20.5	1436900000	1684200000		36;105
2511	P49247	P49247	Ribose-5-phosphate isomerase	RPIA	1	1	1	6.1	7.4725e-16	0.62897	0.73683	19.721	2	6.1	64631000	25769000
2512	P49257	P49257	Protein ERGIC-53	LMAN1	8	8	8	36.3	0	1.0201	1.1455	84.635	9	28	644380000	695990000		346;372	377
2513	P49321;P49321-3;F5H3J2;B4DS57;P49321-2;Q5T624;H0YF33;E9PRH9;E9PI86;H0YDS9;E9PPR5;E9PPQ8;E9PNB5	P49321;P49321-3;F5H3J2;B4DS57;P49321-2;Q5T624	Nuclear autoantigenic sperm protein	NASP	24	24	24	73.6	0	1.1066	1.1001	30.723	59	50.5	5376200000	6620800000		413;636;637;643
2514	P49327;F5H0D4	P49327	Fatty acid synthase;[Acyl-carrier-protein] S-acetyltransferase;[Acyl-carrier-protein] S-malonyltransferase;3-oxoacyl-[acyl-carrier-protein] synthase;3-oxoacyl-[acyl-carrier-protein] reductase;3-hydroxypalmitoyl-[acyl-carrier-protein] dehydratase;Enoyl-[acyl-carrier-protein] reductase;Oleoyl-[acyl-carrier-protein] hydrolase	FASN	111	111	111	63.9	0	0.94286	1.0084	20.311	324	59.9	41007000000	42166000000
2515	P49354;P49354-2;E9PQP6;H0YE66;H0YCW1;E9PPM9	P49354;P49354-2;E9PQP6;H0YE66	Protein farnesyltransferase/geranylgeranyltransferase type-1 subunit alpha	FNTA	1	1	1	11.1	2.4181e-11	NaN	NaN	NaN	1	3.7	49077000	51881000
2517	P49368;P49368-2;B4DUR8;Q5SZX6;E9PRC8;Q5SZW8;E9PQ35;E9PM09;Q5SZX9	P49368;P49368-2;B4DUR8	T-complex protein 1 subunit gamma	CCT3	36	36	36	76.7	0	1.0061	1.0305	16.392	92	73.2	18811000000	19751000000		138;196;197;248;353;367;381
2518	P49406;H7C2J0;H7BY27	P49406;H7C2J0	39S ribosomal protein L19, mitochondrial	MRPL19	6	6	6	36.3	1.4838e-259	0.75666	0.87993	31.934	4	20.2	17392000000	13415000000		277;284
2519	P49407;P49407-2;E9PM35;H0YET9;H0Y688;P32121-3;P32121;P32121-2;Q68DZ5	P49407;P49407-2;E9PM35	Beta-arrestin-1	ARRB1	4	4	4	22.7	1.5911e-43	0.82329	0.94101	16.998	5	14.6	107950000	96257000		157
2520	P49411;H3BNU3	P49411	Elongation factor Tu, mitochondrial	TUFM	32	32	32	77.4	0	1.0421	0.99365	24.213	96	70.1	16384000000	16574000000		88;90;91;238;256;285;286;297;311;361;418;447	340;414;442
2521	P49419;P49419-2;E7EPT3;F8VS02;P49419-3;H0YHM6;F8VVF2	P49419;P49419-2;E7EPT3;F8VS02;P49419-3	Alpha-aminoadipic semialdehyde dehydrogenase	ALDH7A1	22	22	22	66.6	0	1.0515	1.0188	37.155	32	57	3263500000	3579500000		93;100;462;514;537
2522	P49427	P49427	Ubiquitin-conjugating enzyme E2 R1	CDC34	3	3	2	12.7	6.6185e-53	0.77657	0.79785	5.4134	2	12.7	19559000	14420000		63
2525	P49454;H0Y3J0	P49454	Centromere protein F	CENPF	2	2	2	5.9	1.8889e-38	NaN	NaN	NaN	1	0.7	2205100	1328600		363;613
2526	P49458;P49458-2;E9PE20	P49458;P49458-2;E9PE20	Signal recognition particle 9 kDa protein	SRP9	6	6	6	64	0	1.1152	1.0023	7.6161	7	61.6	1174000000	1237600000		16;24;60;61;64	70
2527	P49459;P49459-2;P49459-3;P63146;H0Y9V2	P49459;P49459-2;P49459-3	Ubiquitin-conjugating enzyme E2 A	UBE2A	1	1	1	44.7	3.6344e-66	0.87662	0.87414	15.257	2	26.3	85841000	134980000
2528	P49588;H3BPK7	P49588	Alanine--tRNA ligase, cytoplasmic	AARS	33	33	33	56.8	0	0.91694	0.91657	27.944	83	51.1	6678800000	5446500000		19;231;558;876
2529	P49589-3;P49589;A8MVQ3;P49589-2;E9PRS8;E9PLP0;C9JLN0	P49589-3;P49589;A8MVQ3;P49589-2	Cysteine--tRNA ligase, cytoplasmic	CARS	24	24	0	49.8	0	0.93965	0.95527	19.057	42	35.9	1418200000	1349000000		231;300;575;762
2530	Q5T5C7;P49591	Q5T5C7;P49591	Serine--tRNA ligase, cytoplasmic	SARS	20	20	20	61.9	0	0.91316	0.97129	24.574	42	53.5	2806100000	2525700000		38;55;116;154;257;323;477
2531	P49593;A8MX49;B7Z2C3;B5MCT7;C9J2F3;C9JL74	P49593;A8MX49;B7Z2C3;B5MCT7	Protein phosphatase 1F	PPM1F	4	4	4	32.8	1.5123e-52	0.91873	1.0316	17.137	5	18.3	25026000	23645000
2532	P49642;F5H513;F8VNY2;H0YIP2;F8VSB2	P49642;F5H513;F8VNY2	DNA primase small subunit;DNA primase	PRIM1	5	5	5	29.3	0	1.3842	1.2165	21.616	5	11.4	360730000	475570000		68;147;404
2533	P49643;P49643-2	P49643	DNA primase large subunit	PRIM2	10	10	10	38.9	3.1729e-285	0.9803	1.0235	42.642	15	23.6	437100000	417610000		395
2534	P49662;F8W830;P49662-2;E9PMT1	P49662;F8W830;P49662-2;E9PMT1	Caspase-4;Caspase-4 subunit 1;Caspase-4 subunit 2;Caspase	CASP4	2	2	1	18.3	8.6461e-158	NaN	NaN	NaN	1	8.2	69786000	55624000
2536	P49711;B5MC38	P49711;B5MC38	Transcriptional repressor CTCF	CTCF	2	2	2	3.6	3.8902e-74	1.2728	1.114	8.4297	4	3.6	65948000	107040000
2537	P49720	P49720	Proteasome subunit beta type-3	PSMB3	11	11	11	61	0	0.94707	0.9934	16.17	29	54.6	3788900000	3871000000		77;98
2538	P49721	P49721	Proteasome subunit beta type-2	PSMB2	14	14	14	74.1	0	0.92947	0.97407	24.401	38	74.1	3356600000	3280300000		162;169
2539	F5H1E9;P49736;F5H3V0;H0Y8E6;F8WDM3;C9JZ21;C9J013;H7C4N9	F5H1E9;P49736;F5H3V0;H0Y8E6	DNA replication licensing factor MCM2	MCM2	37	37	37	56.8	0	0.98536	0.97507	30.288	85	40.3	7362900000	7191700000		197;205;542;584;778;792;802;913;946	203
2540	P49750-4;P49750;P49750-3;H0YIQ2;F8VU51;H0YI23	P49750-4;P49750;P49750-3;H0YIQ2;F8VU51	YLP motif-containing protein 1	YLPM1	7	7	7	12.1	1.9932e-301	0.87128	0.93843	14.274	8	5.7	62872000	76352000
2541	P49753;P49753-2;B3KSA0	P49753;P49753-2;B3KSA0	Acyl-coenzyme A thioesterase 2, mitochondrial	ACOT2	9	9	0	54.5	5.0927e-241	0.86629	0.93085	52.262	11	29.6	377980000	216590000		104;368;462
2542	P49755;G3V2K7	P49755	Transmembrane emp24 domain-containing protein 10	TMED10	7	7	7	31.5	5.0902e-177	1.0117	0.96509	30.703	22	31.1	2838700000	2897900000		87;140;143;169
2543	P49756;P49756-3;P49756-2;E9PQU5;H0YE46;E9PSE8	P49756	RNA-binding protein 25	RBM25	18	18	18	40	0	0.88681	0.94067	25.378	22	30.4	940120000	988920000		117;135;160;173;511;527
2545	P49770;G3V5E5;H0YJJ8;H0YK01	P49770;G3V5E5;H0YJJ8	Translation initiation factor eIF-2B subunit beta	EIF2B2	3	3	3	22.8	8.6347e-54	1.0283	0.91374	61.638	5	12	64430000	77508000
2546	P49773;D6RD60;D6RE99;D6REP8;D6RC06	P49773;D6RD60;D6RE99;D6REP8	Histidine triad nucleotide-binding protein 1	HINT1	16	16	16	93.7	0	0.91974	0.94621	17.663	32	93.7	10441000000	9477400000		7;21;30;83;92
2547	P49792;E9PGT0;F8WB60;F8WBP7	P49792;E9PGT0	E3 SUMO-protein ligase RanBP2;Putative peptidyl-prolyl cis-trans isomerase	RANBP2	55	55	33	37.8	0	1.0933	1.0211	48.821	61	23.1	1366100000	2146500000		40;614;1200;1286;1466;1851;1977;2033;2125;2127;2138;2344;2424;2571;2935;2959;3142
2548	P49841-2;P49841;F5H615	P49841-2;P49841	Glycogen synthase kinase-3 beta	GSK3B	1	1	1	23.1	1.1075e-155	NaN	NaN	NaN	1	3.9	3450500	3688500
2549	P49902;B7Z382;Q5JUV4;E9PHF2;Q5JUV3;H0YHR8;Q5JUV6	P49902;B7Z382;Q5JUV4	Cytosolic purine 5-nucleotidase	NT5C2	5	5	5	33	4.1195e-280	1.0543	1.0104	5.9392	3	12.8	83329000	110430000		140
2550	P49903;D6PSQ9;Q5T5U9;B4DWK0;Q5T5U6;Q5T5U7	P49903;D6PSQ9;Q5T5U9;B4DWK0;Q5T5U6	Selenide, water dikinase 1	SEPHS1	8	8	8	63.5	1.1442e-228	1.1601	1.0156	43.378	10	31.9	196570000	229570000		16
2551	P49915	P49915	GMP synthase [glutamine-hydrolyzing]	GMPS	24	24	2	61.9	0	1.0288	0.98485	18.373	40	55.4	2525400000	2798500000		9;165;389;412;416;457
2552	P49916;P49916-2	P49916;P49916-2	DNA ligase 3	LIG3	3	3	3	13.6	3.7887e-48	1.256	1.3028	12.818	2	2.8	21603000	24929000		146;777
2553	P50135;P50135-2;P50135-3	P50135	Histamine N-methyltransferase	HNMT	2	2	2	30.5	2.7147e-38	0.9986	0.88186	6.8059	5	12	96106000	98047000		38;112;117
2554	P50213;H0YL72;H0YLI6;H0YKD0;H0YM64	P50213;H0YL72;H0YLI6	Isocitrate dehydrogenase [NAD] subunit alpha, mitochondrial	IDH3A	16	16	2	50	0	0.93949	1.0277	28.351	44	43.4	2757900000	2648100000		58;77;214;343	301
2556	Q1ET66;P50224;P50225;P50226;H3BRY5;E9PKW4;P50225-2;P50224-2;H3BPL6;E9PM76;E9PKR8;H3BQX5;H3BNY7;H3BRT0	Q1ET66;P50224;P50225;P50226	Sulfotransferase 1A3/1A4;Sulfotransferase 1A1;Sulfotransferase 1A2	ST1A5;SULT1A3;SULT1A1;SULT1A2	4	4	4	38.2	1.7144e-27	1.0986	0.93435	48.492	6	23.3	97414000	385230000
2557	P50238;H3BRQ4	P50238	Cysteine-rich protein 1	CRIP1	5	5	5	59.7	2.0269e-39	0.89555	0.84352	10.788	7	59.7	542130000	482530000		9
2559	P50395;E7EU23;P50395-2;Q5SX87;Q5SX86;Q5SX90;E9PFL7;Q5SX91	P50395;E7EU23;P50395-2;Q5SX87	Rab GDP dissociation inhibitor beta	GDI2	37	37	28	92.6	0	1.0234	0.96009	23.877	105	89	17313000000	19063000000		54;79;137;142;153;164;269;360;418;422;435	33
2560	P50402;Q5HY57;F8WEQ1	P50402;Q5HY57	Emerin	EMD	8	8	8	72.4	0	0.81054	0.93859	21.113	18	41.7	634370000	585500000
2561	P50416;P50416-2;H3BUV7;H3BP22;H3BMD2;H3BUJ0	P50416;P50416-2	Carnitine O-palmitoyltransferase 1, liver isoform	CPT1A	30	30	30	51.5	0	0.8955	0.92482	22.479	58	46.4	4009200000	3629500000		195;200;285;292;634	97
2562	P50454;B4DN87;E9PPV6;E9PR70;E9PKH2;E9PMI5;E9PK86;E9PNX1;E9PRS3;E9PIG2;E9PJH8;E9PQ34;H0YEP8;E9PLA6	P50454;B4DN87;E9PPV6;E9PR70;E9PKH2	Serpin H1	SERPINH1	26	26	26	71.8	0	1.0258	1.0331	20.283	101	66.7	27490000000	27070000000		35;160;190;213;217;250;252;283;287;291;380;413	218;294
2563	P50502;Q3KNR6;Q8NFI4;Q8IZP2;F6VDH7;F5H3M7;F8WAQ7	P50502;Q3KNR6;Q8NFI4;Q8IZP2;F6VDH7	Hsc70-interacting protein;Putative protein FAM10A5;Putative protein FAM10A4	ST13;ST13P5;ST13P4	15	15	5	35.2	0	1.0897	1.043	16.932	32	31.2	2818800000	3255500000		17;50;56;132;153;160
2565	P50552	P50552	Vasodilator-stimulated phosphoprotein	VASP	14	14	14	51.8	2.763e-234	0.9623	1.0861	22.536	34	51.8	1583300000	1502100000		21
2566	P50570;P50570-2;E9PEQ4;F5H4R9;A8K1B6;H3BLY9;C9JXE5;Q9UQ16-4;Q9UQ16;Q9UQ16-3;Q9UQ16-2;E5RHK8;Q6P2G1;F5H722;Q05193;Q05193-2;Q05193-4;Q05193-3;Q05193-5;F8W9W1;E5RIK2	P50570;P50570-2;E9PEQ4;F5H4R9;A8K1B6;H3BLY9	Dynamin-2	DNM2	20	20	20	36.7	0	1.0128	0.94921	15.417	28	27.5	1077100000	1179800000		257;382;598
2567	P50579;B4DUX5;G3V1U3;F8VSC4	P50579;B4DUX5;G3V1U3	Methionine aminopeptidase 2;Methionine aminopeptidase	METAP2	19	19	2	73.2	0	1.0334	1.0997	21.27	44	65.1	1549600000	1625400000		278
2568	P50583	P50583	Bis(5-nucleosyl)-tetraphosphatase [asymmetrical]	NUDT2	2	2	2	31.3	8.8333e-98	NaN	NaN	NaN	1	26.5	116270000	143750000
2569	P50750-2;P50750	P50750-2;P50750	Cyclin-dependent kinase 9	CDK9	5	4	4	23.5	0	0.83925	0.89827	27.9	4	11.5	49423000	47596000		152;386
2571	P50897;E9PMG2;B4DWU3;P50897-2;Q5T0S4;E9PK48;E9PP28;E9PSE5	P50897;E9PMG2;B4DWU3	Palmitoyl-protein thioesterase 1	PPT1	6	6	6	40.5	4.5506e-277	0.99386	0.99532	32.559	11	31.7	521920000	517140000
2572	P50914;B7Z6S8;E7EPB3	P50914;B7Z6S8;E7EPB3	60S ribosomal protein L14	RPL14	9	9	9	45.1	3.6311e-107	1.1459	1.1074	13.932	21	37.7	3047500000	3515800000		63;71;79;85;124;128
2573	P50990;G5E9B2;B4DEM7;B4DQH4;H7C4C8;H7C2U0	P50990;G5E9B2;B4DEM7;B4DQH4;H7C4C8	T-complex protein 1 subunit theta	CCT8	36	36	36	73.5	0	1.0845	1.0453	26.111	101	67.7	14474000000	16185000000		16;62;224;235;307;318;400;466
2574	P50991;B7Z9L0;F5H5W3;B7Z2F4	P50991;B7Z9L0;F5H5W3;B7Z2F4	T-complex protein 1 subunit delta	CCT4	30	30	30	75	0	1.0303	1.0012	22.99	98	66	17906000000	20303000000		21;29;209;288;291;319;395;531
2575	P51116;I3L1Z2	P51116	Fragile X mental retardation syndrome-related protein 2	FXR2	7	7	5	31.5	2.8885e-215	0.97954	1.1261	36.624	12	17.1	555590000	754240000
2576	P51149;C9J592;C9J8S3;C9IZZ0;C9J4V0;C9J4S4;C9J7D1	P51149;C9J592;C9J8S3;C9IZZ0;C9J4V0	Ras-related protein Rab-7a	RAB7A	14	14	14	75.8	0	0.95677	0.92861	35.594	34	75.8	3840700000	3284300000		31;32
2577	P51151;Q9NP90	P51151	Ras-related protein Rab-9A	RAB9A	7	7	7	44.3	9.5864e-147	0.77057	0.6979	49.622	15	44.3	428680000	591170000
2578	P51153	P51153	Ras-related protein Rab-13	RAB13	5	3	3	31	1.0657e-53	NaN	NaN	NaN	0	19.2	0	0		58
2580	P51397	P51397	Death-associated protein 1	DAP	3	3	2	48	5.2733e-94	0.77549	0.7411	26.104	5	48	181710000	133570000
2581	P51452;Q8IYJ9	P51452;Q8IYJ9	Dual specificity protein phosphatase 3	DUSP3	3	3	3	35.1	1.6562e-28	0.26158	0.26337	156.5	2	16.2	170500000	35995000		50
2583	Q9HBD4;P51532;P51532-4;P51532-3;P51532-2;P51532-5;F5H0X5;H0YGM3	Q9HBD4;P51532;P51532-4;P51532-3;P51532-2;P51532-5;F5H0X5	Transcription activator BRG1	SMARCA4	14	14	7	20.4	0	0.83481	0.93077	33.214	16	11.1	771300000	581910000		455;876;991;1081
2584	P51553;E9PDD5;E7EQB8;G5E9Q7;E9PCL6;H7C1R3;H0Y5Q7	P51553;E9PDD5;E7EQB8;G5E9Q7;E9PCL6	Isocitrate dehydrogenase [NAD] subunit gamma, mitochondrial	IDH3G	7	7	2	41.7	0	1.1326	1.1249	17.629	11	31.3	831840000	968060000
2585	P51570;A6NJD0	P51570;A6NJD0	Galactokinase	GALK1	1	1	1	11.2	1.7594e-45	0.69797	0.62213	24.364	2	3.3	21227000	15562000
2586	P51571;A6NLM8;H7C1C6	P51571;A6NLM8;H7C1C6	Translocon-associated protein subunit delta	SSR4	6	6	6	32.4	0	1.0094	1.0061	12.258	18	32.4	2117600000	2236200000
2587	P51572-2;P51572;C9J0M4;C9JQ75;C9JSP1;C9JMD7;C9JM14	P51572-2;P51572	B-cell receptor-associated protein 31	BCAP31	9	9	9	38.7	7.1512e-265	1.0436	0.96911	15.799	11	30	964780000	1028700000		146;162;234;243;257;259;271;288;310;311	308
2589	P51608-2;P51608;F5H1U8;F8WAB7;B5MCB4;C9JH89	P51608-2;P51608;F5H1U8	Methyl-CpG-binding protein 2	MECP2	0	0	0	7.6	4.0996e-08	NaN	NaN	NaN	0	0	0	0
2590	P51610;P51610-2;A6NEM2;P51610-3;H7C1C4;Q9Y5Z7	P51610;P51610-2;A6NEM2	Host cell factor 1;HCF N-terminal chain 1;HCF N-terminal chain 2;HCF N-terminal chain 3;HCF N-terminal chain 4;HCF N-terminal chain 5;HCF N-terminal chain 6;HCF C-terminal chain 1;HCF C-terminal chain 2;HCF C-terminal chain 3;HCF C-terminal chain 4;HCF C-terminal chain 5;HCF C-terminal chain 6	HCFC1	22	22	22	20.7	0	1.0203	0.95035	30.029	36	15.9	1110600000	1236500000		288;354;1863;1989
2591	P51648-2;P51648;I3L1M4;I3L0X1;C9JGJ2;I3L2W1;P43353;P43353-2;P48448;E9PJV0;I3L4G6	P51648-2;P51648	Fatty aldehyde dehydrogenase	ALDH3A2	15	15	14	50.4	1.3407e-296	1.0613	1.003	27.953	28	44.7	1437200000	1597000000		218;274;324;452
2592	P51659;F5HE57;E9PB82;E7EWE5;E7ET17;G5E9S2;E7ER27;E7EPL9	P51659;F5HE57;E9PB82;E7EWE5;E7ET17;G5E9S2;E7ER27;E7EPL9	Peroxisomal multifunctional enzyme type 2;(3R)-hydroxyacyl-CoA dehydrogenase;Enoyl-CoA hydratase 2	HSD17B4	32	32	32	66.6	0	0.92735	0.95478	27.085	66	58.8	3859900000	4317900000		139;415;424;579;644;707
2593	P51665;H3BTM8;H3BNT7;H3BQV2	P51665;H3BTM8;H3BNT7	26S proteasome non-ATPase regulatory subunit 7	PSMD7	14	14	4	72.8	0	0.90412	0.96909	25.807	34	68.2	2849500000	2354800000		45;113;204;214
2594	P51668;Q9Y2X8;Q9UQL0;C9J9H9;H0YGA2	P51668;Q9Y2X8;Q9UQL0;C9J9H9;H0YGA2	Ubiquitin-conjugating enzyme E2 D1;Ubiquitin-conjugating enzyme E2 D4	UBE2D1;UBE2D4	2	1	1	43.5	1.2073e-78	NaN	NaN	NaN	0	19.7	0	0
2595	P51692;C9J4I3	P51692	Signal transducer and activator of transcription 5B	STAT5B	5	5	1	18.8	1.3442e-162	1.2403	1.2011	49.78	5	7.9	89332000	165940000		163
2596	P51809;P51809-3;P51809-2	P51809;P51809-3;P51809-2	Vesicle-associated membrane protein 7	VAMP7	2	2	2	13.6	5.6372e-13	1.0895	0.98226	6.0163	4	9.1	63601000	72692000
2597	P51812;B7ZB17;B4DG22;F5GYC4;B1AXG1;B7ZL90;Q9UK32;B1AXG2	P51812;B7ZB17;B4DG22;F5GYC4	Ribosomal protein S6 kinase alpha-3	RPS6KA3	9	9	4	28.1	1.2712e-81	1.1495	1.0127	48.207	8	15.9	229250000	172430000		72;504;566
2598	P51857;P51857-2;P51857-3	P51857;P51857-2	3-oxo-5-beta-steroid 4-dehydrogenase	AKR1D1	2	2	0	5.8	4.8547e-23	0.77906	0.88258	48.042	10	3.1	1082500000	811990000
2599	P51858;Q5SZ07;Q5SZ08;A8K8G0;B7Z525;Q5TGJ6	P51858;Q5SZ07;Q5SZ08;A8K8G0;B7Z525	Hepatoma-derived growth factor	HDGF	18	18	17	82.9	0	1.0486	0.9805	25.758	58	71.2	10134000000	11233000000		70;72;125
2600	P51946;D6RG18;D6RHI7	P51946;D6RG18;D6RHI7	Cyclin-H	CCNH	1	1	1	26.6	1.3886e-75	0.78817	0.90516	0.089354	2	5	13735000	13075000		253;305
2601	P51970;F5H7V7	P51970;F5H7V7	NADH dehydrogenase [ubiquinone] 1 alpha subcomplex subunit 8	NDUFA8	6	6	6	48.8	6.7376e-92	0.99091	0.96193	30.955	11	48.8	601310000	577450000		106
2602	P51991	P51991	Heterogeneous nuclear ribonucleoprotein A3	HNRNPA3	25	25	3	56.3	0	0.98245	1.0048	31.113	67	54.5	10945000000	11441000000		4;29;134;148;151;199	1
2604	P52209;B4DQJ8;F5H7U0;F5H0L3;B4DV68	P52209;B4DQJ8;F5H7U0;F5H0L3;B4DV68	6-phosphogluconate dehydrogenase, decarboxylating	PGD	29	29	29	85.7	0	0.9452	0.90063	24.163	78	81.4	12450000000	12466000000		38;59;87;147;154;248;253;294;309;316
2605	P52272;P52272-2;Q59ES8;F5H7Z1	P52272;P52272-2;Q59ES8	Heterogeneous nuclear ribonucleoprotein M	HNRNPM	46	46	46	74.9	0	0.93287	0.97446	18.67	134	72.9	21898000000	21040000000		83;88;92;145;239;242;667;672;685;692;698	18;369;686
2606	P52292;A8MYJ9	P52292	Importin subunit alpha-2	KPNA2	25	25	25	71.1	0	1.0023	1.0028	41.845	49	69.4	3425400000	3574100000		123
2607	P52294;C9JYI4;C9J4U1;F2Z3G4;C9JWD9;C9J352;H0Y3K0	P52294;C9JYI4	Importin subunit alpha-1	KPNA1	13	7	7	34.8	0	0.98215	1.134	25.329	11	33.5	56898000	60547000		105;136
2608	P52298;E9PAR5;P52298-2;B3KSB0;C9JQX9;F8WE41	P52298;E9PAR5;P52298-2;B3KSB0;C9JQX9	Nuclear cap-binding protein subunit 2	NCBP2	6	6	6	43.6	1.2755e-96	0.80926	1.0134	10.377	5	43.6	78430000	79331000		34;120
2609	P52564;P52564-2	P52564;P52564-2	Dual specificity mitogen-activated protein kinase kinase 6	MAP2K6	3	3	2	28.7	4.2912e-61	1.4728	1.3061	21.467	2	12.3	36445000	40947000		69
2610	P52565;A8MXW0	P52565	Rho GDP-dissociation inhibitor 1	ARHGDIA	6	6	6	59.8	0	0.9316	0.84556	19.313	18	58.3	3052100000	2758300000		43;138;141	145
2611	P52597;B4DKS8	P52597;B4DKS8	Heterogeneous nuclear ribonucleoprotein F;Heterogeneous nuclear ribonucleoprotein F, N-terminally processed	HNRNPF	23	21	21	69.6	0	1.0255	1.0227	19.708	64	65.3	9636100000	9701400000		68;87;98;167;200
2612	P52655;F8WA59;P52655-2	P52655;F8WA59;P52655-2	Transcription initiation factor IIA subunit 1;Transcription initiation factor IIA alpha chain;Transcription initiation factor IIA beta chain	GTF2A1	2	2	2	15.2	2.4762e-226	NaN	NaN	NaN	1	15.2	22400000	12352000		12
2613	P52701;B4DF41;F5H2F9;P52701-2;F5H769;F5H3S1;E7ER38;F8WAX8;C9J7Y7;C9J8Y8;C9JH55	P52701;B4DF41;F5H2F9;P52701-2;F5H769	DNA mismatch repair protein Msh6	MSH6	19	19	19	34.3	0	1.1321	1.115	14.369	25	21.8	743110000	812640000		169;728;813;920;1009
2614	P52732	P52732	Kinesin-like protein KIF11	KIF11	5	5	5	15.2	1.0182e-100	1.1564	1.0295	19.501	7	6.8	104700000	163320000
2615	P52735;P52735-2;P52735-3;F8WEQ4	P52735;P52735-2;P52735-3;F8WEQ4	Guanine nucleotide exchange factor VAV2	VAV2	3	3	3	13.3	1.2987e-67	1.2003	1.0499	33.94	2	5.9	9405500	17074000		85;718;757;857
2616	P52788;P52788-2;B4DE40;H7C2R7	P52788;P52788-2;B4DE40	Spermine synthase	SMS	8	8	8	69.9	0	1.1274	0.99699	17.428	21	41	1077100000	1027500000			182
2617	P52789;E9PB90;P52790	P52789;E9PB90	Hexokinase-2	HK2	26	22	22	41.1	0	1.0014	1.0218	28.379	36	35.2	1756500000	2019200000		346;763;885
2619	P52888;B3KSE2	P52888	Thimet oligopeptidase	THOP1	15	15	15	40.8	0	1.0203	0.93084	82.214	15	28.4	2018700000	523350000		229;538;667
2620	P52895;B4DK69;P52895-2	P52895;B4DK69	Aldo-keto reductase family 1 member C2	AKR1C2	16	3	3	74.9	0	0.72064	0.82813	12.159	7	60.4	506050000	382550000		75;201;207;270
2621	P52907	P52907	F-actin-capping protein subunit alpha-1	CAPZA1	18	18	14	85	0	0.98099	0.91886	29.019	43	84.3	4665100000	4477500000		13;19;97;118;273;278
2622	P52948;P52948-5;P52948-2;P52948-6;H7C3P6;P52948-3;P52948-4;H0YEN4;H0YCT1;H0YDF4;H0YCR0;H0YDA1	P52948;P52948-5;P52948-2;P52948-6;H7C3P6	Nuclear pore complex protein Nup98-Nup96;Nuclear pore complex protein Nup98;Nuclear pore complex protein Nup96	NUP98	28	28	28	34.9	0	1.0192	0.99819	30.537	38	24.3	847550000	1017700000
2623	P53004;C9J1E1	P53004	Biliverdin reductase A	BLVRA	5	5	5	41.2	3.2909e-138	0.80765	0.93809	23.266	3	14.9	39080000	38532000	269	253;269
2624	P53007	P53007	Tricarboxylate transport protein, mitochondrial	SLC25A1	9	9	5	55.6	0	0.81322	0.9265	25.885	20	39.5	1229700000	1063600000		97;149;160;268
2625	P53350;B4E083;Q58A51;I3L387	P53350;B4E083;Q58A51	Serine/threonine-protein kinase PLK1	PLK1;Plk-1 delta	2	2	2	7.3	4.1971e-15	NaN	NaN	NaN	1	5.8	6552300	30604000
2626	P53365;P53365-2;E9PRV8	P53365;P53365-2	Arfaptin-2	ARFIP2	3	2	2	27.3	0	1.0309	0.92613	22.337	3	12	26378000	18086000		284
2627	P53367;P53367-2;B4DS69	P53367;P53367-2;B4DS69	Arfaptin-1	ARFIP1	4	4	3	37.5	1.249e-77	0.2369	0.31244	59.476	4	20.9	937830000	237210000		146;316
2629	P53582;F5GXS7;H0Y955;H0Y903;D6RF24	P53582;F5GXS7;H0Y955	Methionine aminopeptidase 1;Methionine aminopeptidase	METAP1	5	5	5	53.9	0	1.0714	1.0533	13.339	9	29.3	419190000	523650000
2630	P53597;H7C233	P53597	Succinyl-CoA ligase [ADP/GDP-forming] subunit alpha, mitochondrial	SUCLG1	5	5	5	35.5	9.2176e-57	1.059	0.92083	13.68	9	27.7	461540000	479990000		54
2631	P53611;Q59GT6;Q5T4U8	P53611;Q59GT6;Q5T4U8	Geranylgeranyl transferase type-2 subunit beta	RABGGTB	3	3	3	15.7	4.8077e-10	1.037	1.0362	49.023	2	12.4	20387000	24531000
2632	P53618;E9PP73;E9PKQ1;E9PP63	P53618	Coatomer subunit beta	COPB1	32	32	32	54.2	0	1.0403	1.0134	30.392	66	46	3859700000	4245900000		32;378;501;575;651;712
2633	P53621-2;P53621	P53621-2;P53621	Coatomer subunit alpha;Xenin;Proxenin	COPA	56	56	56	63.8	0	1.0187	1.0062	25.613	98	59	5114800000	5233200000		46;61;74;81;238;271;280;362;411;607;640;655;680;791;1037;1091;1128
2634	P53680;P53680-2	P53680;P53680-2	AP-2 complex subunit sigma	AP2S1	1	1	1	18.3	8.9225e-10	NaN	NaN	NaN	1	4.9	68567000	54875000
2635	P53701	P53701	Cytochrome c-type heme lyase	HCCS	6	6	6	44.8	6.0497e-282	0.86242	0.87925	25.004	10	31	292500000	290370000		138;167
2636	P53985;Q5T8R5;Q49A45;Q5T8R3;Q5T8R4	P53985;Q5T8R5;Q49A45;Q5T8R3	Monocarboxylate transporter 1	SLC16A1	5	5	5	9.2	1.1576e-211	0.95117	0.92633	15.329	9	7.8	540130000	561640000		462
2637	P53999;F5H1H8;D6R970;D6RC37	P53999;F5H1H8	Activated RNA polymerase II transcriptional coactivator p15	SUB1	7	7	7	65.4	2.5755e-257	0.97115	0.99677	24.156	30	47.2	7348400000	7849600000		68;80
2638	P54136;P54136-2;F5H3T8;E5RJM9;E5RH09;E5RI24	P54136;P54136-2;F5H3T8	Arginine--tRNA ligase, cytoplasmic	RARS	40	40	40	68.3	0	1.0927	1.023	25.118	85	62.1	5880100000	6738900000		50;205;278;287;306;309;347;557;570
2639	P54577	P54577	Tyrosine--tRNA ligase, cytoplasmic	YARS	35	35	35	75.4	0	1.1554	1.0609	36.412	58	65.3	3746100000	6319000000		10;26;146;197;238;282;319;327;346;391;470;474;482;490
2640	P54652;B3KUS2	P54652;B3KUS2	Heat shock-related 70 kDa protein 2	HSPA2	16	4	4	41.6	0	NaN	NaN	NaN	1	25	17194000	22866000		57;109;188;328;351;360;510;560
2642	P54709;B7Z1N7;C9JA36;C9JXZ1;F8WBY4;H7C547;C9J6S2;H7C4L9	P54709;B7Z1N7;C9JA36	Sodium/potassium-transporting ATPase subunit beta-3	ATP1B3	10	10	10	60.2	3.1332e-183	1.0335	1.0104	37.108	11	35.1	450480000	566640000		115;182;220;266
2643	P54725;B4DDJ7	P54725	UV excision repair protein RAD23 homolog A	RAD23A	7	5	5	28.7	4.2862e-262	0.87048	0.97183	20.41	8	20.4	190370000	198730000		16;47;53
2644	P54727;Q5W0S5;G5E9P0;Q5W0S4;E9PGR9;H0Y579	P54727;Q5W0S5	UV excision repair protein RAD23 homolog B	RAD23B	17	17	15	44.7	0	0.8939	0.96656	20.671	29	44.7	2746600000	2662900000		14;45;51;60;63;67
2648	P54886;P54886-2	P54886;P54886-2	Delta-1-pyrroline-5-carboxylate synthase;Glutamate 5-kinase;Gamma-glutamyl phosphate reductase	ALDH18A1	28	28	28	55.5	0	0.9207	0.982	17.926	67	42.9	4526900000	4565500000		424;649
2649	P54920	P54920	Alpha-soluble NSF attachment protein	NAPA	8	8	7	50.8	3.7385e-106	1.1025	1.0853	35.89	13	34.2	270280000	292000000
2650	P55010;H0YN40;H0YLZ1;H0YM54;H0YMJ8;H0YK11;H0YK29	P55010;H0YN40	Eukaryotic translation initiation factor 5	EIF5	9	9	9	37.6	4.585e-112	0.95619	0.89461	17.327	11	19.7	384260000	385850000		24;55;143;361;365;369
2651	P55011;P55011-3;G3XAL9	P55011;P55011-3;G3XAL9	Solute carrier family 12 member 2	SLC12A2	0	0	0	4.8	5.7131e-14	NaN	NaN	NaN	0	0	0	0
2652	P55036;Q5VWC4;P55036-2;A6PVX3;H0Y3Y9;H0Y561	P55036;Q5VWC4;P55036-2;A6PVX3	26S proteasome non-ATPase regulatory subunit 4	PSMD4	12	12	10	41.9	0	1.1023	1.0436	17.282	20	34	1526000000	1640800000		122;126;129
2653	P55060;P55060-3;F8W904;B4DUC5;B4DM67;E7EPX1;P55060-2	P55060;P55060-3;F8W904;B4DUC5;B4DM67	Exportin-2	CSE1L	43	43	43	63.9	0	1.0499	0.97852	20.014	125	58.9	20938000000	23398000000		158;281;574
2654	P55072;C9IZA5;C9JUP7	P55072	Transitional endoplasmic reticulum ATPase	VCP	57	57	57	78.7	0	1.0392	1.0081	34.692	197	73.9	33169000000	34197000000		109;112;148;502;651;668	550
2655	P55081	P55081	Microfibrillar-associated protein 1	MFAP1	6	6	6	24.4	6.0198e-75	0.90259	0.93004	22.101	13	20.5	271680000	254500000
2656	P55145;H7C2D6	P55145	Mesencephalic astrocyte-derived neurotrophic factor	MANF	11	11	11	57.7	0	1.1526	1.0117	14.129	15	53.8	847960000	895120000		62;94;104;120;133;152;157
2657	P55199	P55199	RNA polymerase II elongation factor ELL	ELL	1	1	1	3.7	6.2479e-17	NaN	NaN	NaN	1	2.1	15319000	21213000
2658	P55210-3;P55210;B4DUB5;Q5SVL2	P55210-3;P55210;B4DUB5;Q5SVL2	Caspase-7;Caspase-7 subunit p20;Caspase-7 subunit p11	CASP7	2	2	1	17	7.2706e-19	0.80042	0.8057	1.2535	2	5.4	27099000	18066000		125
2659	P55210-2;A6NF73;Q5SVL1	P55210-2;A6NF73;Q5SVL1		CASP7	3	2	2	15	1.3141e-10	0.95665	1.1209	6.7318	3	10.3	733160000	721950000		92
2660	P55263;P55263-2;P55263-3;B7Z800	P55263;P55263-2;P55263-3;B7Z800	Adenosine kinase	ADK	12	12	12	58	0	1.0243	0.92352	19.439	19	43.6	978860000	944300000		71;117;162;165;256;358
2661	P55327-3;P55327-4;P55327-2;D0UFD1;C9J502;D0UFD3;P55327;D3YTI0;E5RFR7;D0UFD5;E5RK35	P55327-3;P55327-4;P55327-2;D0UFD1;C9J502;D0UFD3;P55327;D3YTI0	Tumor protein D52	PrLZ;TPD52	6	6	2	41.9	1.8283e-269	1.0423	0.91837	27.271	6	36.7	355020000	344050000		204
2662	P55735;A8MV37;A8MXL6;E7ERC8	P55735;A8MV37;A8MXL6	Protein SEC13 homolog	SEC13	12	12	12	65.2	0	1.0023	1.0589	31.007	24	59.9	1567500000	2063800000
2663	B1AHD1;P55769	B1AHD1;P55769	NHP2-like protein 1	NHP2L1	9	9	9	84.1	0	0.99516	0.99714	47.862	25	72.7	3731900000	4504300000		24;25;37;41;48
2664	P55795;B4DFK9	P55795;B4DFK9	Heterogeneous nuclear ribonucleoprotein H2	HNRNPH2	15	7	7	49.9	0	0.94262	1.0677	18.586	23	38.3	1794800000	1779500000		98;167;185	345
2665	P55809;E9PDW2;B7Z528;H0YGE8;Q9BYC2	P55809;E9PDW2	Succinyl-CoA:3-ketoacid-coenzyme A transferase 1, mitochondrial	OXCT1	18	18	18	60.4	0	1.0884	0.97677	12.356	48	50.8	3992900000	4605600000		176;185;296;455;473;480;481;511
2666	P55884;P55884-2;F8W8C8;B4DV79;C9JZG1;C9JQN7	P55884;P55884-2;F8W8C8;B4DV79	Eukaryotic translation initiation factor 3 subunit B	EIF3B	46	46	46	75.6	0	1.0621	1.047	24.429	101	67.7	6768600000	7611200000		202;209;213;216;228;248;254;257;288;345;364;436;516;729;734
2667	P55957-2;P55957;P55957-4;P55957-3	P55957-2;P55957;P55957-4	BH3-interacting domain death agonist;BH3-interacting domain death agonist p15;BH3-interacting domain death agonist p13;BH3-interacting domain death agonist p11	BID	6	6	6	54.4	0	0.80957	0.94957	36.46	13	39.4	662370000	497890000
2668	P56134;F8W7V3	P56134;F8W7V3	ATP synthase subunit f, mitochondrial	ATP5J2	3	3	1	48.9	2.7169e-78	0.91224	0.91411	18.398	4	39.4	358150000	341380000		54
2670	P56181-2;Q2VYF0;P56181	P56181-2			4	4	4	24.5	4.1313e-138	1.1426	1.0178	29.236	10	12.5	104420000	144870000		336
2671	P56182;F8W984;D6RE82	P56182;F8W984	Ribosomal RNA processing protein 1 homolog A	RRP1	2	2	2	15.6	1.8155e-54	0.8633	0.84408	35.526	4	5.9	147910000	131530000
2672	P56192;A6NC17;B3KVK7;H0YHV5;H0YI94;F5H2V6;F8VZZ9;F8W0S4;F8W0M7;F8VS26;H0YI27;H0YHL6;F8VPL7	P56192;A6NC17;B3KVK7	Methionine--tRNA ligase, cytoplasmic	MARS	27	27	22	59.7	0	0.87278	0.92052	24.958	60	47.1	3195400000	2917000000		375;456;726;880;881
2673	P56199	P56199	Integrin alpha-1	ITGA1	13	13	13	19	1.862e-279	0.90854	0.90302	26.96	17	10.1	380750000	336690000		563;1055
2674	P56270;G5E927;C6G496;F5H7A6;H3BQD6;Q14119;I3L2Z5;H3BTS8;I3L4D3;H3BQS2;H3BRC5;H3BPU3	P56270;G5E927;C6G496;F5H7A6;H3BQD6	Myc-associated zinc finger protein	MAZ	2	2	2	17.4	2.3019e-66	NaN	NaN	NaN	1	12.8	4578100	4660200
[truncated: 1,816 more rows]

## Sheet: AcK_D3
id_AcK_D3	Proteins	Positions within proteins	Leading proteins	Protein	Protein names	Number of D3_Acetyl (K)	Sequence window	Modification window	Modified sequence	Ratio H/L MixO	Ratio H/L MixO___1	Ratio H/L MixO___2	Ratio H/L MixO___3	Ratio H/L normalized MixO	Ratio H/L normalized MixO___1	Ratio H/L normalized MixO___2	Ratio H/L normalized MixO___3	Ratio H/L unmod. pep. MixO	Ratio H/L localized MixO	Ratio H/L nmods MixO	Ratio H/L variability [%] MixO	Ratio H/L count MixO	Protein group IDs	Positions	Position	Peptide IDs	Mod. peptide IDs	Protein H/L_MixO	Protein H/L_Norm._MixO	u peptide	u' peptide	u" peptide	Peptide H/L_norm._MixO_u	Peptide H/L_norm._MixO_u'	Peptide H/L_norm._MixO_u"	id_AcK_D3	% occupancy_u_norm.	% occupancy_u'_norm.	% occupancy_u"_norm.
0	Q13443;A0AVL1;Q13443-2;F8WC54	290;290;290;290	Q13443	Q13443	Disintegrin and metalloproteinase domain-containing protein 9	1	GGAGDVLGNFVQWREKFLITRRRHDSAQLVL	X;X;X;X;X;X;X;X;X;X;X;X;X;X;X;D3_Acetyl (K);X;X;X;X;X;X;X;X;X;X;X;X;X;X;X	_EK(d3)FLITR_														1	290	290	10923	11304			EKFLITR	EK	FLITR				0
1	A0FGR8-6;A0FGR8;A0FGR8-2;H7BXI1;A0FGR8-4;C9JGI7;A0FGR8-5;F2Z3K9;A6NFV7	680;659;631;622;455;455;66;66;66	A0FGR8-6	A0FGR8-6	Extended synaptotagmin-2	1	STIKMKIALRVLHLEKRERPPDHQHSAQVKR	X;X;X;X;X;X;X;X;X;X;X;X;X;X;X;D3_Acetyl (K);X;X;X;X;X;X;X;X;X;X;X;X;X;X;X	_VLHLEK(d3)R_														3	680	680	50255	52142	0.8736	0.98322	VLHLEKR	VLHLEK	R				1
[truncated: 9,001 more rows]

## Sheet: Peptides
id_peptides	Sequence	R Count	K Count	Proteins	Leading razor protein	Gene names	Protein names	Ratio H/L MixO	Ratio H/L normalized MixO	Ratio H/L variability [%] MixO	Ratio H/L count MixO	Intensity L MixO	Intensity H MixO	Protein group IDs	Mod. peptide IDs	Evidence IDs	MS/MS IDs	Best MS/MS	Acetyl (K) site IDs	D3_Acetyl (K) site IDs	Counterpart peptide?	Ratio H/L normalized MixO_Protein	Occupancy %
[truncated: 54,036 more rows]
